# Supplementary material for: Distinct Lotus japonicus Transcriptomic Responses to a Spectrum of Bacteria Ranging From Symbiotic to Pathogenic
Source: Front Plant Sci. 2018 Aug 20;9:1218. doi: 10.3389/fpls.2018.01218 (PMC6110179; doi:10.3389/fpls.2018.01218)
Supplement: Supplementary file 8 [file Data_Sheet_2.XLSX]

## Sheet: Ml R7A v H2O Upreg
Supplemetal data file 2. Comparison of Differentally expressed genes using combined 1 and 3 dpi replicates or only 3 dpi replicates
CLC genomics workbench				DEGseq				DEGseq
(two 3 dpi, one 1dpi reps)				(two 3 dpi, one 1dpi reps)				(two 3 dpi reps)
Lj v3.0 gene ID	Log₂ FC	FDR p-value		Lj v3.0 gene ID	Log₂ FC	FDR p-value		Lj v3.0 gene ID	Log₂ FC	FDR p-value
Lj0g3v0342909	12.75	6.75e-05		Lj0g3v0342909	12.4504	3.17649e-289		Lj0g3v0342909	12.4204	1.18493e-284
Lj2g3v1014150	12.12	0.000179		Lj2g3v1014150	11.8034	7.28041e-208		Lj2g3v1014150	11.7149	2.44445e-198
Lj4g3v1983610	11.74	0.00075		Lj4g3v1983610	11.4311	2.00276e-171		Lj4g3v1983610	11.4273	7.55881e-171
Lj0g3v0010159	11.13	0.00159		Lj0g3v0010159	10.8166	3.62441e-124		Lj0g3v0306419	10.9969	2.49629e-136
Lj1g3v2392240	11.1	0.00141		Lj1g3v2392240	10.6807	1.58132e-115		Lj0g3v0010159	10.7657	1.28148e-120
Lj3g3v1855560	9.82	0.02		Lj0g3v0306419	10.1556	6.35901e-174		Lj3g3v1855560	9.49026	2.16618e-60
Lj0g3v0306419	9.65	1.38e-10		Lj4g3v2253780	9.60051	0		Lj4g3v2253780	9.472	0
Lj1g3v0415090	9.61	0.02		Lj3g3v1855560	9.51127	2.72068e-61		Lj1g3v2392240	9.44105	9.13195e-59
Lj4g3v2253780	9.46	0		Lj1g3v0415090	9.28671	4.02824e-54		Lj0g3v0305209	9.43421	8.58516e-117
Lj3g3v0928240	9.12	0.03		Lj3g3v3751920	8.95207	4.28935e-178		Lj0g3v0303939	9.25165	6.83029e-53
Lj4g3v2618540	9.09	0.04		Lj5g3v0841080	8.93371	0		Lj1g3v0415090	9.1988	2.36428e-51
Lj5g3v1511500	8.98	0.04		Lj4g3v2618540	8.78294	8.38489e-41		Lj5g3v0841080	9.09319	0
Lj5g3v0841080	8.84	0		Lj3g3v0928240	8.76125	2.6257e-40		Lj3g3v0720000	8.80041	0
Lj3g3v3751920	8.67	0		Lj5g3v1511500	8.63174	1.89689e-37		Lj3g3v3751920	8.71579	2.41166e-155
Lj6g3v1537040	8.37	0		Lj6g3v1537040	8.50432	0		Lj4g3v2618540	8.6796	2.69444e-38
Lj0g3v0305209	8.13	1.97e-08		Lj0g3v0305209	8.44023	1.10956e-132		Lj3g3v3751930	8.6405	1.66804e-74
Lj3g3v0720000	7.19	0		Lj3g3v3525970	8.17628	7.68731e-29		Lj3g3v0928240	8.35188	9.78126e-32
Lj0g3v0346019	7.13	0		Lj1g3v1560340	7.93924	3.94387e-25		Lj6g3v1537040	8.27635	1.40945e-300
Lj6g3v2170740	7.12	5.28e-08		Lj1g3v3022480	7.92631	6.08285e-25		Lj3g3v3525970	8.1771	1.10382e-28
Lj3g3v3751930	6.91	3.46e-09		Lj0g3v0084229	7.80431	3.19986e-23		Lj5g3v1511500	8.13271	5.94791e-28
Lj0g3v0015379	6.23	7.48e-05		Lj5g3v1974400	7.52421	1.06881e-19		Lj1g3v1560340	7.94007	5.59437e-25
Lj0g3v0315629	6.12	0		Lj4g3v2336890	7.45382	6.82886e-19		Lj2g3v2904870	7.86063	7.65129e-24
Lj4g3v2365210	6.09	0.00765		Lj3g3v0720000	7.25671	0		Lj0g3v0084229	7.80514	4.46999e-23
Lj5g3v1793520	5.78	0		Lj0g3v0346019	7.20268	0		Lj5g3v0433460	7.79092	6.97639e-23
Lj0g3v0000559	5.59	0.04		Lj3g3v3751930	7.12813	3.17009e-90		Lj4g3v0014220	7.60844	1.52444e-20
Lj3g3v2027230	5.47	0.003		Lj6g3v2170740	7.11068	0		Lj0g3v0346019	7.56942	0
Lj0g3v0049599	5.44	0		Lj0g3v0192769	7.08609	3.50237e-15		Lj5g3v1974400	7.52503	1.48778e-19
Lj2g3v1415410	5.4	6.05e-12		Lj3g3v0950730	7.08609	3.50237e-15		Lj0g3v0015379	7.43649	1.45177e-36
Lj1g3v3318570	5.07	0		Lj6g3v0001270	7.08609	3.50237e-15		Lj0g3v0034889	7.41811	2.38412e-18
Lj0g3v0070749	5.05	0		Lj1g3v3388980	7.06263	5.70854e-15		Lj1g3v3022480	7.3995	3.79405e-18
Lj2g3v2352620	5.05	0.00727		Lj1g3v3028260	7.01453	1.51364e-14		Lj6g3v2170740	7.28311	0
Lj3g3v2995720	4.88	0		Lj0g3v0204399	6.98987	2.47013e-14		Lj0g3v0043049	7.1771	6.93495e-16
Lj5g3v0878400	4.57	0		Lj3g3v1408630	6.91325	1.08384e-13		Lj2g3v2352610	7.10999	2.96609e-15
Lj1g3v5021140	4.49	0.00366		Lj6g3v0859150	6.85981	2.94448e-13		Lj0g3v0192769	7.08691	4.83512e-15
Lj0g3v0011459	4.45	0		Lj4g3v2561510	6.83233	4.85856e-13		Lj3g3v0950730	7.08691	4.83512e-15
Lj5g3v2099560	4.44	0		Lj0g3v0264609	6.71685	3.65644e-12		Lj0g3v0240199	7.06345	7.88787e-15
Lj3g3v0527240	4.43	0		Lj6g3v1443330	6.68648	6.07128e-12		Lj4g3v2846350	7.06345	7.88787e-15
Lj0g3v0062279	4.41	0.04		Lj0g3v0267359	6.62374	1.69452e-11		Lj1g3v4549020	7.0396	1.28551e-14
Lj1g3v3631760	4.32	0		Lj4g3v2365210	6.59132	8.4167e-22		Lj3g3v1408630	6.91407	1.50811e-13
Lj0g3v0095039	4.26	0		Lj0g3v0316019	6.59132	2.83199e-11		Lj3g3v2027230	6.91407	1.50811e-13
Lj2g3v2352610	4.08	0.0082		Lj0g3v0141849	6.55815	4.72636e-11		Lj6g3v0859150	6.86063	4.06591e-13
Lj6g3v1052450	4.02	0.01		Lj0g3v0015379	6.52421	3.66479e-41		Lj4g3v2561510	6.83315	6.66952e-13
Lj6g3v1038780	3.97	0.000353		Lj0g3v0155449	6.52421	7.96765e-11		Lj2g3v2084420	6.77657	1.81913e-12
Lj5g3v2013880	3.94	0		Lj1g3v0265410	6.48944	1.33761e-10		Lj0g3v0102749	6.6873	8.29152e-12
Lj0g3v0171159	3.93	0.01		Lj1g3v3385880	6.41729	3.79201e-10		Lj6g3v1443330	6.6873	8.29152e-12
Lj2g3v0743220	3.92	0.02		Lj1g3v2432890	6.37982	6.44073e-10		Lj0g3v0236739	6.62456	2.30159e-11
Lj0g3v0095839	3.74	0.04		Lj1g3v3105110	6.30181	1.84909e-09		Lj0g3v0267359	6.62456	2.30159e-11
Lj2g3v1014120	3.66	0.00463		Lj0g3v0230649	6.26117	3.15554e-09		Lj0g3v0204399	6.55897	6.40386e-11
Lj0g3v0088019	3.64	1.61e-06		Lj0g3v0344969	6.21935	5.37644e-09		Lj0g3v0315629	6.53188	2.0512e-102
Lj5g3v0101610	3.63	0.0029		Lj5g3v0091580	6.17628	9.18581e-09		Lj0g3v0155449	6.52503	1.0764e-10
Lj0g3v0099189	3.47	1.24e-05		Lj0g3v0315629	6.17385	1.33909e-145		Lj4g3v2365210	6.49026	2.66284e-20
Lj2g3v2794440	3.46	0		Lj0g3v0071749	6.13189	1.57535e-08		Lj1g3v0265410	6.49026	1.81077e-10
Lj6g3v1421130	3.46	0		Lj2g3v1550120	6.13189	1.57535e-08		Lj3g3v0819890	6.45464	3.04253e-10
Lj3g3v0937830	3.39	2.88e-07		Lj0g3v0000559	6.10917	4.85688e-16		Lj5g3v1793520	6.41045	0
Lj3g3v0819890	3.38	0.04		Lj2g3v0777310	5.98987	8.0244e-08		Lj0g3v0254059	6.30264	2.5054e-09
Lj2g3v3373110	3.33	0		Lj5g3v1097080	5.93924	1.38725e-07		Lj1g3v3105110	6.30264	2.5054e-09
Lj3g3v1011060	3.3	0		Lj0g3v0093989	5.88678	2.41173e-07		Lj5g3v2057300	6.30264	2.5054e-09
Lj3g3v0323320	3.28	0.02		Lj0g3v0198049	5.88678	2.41173e-07		Lj0g3v0230649	6.26199	4.26856e-09
Lj2g3v0287000	3.2	0.00206		Lj2g3v1451700	5.88678	2.41173e-07		Lj0g3v0270649	6.26199	4.26856e-09
Lj0g3v0188899	3.18	0.04		Lj1g3v3458830	5.83233	4.20663e-07		Lj0g3v0316019	6.26199	4.26856e-09
Lj4g3v2603980	3.09	0.000257		Lj5g3v1793520	5.81032	0		Lj1g3v2432890	6.26199	4.26856e-09
Lj1g3v0416320	2.96	0.01		Lj0g3v0114829	5.77575	7.34811e-07		Lj2g3v2352620	6.26199	4.26856e-09
Lj6g3v1722690	2.96	0.03		Lj0g3v0036649	5.71685	1.28117e-06		Lj0g3v0344969	6.22017	7.26353e-09
Lj1g3v2418690	2.94	0.00705		Lj1g3v2953710	5.71685	1.28117e-06		Lj6g3v0001270	6.22017	7.26353e-09
Lj0g3v0059969	2.92	0.02		Lj1g3v4604350	5.71685	1.28117e-06		Lj5g3v0091580	6.1771	1.23513e-08
Lj5g3v1174410	2.9	5.17e-10		Lj3g3v0029610	5.71685	1.28117e-06		Lj0g3v0042109	6.15508	2.23262e-16
Lj5g3v2288900	2.89	0.02		Lj4g3v2604560	5.71685	1.28117e-06		Lj0g3v0057799	6.13271	2.11815e-08
Lj3g3v2983920	2.83	0		Lj0g3v0128389	5.65545	2.23795e-06		Lj2g3v3089600	6.13271	2.11815e-08
Lj3g3v2769460	2.8	0.00402		Lj3g3v2027230	5.59132	6.0812e-33		Lj3g3v0937920	6.13271	2.11815e-08
Lj0g3v0101839	2.79	0.0043		Lj0g3v0317549	5.59132	3.92847e-06		Lj0g3v0000559	6.0396	3.41852e-15
Lj1g3v3385830	2.76	5.9e-11		Lj4g3v1561540	5.59132	3.92847e-06		Lj0g3v0141849	6.0396	6.23389e-08
Lj5g3v1961260	2.72	0.01		Lj0g3v0319039	5.52421	6.91917e-06		Lj0g3v0049599	5.96841	1.52581e-126
Lj4g3v1327480	2.68	6.42e-06		Lj2g3v1351560	5.52421	6.91917e-06		Lj0g3v0093989	5.8876	3.17937e-07
Lj6g3v2170750	2.67	4.55e-12		Lj4g3v0336320	5.52421	6.91917e-06		Lj0g3v0198049	5.8876	3.17937e-07
Lj0g3v0146729	2.6	0.00164		Lj0g3v0049599	5.48474	8.31009e-151		Lj2g3v1415410	5.85674	3.06144e-91
Lj2g3v1647900	2.54	0.000766		Lj2g3v1415410	5.48239	1.6065e-100		Lj4g3v2337910	5.83315	2.82515e-13
Lj2g3v2002970	2.41	0.000138		Lj0g3v0068329	5.45382	1.21506e-05		Lj0g3v0089739	5.83315	5.49695e-07
Lj5g3v0630270	2.41	0.00582		Lj3g3v2706630	5.45382	1.21506e-05		Lj1g3v1183390	5.83315	5.49695e-07
Lj2g3v0631950	2.39	0.000582		Lj4g3v0450690	5.45382	1.21506e-05		Lj1g3v3458830	5.83315	5.49695e-07
Lj2g3v1659570	2.39	0.00139		Lj0g3v0067879	5.37982	2.14556e-05		Lj2g3v1757080	5.83315	5.49695e-07
Lj0g3v0331049	2.24	0.000718		Lj0g3v0357029	5.37982	2.14556e-05		Lj0g3v0114829	5.77657	9.49497e-07
Lj4g3v2046100	2.23	1.63e-13		Lj0g3v0246449	5.30181	3.79608e-05		Lj2g3v1550120	5.77657	9.49497e-07
Lj1g3v3244590	2.19	0.000522		Lj0g3v0345469	5.30181	3.79608e-05		Lj0g3v0212239	5.71767	1.64762e-06
Lj6g3v0933470	2.19	0.00972		Lj3g3v1307390	5.30181	3.79608e-05		Lj1g3v3388980	5.71767	1.64762e-06
Lj6g3v0098610	2.18	0.00464		Lj2g3v2352620	5.26117	1.17705e-17		Lj3g3v0029610	5.71767	1.64762e-06
Lj5g3v2027290	2.13	6.44e-09		Lj0g3v0099089	5.26117	3.24766e-09		Lj4g3v2336890	5.71767	1.64762e-06
Lj5g3v1174420	2.04	9.16e-07		Lj5g3v1168520	5.21935	5.81019e-09		Lj4g3v2604560	5.71767	1.64762e-06
				Lj0g3v0021719	5.21935	6.76096e-05		Lj0g3v0083259	5.59214	4.99891e-06
				Lj0g3v0062319	5.21935	6.76096e-05		Lj1g3v4604350	5.59214	4.99891e-06
				Lj0g3v0114859	5.21935	6.76096e-05		Lj0g3v0193599	5.52503	8.76584e-06
				Lj0g3v0120559	5.21935	6.76096e-05		Lj0g3v0239979	5.52503	8.76584e-06
				Lj1g3v3020960	5.21935	6.76096e-05		Lj2g3v1014120	5.49026	1.55032e-20
				Lj3g3v2848810	5.21935	6.76096e-05		Lj0g3v0068329	5.45464	1.54095e-05
				Lj5g3v0122120	5.21935	6.76096e-05		Lj0g3v0071749	5.45464	1.54095e-05
				Lj5g3v2029680	5.21935	6.76096e-05		Lj0g3v0128389	5.45464	1.54095e-05
				Lj0g3v0195299	5.13189	0.0001204		Lj0g3v0159529	5.45464	1.54095e-05
				Lj0g3v0226289	5.13189	0.0001204		Lj1g3v3385880	5.38064	2.71078e-05
				Lj0g3v0317419	5.13189	0.0001204		Lj1g3v3318570	5.33296	4.6196e-153
				Lj4g3v2618530	5.13189	0.0001204		Lj0g3v0188889	5.30264	4.74845e-05
				Lj1g3v3318570	5.11954	9.21233e-170		Lj1g3v3028260	5.30264	4.74845e-05
				Lj0g3v0070749	5.0576	4.74771e-243		Lj4g3v2604590	5.30264	4.74845e-05
				Lj0g3v0310949	5.03878	0.000215682		Lj0g3v0036649	5.22017	8.36706e-05
				Lj2g3v1758410	5.03878	0.000215682		Lj0g3v0062319	5.22017	8.36706e-05
				Lj6g3v1691350	5.03878	0.000215682		Lj0g3v0120569	5.22017	8.36706e-05
				Lj0g3v0251429	4.93924	0.000386743		Lj1g3v3020960	5.22017	8.36706e-05
				Lj1g3v1732410	4.93924	0.000386743		Lj3g3v2848810	5.22017	8.36706e-05
				Lj3g3v2995720	4.912	2.18572e-277		Lj4g3v0336320	5.22017	8.36706e-05
				Lj0g3v0309899	4.83233	0.000694718		Lj5g3v2029680	5.22017	8.36706e-05
				Lj2g3v0167090	4.83233	0.000694718		Lj3g3v2995720	5.21166	4.4511e-206
				Lj0g3v0308459	4.71685	2.10236e-06		Lj0g3v0317419	5.13271	0.000148567
				Lj1g3v2143300	4.71685	2.10236e-06		Lj0g3v0357029	5.13271	0.000148567
				Lj0g3v0069449	4.71685	0.00125534		Lj3g3v2706630	5.13271	0.000148567
				Lj0g3v0120429	4.71685	0.00125534		Lj4g3v1561540	5.13271	0.000148567
				Lj0g3v0273239	4.71685	0.00125534		Lj4g3v2618530	5.13271	0.000148567
				Lj1g3v1182180	4.71685	0.00125534		Lj0g3v0070749	5.12449	3.85673e-170
				Lj2g3v2691300	4.71685	0.00125534		Lj5g3v0878400	5.0918	1.85353e-143
				Lj4g3v0473070	4.71685	0.00125534		Lj2g3v1758410	5.0396	0.0002646
				Lj4g3v2742850	4.71685	0.00125534		Lj6g3v1691350	5.0396	0.0002646
				Lj6g3v1629680	4.71685	0.00125534		Lj0g3v0021719	4.94007	0.000471469
				Ljmitog3v0000420	4.71685	0.00125534		Lj0g3v0251429	4.94007	0.000471469
				Lj1g3v5021140	4.65545	3.16349e-22		Lj0g3v0344979	4.94007	0.000471469
				Lj5g3v0878400	4.60654	6.39129e-157		Lj1g3v1732410	4.94007	0.000471469
				Lj3g3v2330900	4.59132	6.92593e-06		Lj2g3v2378050	4.94007	0.000471469
				Lj0g3v0054419	4.59132	0.00228041		Lj5g3v2099560	4.8917	1.28271e-84
				Lj0g3v0210269	4.59132	0.00228041		Lj0g3v0099089	4.8876	4.63731e-07
				Lj0g3v0289109	4.59132	0.00228041		Lj5g3v2063130	4.83315	8.33147e-07
				Lj3g3v1015410	4.59132	0.00228041		Lj0g3v0062579	4.83315	0.000840069
				Lj3g3v2681670	4.59132	0.00228041		Lj0g3v0291749	4.83315	0.000840069
				Lj3g3v2737510	4.59132	0.00228041		Lj3g3v1307390	4.83315	0.000840069
				Lj3g3v3430220	4.59132	0.00228041		Lj6g3v0762470	4.83315	0.000840069
				Lj4g3v1535140	4.59132	0.00228041		Lj3g3v0527240	4.82316	1.27536e-240
				Lj5g3v1699110	4.59132	0.00228041		Lj4g3v2882250	4.71767	2.69541e-06
				Lj5g3v2147180	4.59132	0.00228041		Lj3g3v0681720	4.71767	0.00150664
				Lj0g3v0042109	4.56929	8.48508e-16		Lj4g3v0473070	4.71767	0.00150664
				Lj1g3v4669290	4.49151	1.90169e-81		Lj5g3v1133030	4.71767	0.00150664
				Lj0g3v0011459	4.48504	3.94312e-152		Lj0g3v0011459	4.64873	5.74987e-135
				Lj3g3v0527240	4.4662	2.36995e-271		Lj0g3v0106979	4.6405	1.62696e-64
				Lj5g3v2099560	4.46579	1.71554e-112		Lj0g3v0095039	4.6378	2.39021e-219
				Lj0g3v0114839	4.45382	0.00411759		Lj0g3v0171159	4.60844	8.56823e-84
				Lj0g3v0153639	4.45382	0.00411759		Lj0g3v0054419	4.59214	0.00270121
				Lj0g3v0166079	4.45382	0.00411759		Lj0g3v0210269	4.59214	0.00270121
				Lj0g3v0189959	4.45382	0.00411759		Lj0g3v0225369	4.59214	0.00270121
				Lj0g3v0245549	4.45382	0.00411759		Lj0g3v0226289	4.59214	0.00270121
				Lj0g3v0316349	4.45382	0.00411759		Lj0g3v0246449	4.59214	0.00270121
				Lj1g3v3318550	4.45382	0.00411759		Lj0g3v0289109	4.59214	0.00270121
				Lj1g3v4692930	4.45382	0.00411759		Lj3g3v1015410	4.59214	0.00270121
				Lj3g3v1739230	4.45382	0.00411759		Lj3g3v2330900	4.59214	0.00270121
				Lj4g3v1614600	4.45382	0.00411759		Lj3g3v2681670	4.59214	0.00270121
				Lj4g3v2717100	4.45382	0.00411759		Lj4g3v1535140	4.59214	0.00270121
				Lj0g3v0062279	4.41729	1.52875e-18		Lj5g3v1699110	4.59214	0.00270121
				Lj3g3v3640270	4.37982	2.14471e-09		Lj5g3v2147180	4.59214	0.00270121
				Lj1g3v3631760	4.32226	0		Lj1g3v5021140	4.57565	8.99534e-21
				Lj0g3v0095039	4.3142	3.07447e-240		Lj1g3v2143300	4.52503	1.58774e-05
				Lj0g3v0036179	4.30181	0.00743223		Lj1g3v4669290	4.48819	5.25121e-81
				Lj0g3v0112099	4.30181	0.00743223		Lj5g3v1168520	4.45464	2.86733e-05
				Lj0g3v0163039	4.30181	0.00743223		Lj0g3v0114839	4.45464	0.00479257
				Lj0g3v0265259	4.30181	0.00743223		Lj0g3v0189959	4.45464	0.00479257
				Lj1g3v2141080	4.30181	0.00743223		Lj0g3v0213329	4.45464	0.00479257
				Lj1g3v5048300	4.30181	0.00743223		Lj0g3v0219089	4.45464	0.00479257
				Lj2g3v3339340	4.30181	0.00743223		Lj0g3v0245549	4.45464	0.00479257
				Lj3g3v1603980	4.30181	0.00743223		Lj1g3v1929110	4.45464	0.00479257
				Lj3g3v2886960	4.30181	0.00743223		Lj1g3v2482480	4.45464	0.00479257
				Lj4g3v2020630	4.30181	0.00743223		Lj3g3v3640270	4.38064	2.90246e-09
				Lj6g3v1904470	4.30181	0.00743223		Lj0g3v0308459	4.38064	5.14027e-05
				Lj2g3v2352610	4.21935	1.05471e-19		Lj1g3v3631760	4.31936	0
				Lj0g3v0209939	4.19078	7.38051e-12		Lj0g3v0016039	4.30264	0.00857393
				Lj3g3v2317830	4.13189	0.000249102		Lj0g3v0112099	4.30264	0.00857393
				Lj0g3v0068229	4.13189	0.0134621		Lj0g3v0165289	4.30264	0.00857393
				Lj0g3v0263869	4.13189	0.0134621		Lj0g3v0265259	4.30264	0.00857393
				Lj0g3v0319729	4.13189	0.0134621		Lj0g3v0294509	4.30264	0.00857393
				Lj0g3v0364419	4.13189	0.0134621		Lj1g3v2141080	4.30264	0.00857393
				Lj1g3v3716560	4.13189	0.0134621		Lj2g3v1105090	4.30264	0.00857393
				Lj2g3v3224090	4.13189	0.0134621		Lj3g3v0934460	4.30264	0.00857393
				Lj3g3v2563410	4.13189	0.0134621		Lj3g3v1603980	4.30264	0.00857393
				Lj3g3v2993400	4.13189	0.0134621		Lj3g3v1739230	4.30264	0.00857393
				Lj4g3v0620060	4.13189	0.0134621		Lj6g3v1904470	4.30264	0.00857393
				Lj6g3v0960520	4.13189	0.0134621		Lj3g3v3747880	4.22017	8.99294e-16
				Lj6g3v1038780	4.03878	1.92467e-33		Lj5g3v2013880	4.1559	2.52552e-196
				Lj1g3v2975920	4.03878	2.70608e-07		Lj2g3v2661500	4.13271	0.000305044
				Lj0g3v0110159	4.03878	0.000454461		Lj0g3v0012459	4.13271	0.0153195
				Lj0g3v0113569	4.03878	0.000454461		Lj0g3v0120429	4.13271	0.0153195
				Lj0g3v0171159	4.02266	2.0493e-78		Lj0g3v0186769	4.13271	0.0153195
				Lj5g3v2013880	3.98294	1.18818e-226		Lj0g3v0216049	4.13271	0.0153195
				Lj4g3v0496650	3.97319	5.1493e-10		Lj0g3v0263869	4.13271	0.0153195
				Lj6g3v1052450	3.96478	2.73954e-25		Lj0g3v0316349	4.13271	0.0153195
				Lj2g3v0743220	3.95786	2.46945e-34		Lj0g3v0319729	4.13271	0.0153195
				Lj0g3v0219009	3.93924	0.0244588		Lj1g3v0616390	4.13271	0.0153195
				Lj0g3v0279519	3.93924	0.0244588		Lj1g3v1548730	4.13271	0.0153195
				Lj0g3v0294599	3.93924	0.0244588		Lj1g3v3318550	4.13271	0.0153195
				Lj0g3v0307429	3.93924	0.0244588		Lj1g3v3716560	4.13271	0.0153195
				Lj0g3v0337599	3.93924	0.0244588		Lj1g3v4692930	4.13271	0.0153195
				Lj2g3v1169930	3.93924	0.0244588		Lj2g3v0167090	4.13271	0.0153195
				Lj3g3v0424190	3.93924	0.0244588		Lj3g3v2316740	4.13271	0.0153195
				Lj3g3v1132360	3.93924	0.0244588		Lj3g3v2993400	4.13271	0.0153195
				Lj3g3v1182290	3.93924	0.0244588		Lj4g3v0620060	4.13271	0.0153195
				Lj4g3v0770800	3.93924	0.0244588		Lj4g3v2215390	4.13271	0.0153195
				Lj5g3v0539880	3.93924	0.0244588		Lj6g3v0960520	4.13271	0.0153195
				Lj5g3v2066210	3.93924	0.0244588		Lj0g3v0099189	4.10234	1.32572e-31
				Lj1g3v2873800	3.88678	1.65568e-06		Lj0g3v0209939	4.10234	6.15306e-11
				Lj6g3v0001230	3.83233	3.75676e-50		Lj3g3v1011060	4.05583	0
				Lj0g3v0315589	3.83233	0.00150253		Lj1g3v2975920	4.0396	3.54915e-07
				Lj0g3v0174109	3.81548	1.2839e-144		Lj0g3v0113569	4.0396	0.000551895
				Lj0g3v0095839	3.76416	1.24442e-13		Lj3g3v1011040	4.0396	0.000551895
				Lj2g3v1014120	3.7466	4.71773e-21		Lj6g3v1038780	4.00718	3.24213e-29
				Lj5g3v2057300	3.71685	3.53013e-08		Lj0g3v0091539	3.94007	0.000994507
				Lj0g3v0003199	3.71685	0.00274108		Lj0g3v0277199	3.94007	0.000994507
				Lj0g3v0019469	3.71685	0.0440509		Lj0g3v0068229	3.94007	0.0274734
				Lj0g3v0024499	3.71685	0.0440509		Lj0g3v0093659	3.94007	0.0274734
				Lj0g3v0086549	3.71685	0.0440509		Lj0g3v0114859	3.94007	0.0274734
				Lj0g3v0094629	3.71685	0.0440509		Lj0g3v0148359	3.94007	0.0274734
				Lj0g3v0129749	3.71685	0.0440509		Lj0g3v0166079	3.94007	0.0274734
				Lj0g3v0144539	3.71685	0.0440509		Lj0g3v0242059	3.94007	0.0274734
				Lj0g3v0186359	3.71685	0.0440509		Lj0g3v0294599	3.94007	0.0274734
				Lj0g3v0187029	3.71685	0.0440509		Lj0g3v0307429	3.94007	0.0274734
				Lj0g3v0198829	3.71685	0.0440509		Lj0g3v0337599	3.94007	0.0274734
				Lj0g3v0213509	3.71685	0.0440509		Lj1g3v5021270	3.94007	0.0274734
				Lj0g3v0244169	3.71685	0.0440509		Lj2g3v1169930	3.94007	0.0274734
				Lj0g3v0250539	3.71685	0.0440509		Lj2g3v2691300	3.94007	0.0274734
				Lj0g3v0301349	3.71685	0.0440509		Lj3g3v2285490	3.94007	0.0274734
				Lj0g3v0340309	3.71685	0.0440509		Lj4g3v1894510	3.94007	0.0274734
				Lj1g3v1781070	3.71685	0.0440509		Lj4g3v2717100	3.94007	0.0274734
				Lj1g3v2585790	3.71685	0.0440509		Lj5g3v2242480	3.94007	0.0274734
				Lj1g3v4263360	3.71685	0.0440509		Lj0g3v0174109	3.92527	9.56347e-147
				Lj1g3v4484110	3.71685	0.0440509		Lj0g3v0059969	3.91407	2.40855e-12
				Lj2g3v0911970	3.71685	0.0440509		Lj4g3v0496650	3.9053	2.33491e-09
				Lj2g3v1241190	3.71685	0.0440509		Lj0g3v0227319	3.86451	2.78724e-20
				Lj2g3v1659230	3.71685	0.0440509		Lj5g3v2179700	3.83315	3.85021e-06
				Lj2g3v2689170	3.71685	0.0440509		Lj0g3v0304839	3.83315	0.00179671
				Lj3g3v2308680	3.71685	0.0440509		Lj6g3v0920870	3.83315	0.00179671
				Lj3g3v2441920	3.71685	0.0440509		Lj6g3v1421130	3.79823	0
				Lj3g3v3026800	3.71685	0.0440509		Lj2g3v2925180	3.74742	9.73338e-103
				Lj4g3v2140070	3.71685	0.0440509		Lj0g3v0110159	3.71767	0.0032257
				Lj4g3v3092820	3.71685	0.0440509		Lj0g3v0024499	3.71767	0.0490415
				Lj5g3v1497840	3.71685	0.0440509		Lj0g3v0042119	3.71767	0.0490415
				Lj6g3v1765570	3.71685	0.0440509		Lj0g3v0094629	3.71767	0.0490415
				Lj0g3v0088019	3.66438	1.82936e-50		Lj0g3v0107629	3.71767	0.0490415
				Lj0g3v0263759	3.65545	1.81651e-05		Lj0g3v0129749	3.71767	0.0490415
				Lj5g3v2063130	3.59132	2.14196e-07		Lj0g3v0131769	3.71767	0.0490415
				Lj1g3v4834040	3.59132	0.00493656		Lj0g3v0186359	3.71767	0.0490415
				Lj3g3v3639810	3.59132	0.00493656		Lj0g3v0187029	3.71767	0.0490415
				Lj5g3v2299260	3.59132	0.00493656		Lj0g3v0195299	3.71767	0.0490415
				Lj5g3v0101610	3.58027	1.14078e-289		Lj0g3v0195629	3.71767	0.0490415
				Lj0g3v0057799	3.55815	2.47091e-09		Lj0g3v0214489	3.71767	0.0490415
				Lj0g3v0254059	3.48944	8.18861e-09		Lj0g3v0218649	3.71767	0.0490415
				Lj0g3v0099189	3.48239	7.19309e-41		Lj0g3v0244169	3.71767	0.0490415
				Lj6g3v1421130	3.47938	0		Lj0g3v0249129	3.71767	0.0490415
				Lj2g3v2794440	3.46204	7.01493e-278		Lj0g3v0250539	3.71767	0.0490415
				Lj0g3v0066649	3.45382	0.00889448		Lj0g3v0254969	3.71767	0.0490415
				Lj0g3v0219089	3.45382	0.00889448		Lj0g3v0340309	3.71767	0.0490415
				Lj0g3v0262819	3.45382	0.00889448		Lj0g3v0341479	3.71767	0.0490415
				Lj1g3v2093410	3.45382	0.00889448		Lj1g3v1781070	3.71767	0.0490415
				Lj2g3v2794450	3.45382	0.00889448		Lj1g3v2979160	3.71767	0.0490415
				Lj3g3v0937830	3.41819	1.92268e-78		Lj1g3v4484110	3.71767	0.0490415
				Lj0g3v0034889	3.41729	8.32513e-16		Lj2g3v1068540	3.71767	0.0490415
				Lj3g3v0819890	3.41729	8.32513e-16		Lj2g3v1659230	3.71767	0.0490415
				Lj2g3v3373110	3.33618	3.52567e-187		Lj2g3v2794450	3.71767	0.0490415
				Lj3g3v1011060	3.33557	0		Lj3g3v0258390	3.71767	0.0490415
				Lj3g3v0323320	3.31283	1.99794e-50		Lj3g3v2308680	3.71767	0.0490415
				Lj6g3v1880140	3.30181	7.56674e-06		Lj3g3v2317830	3.71767	0.0490415
				Lj0g3v0065719	3.30181	0.0159216		Lj3g3v2441920	3.71767	0.0490415
				Lj0g3v0210319	3.30181	0.0159216		Lj4g3v0445680	3.71767	0.0490415
				Lj0g3v0221439	3.30181	0.0159216		Lj4g3v0937790	3.71767	0.0490415
				Lj1g3v5021270	3.30181	0.0159216		Lj4g3v2020630	3.71767	0.0490415
				Lj4g3v2581430	3.30181	0.0159216		Lj4g3v2215370	3.71767	0.0490415
				Lj4g3v3081700	3.30181	0.0159216		Lj4g3v3092820	3.71767	0.0490415
				Lj5g3v2182490	3.30181	0.0159216		Lj5g3v1314630	3.71767	0.0490415
				Lj0g3v0188899	3.24041	1.7344e-13		Lj5g3v1497840	3.71767	0.0490415
				Lj1g3v3137920	3.22875	3.86405e-29		Lj5g3v2299260	3.71767	0.0490415
				Lj6g3v1618230	3.21935	0.000625605		Lj6g3v1765570	3.71767	0.0490415
				Lj2g3v0287000	3.20037	2.28381e-28		Lj2g3v2794440	3.68155	3.08465e-220
				Lj0g3v0010069	3.19078	2.42428e-05		Lj2g3v0743220	3.68115	1.50041e-24
				Lj2g3v2661500	3.19078	2.42428e-05		Lj5g3v0101610	3.66472	2.40496e-88
				Lj4g3v1221570	3.13189	6.27029e-08		Lj4g3v0706600	3.59214	4.12629e-05
				Lj4g3v0706600	3.13189	1.66369e-06		Lj0g3v0145679	3.59214	0.00574833
				Lj0g3v0212239	3.13189	4.31533e-05		Lj3g3v0323320	3.58069	4.47665e-51
				Lj0g3v0012459	3.13189	0.0283807		Lj0g3v0088019	3.57663	1.00872e-37
				Lj0g3v0119239	3.13189	0.0283807		Lj0g3v0101839	3.5421	1.87302e-34
				Lj0g3v0206839	3.13189	0.0283807		Lj0g3v0010069	3.52503	7.36499e-05
				Lj0g3v0225639	3.13189	0.0283807		Lj0g3v0290869	3.52503	7.36499e-05
				Lj0g3v0232479	3.13189	0.0283807		Lj2g3v0287000	3.50194	6.35229e-19
				Lj0g3v0341479	3.13189	0.0283807		Lj0g3v0003199	3.45464	0.0102204
				Lj0g3v0342419	3.13189	0.0283807		Lj0g3v0064539	3.45464	0.0102204
				Lj1g3v0214250	3.13189	0.0283807		Lj0g3v0129079	3.45464	0.0102204
				Lj2g3v0167150	3.13189	0.0283807		Lj1g3v4834040	3.45464	0.0102204
				Lj2g3v1890900	3.13189	0.0283807		Lj3g3v0937830	3.44637	1.34786e-68
				Lj0g3v0026669	3.10726	0		Lj2g3v3373110	3.40204	5.41614e-152
				Lj0g3v0244319	3.08185	9.70792e-16		Lj6g3v1722690	3.38064	1.58348e-11
				Lj5g3v1003450	3.07049	7.70962e-05		Lj6g3v1138510	3.37372	1.75438e-20
				Lj4g3v2603980	3.05097	7.68607e-74		Lj1g3v2418690	3.33956	2.77012e-53
				Lj0g3v0064539	3.03878	0.00199198		Lj0g3v0134889	3.32034	4.53288e-16
				Lj1g3v1386660	3.03878	0.00199198		Lj6g3v1690580	3.30264	4.48506e-09
				Lj4g3v2883340	3.03878	0.00199198		Lj4g3v1645630	3.30264	9.59086e-06
				Lj1g3v2418690	3.00131	5.71352e-50		Lj0g3v0006559	3.30264	0.0180581
				Lj6g3v1722690	2.99979	2.65071e-13		Lj4g3v2581430	3.30264	0.0180581
				Lj0g3v0236739	2.98987	1.21189e-40		Lj4g3v3081700	3.30264	0.0180581
				Lj1g3v0416320	2.98987	1.23641e-25		Lj0g3v0047789	3.27567	1.68521e-10
				Lj0g3v0290869	2.98987	9.37672e-06		Lj0g3v0159809	3.24819	1.71309e-05
				Lj0g3v0059969	2.95786	5.56552e-14		Lj3g3v0323210	3.23705	1.45004e-08
				Lj3g3v2517870	2.95207	6.8948e-20		Lj0g3v0095379	3.22017	0.000755419
				Lj2g3v1778740	2.93924	0.00352019		Lj6g3v1618230	3.22017	0.000755419
				Lj0g3v0268609	2.93924	0.0499119		Ljmitog3v0000650	3.1916	3.04489e-05
				Lj0g3v0331119	2.93924	0.0499119		Lj3g3v2769460	3.18799	7.9426e-25
				Lj1g3v2980330	2.93924	0.0499119		Lj5g3v2288900	3.15825	3.51301e-21
				Lj3g3v1422940	2.93924	0.0499119		Lj3g3v0290350	3.13271	5.35755e-05
				Lj4g3v1894510	2.93924	0.0499119		Lj1g3v5020860	3.13271	0.0013423
				Lj5g3v0145460	2.93924	0.0499119		Lj0g3v0008429	3.13271	0.0319174
				Lj5g3v2045630	2.93924	0.0499119		Lj0g3v0210849	3.13271	0.0319174
				Lj6g3v0522770	2.93924	0.0499119		Lj0g3v0252169	3.13271	0.0319174
				Lj1g3v0526530	2.92039	1.75569e-13		Lj0g3v0344399	3.13271	0.0319174
				Lj5g3v2288900	2.91738	1.10277e-22		Lj1g3v1798790	3.13271	0.0319174
				Lj5g3v1174410	2.88708	2.64388e-200		Lj1g3v4719640	3.13271	0.0319174
				Lj4g3v1747270	2.88678	2.90837e-05		Lj2g3v1778740	3.13271	0.0319174
				Lj3g3v0428680	2.88191	5.5188e-13		Lj2g3v1890900	3.13271	0.0319174
				Lj0g3v0134889	2.86369	5.04816e-16		Lj3g3v0821070	3.13271	0.0319174
				Lj6g3v0000210	2.85436	3.50605e-06		Lj4g3v2524960	3.13271	0.0319174
				Lj0g3v0013909	2.83233	5.09853e-05		Lj5g3v0962930	3.13271	0.0319174
				Lj0g3v0006559	2.83233	0.00613943		Lj1g3v0416320	3.12139	2.71956e-23
				Lj0g3v0093659	2.83233	0.00613943		Lj4g3v2575050	3.11622	4.06677e-16
				Lj0g3v0153739	2.83233	0.00613943		Lj0g3v0026669	3.10808	0
				Lj0g3v0213329	2.83233	0.00613943		Lj3g3v3498000	3.09618	3.57827e-42
				Lj0g3v0344399	2.83233	0.00613943		Lj0g3v0359369	3.08691	3.77841e-06
				Lj1g3v2740240	2.83233	0.00613943		Lj0g3v0351339	3.0396	0.00236682
				Lj3g3v0312120	2.83233	0.00613943		Lj4g3v0496580	3.02579	1.21609e-09
				Lj6g3v1300850	2.83233	0.00613943		Lj6g3v1880140	3.00718	0.00016784
				Lj3g3v2983920	2.8081	4.44771e-202		Lj0g3v0363409	3.00061	9.54612e-26
				Lj3g3v2769460	2.80327	1.89809e-28		Lj0g3v0242109	2.9656	9.88939e-30
				Lj0g3v0101839	2.80174	6.78013e-46		Lj2g3v0631950	2.96447	3.91067e-82
				Lj0g3v0142189	2.77575	8.93899e-05		Lj0g3v0188899	2.94007	4.53364e-10
				Lj4g3v2618640	2.76416	1.07155e-05		Lj0g3v0081059	2.94007	0.00410871
				Lj1g3v3385830	2.76022	1.11931e-140		Lj6g3v1693750	2.94007	0.00410871
				Lj3g3v0937920	2.75638	1.28242e-06		Lj5g3v1961260	2.91512	1.08812e-232
				Lj5g3v0411350	2.7407	6.5054e-20		Lj2g3v2002970	2.90245	0
				Lj6g3v1078040	2.71685	3.10657e-08		Lj0g3v0290889	2.9021	4.25528e-13
				Lj0g3v0188889	2.71685	0.00129394		Lj0g3v0217509	2.90089	3.63571e-110
				Lj4g3v0153840	2.71685	0.00129394		Lj0g3v0014889	2.89824	2.54629e-06
				Lj6g3v1094770	2.71685	0.00129394		Lj3g3v2809410	2.89824	2.54629e-06
				Lj1g3v1787740	2.71685	0.0106648		Lj1g3v3385830	2.89204	3.68888e-109
				Lj2g3v3149220	2.71685	0.0106648		Lj0g3v0062279	2.8876	3.64647e-05
				Lj4g3v2046230	2.71685	0.0106648		Lj4g3v1747270	2.8876	3.64647e-05
				Lj5g3v1961260	2.70187	6.91797e-225		Lj4g3v3015210	2.86606	1.74812e-22
				Lj4g3v1327480	2.68663	8.72805e-184		Lj0g3v0197659	2.83315	5.43526e-07
				Lj6g3v2170750	2.67845	0		Lj0g3v0013909	2.83315	6.30915e-05
				Lj0g3v0270389	2.65545	9.41317e-08		Lj1g3v4528560	2.83315	0.00711768
				Lj4g3v2604640	2.65545	9.41317e-08		Lj3g3v1236640	2.83315	0.00711768
				Lj5g3v0290430	2.64646	7.48752e-13		Lj6g3v1066100	2.83315	0.00711768
				Lj4g3v2573860	2.63439	0.00224826		Lj2g3v1647900	2.82903	4.82147e-29
				Lj6g3v0792110	2.63439	0.00224826		Lj5g3v0630270	2.8252	1.65969e-59
				Lj0g3v0359369	2.60994	1.38422e-06		Lj5g3v1174410	2.80606	7.21909e-159
				Lj5g3v0087390	2.60582	3.3384e-08		Lj4g3v1327480	2.80343	7.1562e-172
				Lj0g3v0146729	2.59555	1.33905e-51		Lj0g3v0345559	2.79568	0.00089334
				Lj0g3v0145679	2.59132	0.0183522		Lj0g3v0211149	2.71767	0.0122037
				Lj0g3v0159689	2.59132	0.0183522		Lj1g3v1386660	2.71767	0.0122037
				Lj4g3v2215390	2.59132	0.0183522		Lj6g3v1300850	2.71767	0.0122037
				Lj5g3v2244650	2.59132	0.0183522		Lj0g3v0218759	2.68291	5.99002e-07
				Lj0g3v0163199	2.5844	4.49127e-16		Lj1g3v1582570	2.67328	3.46724e-20
				Lj2g3v1647900	2.55335	1.51108e-33		Lj3g3v3188440	2.66876	1.76493e-09
				Lj6g3v1690580	2.54693	4.86979e-10		Lj4g3v1221570	2.66876	4.05075e-05
				Lj0g3v0150439	2.54693	1.97866e-05		Lj0g3v0203469	2.66645	1.14874e-38
				Lj3g3v2316740	2.54693	0.00384663		Lj1g3v3105090	2.66521	5.85292e-13
				Lj6g3v0762470	2.54693	0.00384663		Lj0g3v0274439	2.65627	1.24719e-07
				Lj4g3v0496580	2.53997	9.91897e-11		Lj4g3v2604640	2.65627	1.24719e-07
				Lj0g3v0047789	2.53788	2.01697e-08		Lj3g3v2693000	2.65627	0.000328864
				Lj0g3v0196679	2.53399	4.08686e-06		Ljchlorog3v0015040	2.65612	0
				Lj0g3v0258029	2.51891	5.00583e-30		Lj3g3v2983920	2.65494	2.03462e-124
				Lj1g3v3779380	2.46976	1.69981e-13		Lj1g3v1784380	2.64005	1.11669e-30
				Lj5g3v0630270	2.46835	7.69804e-57		Lj1g3v1135210	2.63521	0.00265942
				Lj2g3v2002970	2.46582	4.06096e-290		Lj2g3v1659570	2.6197	2.54586e-28
				Lj2g3v2314880	2.45382	5.23659e-23		Lj4g3v1329570	2.61814	6.88871e-05
				Lj0g3v0283229	2.45382	0.00650994		Lj5g3v1699100	2.60664	2.06651e-30
				Lj4g3v2973640	2.45382	0.00650994		Lj5g3v0087390	2.60664	4.45054e-08
				Ljmitog3v0000050	2.45382	0.00650994		Lj5g3v2027290	2.60456	2.40788e-254
				Lj1g3v0268770	2.45382	0.0311387		Ljchlorog3v0013200	2.59837	8.21973e-18
				Lj3g3v1603990	2.45382	0.0311387		Lj0g3v0300039	2.59783	1.93837e-19
				Lj4g3v1500410	2.45382	0.0311387		Lj0g3v0140069	2.59214	0.0207264
				Lj2g3v0631950	2.43703	1.00381e-83		Lj0g3v0147289	2.59214	0.0207264
				Lj0g3v0113819	2.42312	2.85428e-26		Lj2g3v0604110	2.59214	0.0207264
				Lj4g3v1880580	2.4214	8.52639e-07		Lj3g3v0312120	2.59214	0.0207264
				Lj0g3v0339469	2.40491	9.76845e-05		Lj0g3v0352829	2.58728	1.85281e-22
				Lj5g3v2179700	2.40491	9.76845e-05		Lj5g3v0290430	2.57328	9.11146e-12
				Lj2g3v1659570	2.3902	9.91119e-34		Lj6g3v2170750	2.56538	0
				Lj1g3v3441280	2.36635	4.37737e-22		Lj1g3v4790770	2.55897	6.32977e-07
				Lj2g3v2351580	2.36219	7.11153e-09		Lj0g3v0149429	2.54775	0.00447741
				Lj2g3v2378050	2.35428	0.000164412		Lj6g3v1900300	2.54775	0.00447741
				Lj4g3v2882250	2.35428	0.000164412		Lj0g3v0163199	2.51122	9.43126e-12
				Ljchlorog3v0016220	2.35428	0.0109562		Lj0g3v0095839	2.51122	0.000201233
				Lj1g3v0001040	2.35428	0.0109562		Lj4g3v1140690	2.50194	4.2297e-05
				Lj0g3v0105499	2.34821	4.05492e-32		Lj4g3v2788040	2.50194	4.2297e-05
				Lj3g3v2990310	2.32453	5.69011e-05		Lj4g3v2046100	2.48929	6.31365e-265
				Lj3g3v0290350	2.30181	0.000275026		Lj0g3v0146729	2.48523	4.69179e-41
				Lj0g3v0140069	2.30181	0.00384068		Lj5g3v0411350	2.48321	5.53189e-15
				Lj1g3v4303220	2.30181	0.00384068		Lj4g3v1736130	2.46429	4.52032e-106
				Lj1g3v4482320	2.30181	0.00384068		Lj0g3v0314119	2.45464	0.000341224
				Lj4g3v0588840	2.28075	9.28071e-14		Lj1g3v3343940	2.45464	0.00753013
				Lj0g3v0175299	2.27873	9.53933e-05		Lj1g3v3404490	2.45464	0.00753013
				Lj5g3v1998960	2.26939	6.58229e-12		Lj3g3v2579320	2.45464	0.00753013
				Lj0g3v0205129	2.26939	0.0013278		Lj5g3v1988610	2.45464	0.00753013
				Lj0g3v0059139	2.24737	0.0182616		Lj0g3v0135879	2.45464	0.0349928
				Lj0g3v0299319	2.24737	0.0182616		Lj0g3v0153739	2.45464	0.0349928
				Lj4g3v2046100	2.23824	5.63896e-298		Lj0g3v0212229	2.45464	0.0349928
				Lj0g3v0331049	2.23724	3.16845e-36		Lj0g3v0242979	2.45464	0.0349928
				Lj1g3v4549020	2.23143	3.23354e-08		Lj0g3v0250889	2.45464	0.0349928
				Lj3g3v0323210	2.22705	1.34936e-06		Lj0g3v0322529	2.45464	0.0349928
				Lj1g3v1582570	2.225	1.39041e-16		Lj1g3v2995580	2.45464	0.0349928
				Lj1g3v4317580	2.22249	5.86714e-15		Lj2g3v0834820	2.45464	0.0349928
				Lj0g3v0319029	2.21935	4.62041e-07		Lj3g3v3651390	2.45464	0.0349928
				Lj2g3v3373180	2.21935	5.45401e-05		Lj4g3v2883340	2.45464	0.0349928
				Lj3g3v1377980	2.21935	5.45401e-05		Lj5g3v2244650	2.45464	0.0349928
				Lj0g3v0205709	2.19078	0.000758657		Lj2g3v2088050	2.44257	4.52343e-17
				Lj0g3v0054209	2.18922	1.97364e-19		Lj0g3v0291859	2.43425	2.0948e-39
				Lj1g3v1183390	2.18252	0.000261544		Lj2g3v0636810	2.43357	0
				Lj6g3v0098610	2.17836	1.01887e-42		Lj2g3v2351580	2.41811	5.26017e-06
				Lj1g3v3244590	2.17628	1.28795e-56		Lj0g3v0196679	2.41282	2.54256e-05
				Lj2g3v2089570	2.16751	1.07104e-05		Lj0g3v0283579	2.40573	0.000120099
				Lj6g3v0933470	2.16164	4.66934e-30		Lj0g3v0339469	2.40573	0.000120099
				Lj4g3v1108050	2.16164	1.26807e-06		Lj1g3v4317580	2.3986	2.77776e-14
				Lj5g3v2027290	2.14506	4.04646e-263		Lj0g3v0092009	2.36537	6.44518e-07
				Lj2g3v0718110	2.13189	2.08138e-06		Lj6g3v0098610	2.35697	9.0264e-35
				Lj0g3v0326069	2.13189	0.0036285		Lj0g3v0340359	2.3551	6.67034e-10
				Lj0g3v0016699	2.13189	0.0104211		Lj1g3v0001040	2.3551	0.0125342
				Lj2g3v0855190	2.13189	0.029918		Lj1g3v4303220	2.3551	0.0125342
				Lj5g3v1853430	2.13189	0.029918		Lj4g3v0153840	2.3551	0.0125342
				Lj5g3v2112030	2.13189	0.029918		Lj1g3v3441280	2.34772	8.91182e-18
				Lj0g3v0050869	2.10692	2.85276e-47		Lj2g3v2089570	2.34216	1.49e-05
				Lj4g3v1330780	2.09125	8.87263e-09		Lj2g3v2866090	2.33434	7.50691e-34
				Lj1g3v1784380	2.08845	5.80185e-27		Lj1g3v0627590	2.33434	1.07947e-06
				Lj0g3v0106979	2.08609	8.57444e-40		Lj3g3v0428680	2.33434	1.07947e-06
				Lj4g3v2250180	2.07942	0.000701713		Lj0g3v0192839	2.33434	0.000956078
				Lj1g3v0683870	2.07049	5.5712e-06		Lj1g3v3443900	2.33001	5.1546e-18
				Lj4g3v0109530	2.07049	0.0020417		Lj0g3v0258029	2.32536	1.68215e-21
				Ljchlorog3v0000250	2.06996	1.71668e-52		Lj5g3v2288660	2.32385	1.76252e-18
				Lj6g3v1066100	2.05789	0.0058839		Lj0g3v0141809	2.31713	3.75852e-07
				Lj4g3v2916530	2.05521	0		Lj2g3v2411360	2.31363	0
				Lj0g3v0091539	2.03878	0.0169256		Lj3g3v3430210	2.31055	4.68379e-60
				Lj0g3v0318449	2.03878	0.0169256		Lj4g3v0014180	2.30264	7.20182e-17
				Lj3g3v1011040	2.03878	0.0169256		Lj3g3v0235150	2.30264	4.50937e-11
				Ljmitog3v0000290	2.03878	0.0169256		Lj0g3v0303209	2.30264	0.00447004
				Lj5g3v1174420	2.03478	4.17262e-151		Lj1g3v0984140	2.30264	0.00447004
				Lj0g3v0217509	2.03383	2.16247e-73		Lj0g3v0244319	2.28799	6.27179e-07
				Lj4g3v1684340	2.02497	1.73056e-06		Lj1g3v3904150	2.28471	8.63903e-06
				Lj0g3v0207369	2.02497	0.00114016		Lj2g3v1378750	2.27407	3.05272e-29
				Lj2g3v2088050	2.00921	3.96372e-19		Lj3g3v1428120	2.27021	0.00159086
				Lj4g3v3015210	2.00874	1.01478e-22		Lj5g3v1998960	2.26657	1.27084e-10
				Lj0g3v0340359	2.00636	4.04754e-09		Lj0g3v0267449	2.26199	4.11501e-05
				Lj0g3v0007739	2.00636	1.45738e-05		Lj5g3v0433740	2.24819	2.11588e-10
				Lj0g3v0225369	2.00636	0.00331018		Lj0g3v0128309	2.24819	1.43621e-05
				Lj3g3v0966220	2.00636	0.00331018		Lj0g3v0209699	2.24819	0.000556689
				Lj5g3v1998900	2.00636	0.00331018		Lj6g3v0927710	2.24819	0.000556689
				Lj1g3v1732420	2.00636	0.0483112		Lj0g3v0237369	2.24819	0.0206103
				Lj4g3v0365740	2.00636	0.0483112		Lj1g3v0604780	2.24819	0.0206103
								Lj1g3v1341630	2.24819	0.0206103
								Lj4g3v1736220	2.24819	0.0206103
								Lj0g3v0284719	2.24522	1.11105e-286
								Lj2g3v1034400	2.23225	0.000194324
								Lj4g3v1881920	2.23225	0.000194324
								Lj3g3v1981200	2.22017	0.00734705
								Lj4g3v2618640	2.22017	0.00734705
								Ljmitog3v0000490	2.22017	0.00734705
								Lj4g3v2603980	2.21554	2.49457e-29
								Lj0g3v0343299	2.21363	2.07496e-07
								Lj4g3v0136680	2.2078	0
								Lj1g3v0526530	2.19684	2.84668e-06
								Lj1g3v3779380	2.1916	9.79799e-10
								Lj5g3v1174420	2.17499	6.95314e-135
								Ljmitog3v0000040	2.17224	3.8886e-05
								Lj6g3v1421150	2.13271	9.18534e-92
								Lj0g3v0180199	2.13271	3.17935e-07
								Lj2g3v1984580	2.13271	0.000181917
								Lj6g3v1052450	2.13271	0.000181917
								Lj0g3v0326069	2.13271	0.0042269
								Lj0g3v0016699	2.13271	0.0119244
								Lj1g3v0318300	2.13271	0.0119244
								Lj6g3v0586990	2.13271	0.0119244
								Lj0g3v0002309	2.13271	0.0336773
								Lj0g3v0204629	2.13271	0.0336773
								Lj0g3v0281889	2.13271	0.0336773
								Lj2g3v1646620	2.13271	0.0336773
								Lj2g3v3106320	2.13271	0.0336773
								Lj4g3v0037540	2.13271	0.0336773
								Lj5g3v0615990	2.13271	0.0336773
								Lj5g3v2112030	2.13271	0.0336773
								Lj0g3v0331049	2.12548	6.95563e-24
								Lj0g3v0273569	2.12116	0
								Lj0g3v0104129	2.10108	1.8036e-89
								Lj4g3v1614720	2.09376	2.73915e-55
								Lj4g3v2916530	2.07825	0
								Lj5g3v1849460	2.07131	0.00242249
								Ljmitog3v0000070	2.07131	0.00242249
								Lj4g3v0365650	2.06839	7.71561e-38
								Lj3g3v2991330	2.05871	4.4269e-24
								Lj0g3v0214039	2.05871	0.00681224
								Lj3g3v1339070	2.05871	0.00681224
								Lj0g3v0132199	2.0396	6.02953e-09
								Lj0g3v0270389	2.0396	0.019124
								Lj1g3v0947460	2.0396	0.019124
								Lj4g3v2422660	2.0396	0.019124
								Lj0g3v0288689	2.02024	9.33933e-05
								Lj5g3v0144400	2.01045	1.30576e-16
								Lj3g3v0323220	2.00718	7.19842e-80
								Lj2g3v0718110	2.00718	0.000268249
								Lj3g3v2990310	2.00718	0.00386661
								Lj5g3v0878260	2.00718	0.00386661

## Sheet: Ml R7A v H2O Dwnreg
CLC genomics workbench				DEGseq				DEGseq
(two 3 dpi, one 1dpi reps)				(two 3 dpi, one 1dpi reps)				(two 3 dpi reps)
Lj v3.0 gene ID	Log₂ FC	FDR p-value		Lj v3.0 gene ID	Log₂ FC	FDR p-value		Lj v3.0 gene ID	Log₂ FC	FDR p-value
Lj0g3v0103099	-9.88	0.02		Lj0g3v0103099	-9.38775	1.12822e-62		Lj0g3v0102679	-8.91714	5.22763e-48
Lj1g3v2404350	-5.5	3.29e-09		Lj2g3v1649160	-8.79292	6.59807e-45		Lj0g3v0121339	-8.4672	3.9077e-37
Lj6g3v0184200	-4.8	2.44e-05		Ljchlorog3v0000430	-8.31105	4.29956e-34		Ljchlorog3v0000430	-8.00684	1.9884e-28
Lj3g3v0838370	-3.58	0.04		Lj2g3v1253990	-8.22566	1.87e-32		Lj4g3v2020620	-7.95475	1.41948e-27
Lj0g3v0078579	-3.48	0.02		Lj4g3v1534970	-8.18099	1.25376e-31		Lj1g3v1582560	-7.94411	2.10465e-27
Lj1g3v3975520	-2.6	0.04		Lj5g3v0112000	-8.03804	4.16796e-29		Lj2g3v1649160	-7.93338	3.12277e-27
Lj0g3v0012529	-2.44	0.00995		Lj4g3v2020620	-7.95557	9.69645e-28		Lj5g3v0112000	-7.90071	1.02986e-26
Lj3g3v2809600	-2.17	0.00876		Lj3g3v3523850	-7.79885	2.63792e-25		Lj3g3v0339010	-7.53972	1.43802e-21
Lj6g3v2274900	-2.16	0.000133		Lj0g3v0265409	-7.76293	8.92416e-25		Lj0g3v0154439	-7.51115	3.33514e-21
				Lj0g3v0154969	-7.43797	1.91903e-20		Lj0g3v0103099	-7.482	7.73792e-21
				Lj0g3v0301979	-7.34384	2.50511e-19		Lj0g3v0157389	-7.35914	2.29895e-19
				Lj2g3v2088270	-7.19004	1.2568e-17		Lj0g3v0154969	-7.29355	1.28675e-18
				Lj1g3v4202340	-6.99739	1.05981e-15		Lj0g3v0265409	-7.29355	1.28675e-18
				Lj1g3v3729370	-6.86811	1.58707e-14		Lj3g3v3523850	-7.22484	7.2901e-18
				Lj5g3v1328770	-6.82231	3.95929e-14		Lj0g3v0309389	-7.07674	2.46153e-16
				Lj1g3v2052980	-6.64947	1.0102e-12		Lj1g3v4202340	-6.99657	1.46697e-15
				Lj3g3v1238810	-6.64947	1.0102e-12		Lj4g3v1534970	-6.91168	8.99445e-15
				Lj4g3v1214950	-6.51197	1.06475e-11		Lj6g3v2245590	-6.84457	8.72151e-28
				Lj5g3v2100780	-6.51197	1.06475e-11		Lj2g3v2843610	-6.84457	3.53802e-14
				Lj0g3v0110909	-6.4227	4.4334e-11		Lj3g3v1238810	-6.64865	1.40487e-12
				Lj0g3v0363419	-6.19004	1.31643e-09		Lj5g3v2100780	-6.51115	1.47027e-11
				Lj2g3v0922610	-6.19004	1.31643e-09		Lj4g3v1785910	-6.482	2.35416e-11
				Lj0g3v0310429	-6.15351	2.14972e-09		Lj1g3v3593850	-6.42188	6.09157e-11
				Lj0g3v0250279	-6.11604	3.52685e-09		Lj1g3v2052980	-6.35914	1.59271e-10
				Lj2g3v1877670	-6.11604	3.52685e-09		Lj0g3v0020329	-6.29355	4.17153e-10
				Lj4g3v1686520	-6.11604	3.52685e-09		Lj0g3v0192689	-6.29355	4.17153e-10
				Lj1g3v0112670	-5.95557	2.56976e-08		Lj4g3v1214950	-6.25961	6.80255e-10
				Lj1g3v4453650	-5.95557	2.56976e-08		Lj0g3v0363419	-6.18922	1.80958e-09
				Lj1g3v4303230	-5.9125	4.24775e-08		Lj2g3v2088270	-6.15269	2.94527e-09
				Lj2g3v1014420	-5.86811	7.02857e-08		Lj0g3v0110909	-6.07674	7.86295e-09
				Lj3g3v0797400	-5.86811	7.02857e-08		Lj2g3v2902480	-6.07674	7.86295e-09
				Lj0g3v0205479	-5.82231	1.16465e-07		Lj5g3v1145200	-6.07674	7.86295e-09
				Lj0g3v0326519	-5.82231	1.16465e-07		Lj1g3v0112670	-5.95475	3.48114e-08
				Lj4g3v0015340	-5.82231	1.16465e-07		Lj1g3v3904460	-5.95475	3.48114e-08
				Lj3g3v2906190	-5.72609	3.23346e-07		Lj0g3v0245069	-5.91168	5.7481e-08
				Lj3g3v0041900	-5.623	9.03815e-07		Lj6g3v2193390	-5.91168	5.7481e-08
				Lj5g3v1326740	-5.623	9.03815e-07		Lj2g3v1014420	-5.86729	9.44865e-08
				Lj0g3v0015519	-5.56855	1.50899e-06		Lj0g3v0310429	-5.82149	1.56736e-07
				Lj0g3v0068249	-5.56855	1.50899e-06		Lj0g3v0326519	-5.82149	1.56736e-07
				Lj1g3v0786340	-5.56855	1.50899e-06		Lj1g3v4453650	-5.82149	1.56736e-07
				Lj3g3v0305820	-5.56855	1.50899e-06		Lj0g3v0301979	-5.77418	2.58601e-07
				Lj1g3v2404350	-5.55321	4.52088e-231		Lj0g3v0210249	-5.62218	1.17483e-06
				Lj0g3v0043169	-5.51197	7.61722e-12		Lj3g3v0041900	-5.62218	1.17483e-06
				Lj0g3v0217109	-5.51197	2.53225e-06		Lj4g3v1686520	-5.62218	1.17483e-06
				Lj0g3v0192609	-5.45307	4.25274e-06		Lj0g3v0015519	-5.56773	1.95426e-06
				Lj0g3v0337519	-5.45307	4.25274e-06		Lj0g3v0359379	-5.56773	1.95426e-06
				Lj0g3v0075859	-5.32754	1.20495e-05		Lj1g3v0786340	-5.56773	1.95426e-06
				Lj2g3v3124220	-5.32754	1.20495e-05		Lj1g3v3729370	-5.56773	1.95426e-06
				Lj3g3v0937910	-5.32754	1.20495e-05		Lj3g3v0305820	-5.56773	1.95426e-06
				Lj0g3v0161309	-5.26043	2.03019e-05		Lj0g3v0217109	-5.51115	3.26009e-06
				Lj0g3v0193619	-5.19004	3.43684e-05		Lj5g3v1328770	-5.45225	5.44787e-06
				Lj4g3v0340830	-5.19004	3.43684e-05		Lj0g3v0075859	-5.32672	1.53871e-05
				Lj0g3v0196569	-5.11604	5.82442e-05		Lj0g3v0192609	-5.32672	1.53871e-05
				Lj2g3v2974840	-5.11604	5.82442e-05		Lj3g3v0937910	-5.32672	1.53871e-05
				Lj4g3v0843090	-5.11604	5.82442e-05		Lj0g3v0212809	-5.25961	2.59285e-05
				Lj5g3v0105990	-5.11604	5.82442e-05		Lj1g3v2404350	-5.24883	1.32684e-148
				Lj6g3v1954020	-5.11604	5.82442e-05		Lj2g3v0922610	-5.11522	7.26775e-05
				Lj4g3v2604630	-5.03804	9.93897e-05		Lj4g3v0843090	-5.11522	7.26775e-05
				Lj5g3v1697680	-5.03804	9.93897e-05		Lj5g3v0105990	-5.11522	7.26775e-05
				Lj6g3v1422190	-5.03804	9.93897e-05		Lj6g3v1954020	-5.11522	7.26775e-05
				Lj0g3v0332369	-4.95557	0.000169067		Lj1g3v0811910	-5.03721	0.00012323
				Lj1g3v4594300	-4.95557	0.000169067		Lj3g3v1015490	-5.03721	0.00012323
				Lj2g3v1586470	-4.95557	0.000169067		Lj4g3v2604630	-5.03721	0.00012323
				Lj4g3v2095020	-4.95557	0.000169067		Lj0g3v0044699	-4.95475	0.000209133
				Lj6g3v0184200	-4.90373	2.12885e-36		Lj2g3v1586470	-4.95475	0.000209133
				Lj0g3v0058359	-4.86811	0.000288387		Lj4g3v2095020	-4.95475	0.000209133
				Lj0g3v0065599	-4.86811	0.000288387		Lj0g3v0078139	-4.86729	0.00035518
				Lj0g3v0078139	-4.86811	0.000288387		Lj0g3v0267149	-4.84457	3.32478e-14
				Lj3g3v2906200	-4.86811	0.000288387		Lj0g3v0043169	-4.82149	2.50033e-07
				Lj0g3v0115659	-4.775	0.000494289		Lj0g3v0191959	-4.77418	0.000604235
				Lj0g3v0303199	-4.775	0.000494289		Lj0g3v0303199	-4.77418	0.000604235
				Lj4g3v0254280	-4.67547	0.000848156		Lj2g3v2974840	-4.77418	0.000604235
				Lj0g3v0248689	-4.56855	0.00145907		Lj3g3v1571330	-4.67464	0.00102696
				Lj1g3v3318580	-4.56855	0.00145907		Lj5g3v2261760	-4.67464	0.00102696
				Lj5g3v0539630	-4.56855	0.00145907		Lj0g3v0061749	-4.56773	0.00175297
				Lj3g3v0339010	-4.54054	2.92621e-22		Lj0g3v0248689	-4.56773	0.00175297
				Lj0g3v0057809	-4.45307	0.00251795		Lj0g3v0337519	-4.56773	0.00175297
				Lj0g3v0105159	-4.45307	0.00251795		Lj1g3v3318580	-4.56773	0.00175297
				Lj0g3v0137449	-4.45307	0.00251795		Lj3g3v0462320	-4.56773	0.00175297
				Lj0g3v0151149	-4.45307	0.00251795		Lj4g3v1130590	-4.56773	0.00175297
				Lj0g3v0167149	-4.45307	0.00251795		Lj4g3v2628730	-4.56773	0.00175297
				Lj0g3v0167159	-4.45307	0.00251795		Lj5g3v0539630	-4.56773	0.00175297
				Lj0g3v0245509	-4.45307	0.00251795		Lj1g3v4275510	-4.51115	6.29131e-06
				Lj0g3v0080619	-4.32754	0.00432306		Lj0g3v0057809	-4.45225	0.00298888
				Lj0g3v0129359	-4.32754	0.00432306		Lj0g3v0105159	-4.45225	0.00298888
				Lj0g3v0167309	-4.32754	0.00432306		Lj0g3v0137449	-4.45225	0.00298888
				Lj0g3v0298699	-4.32754	0.00432306		Lj0g3v0150199	-4.45225	0.00298888
				Lj4g3v0509030	-4.26043	4.33984e-05		Lj0g3v0245509	-4.45225	0.00298888
				Lj1g3v2139510	-4.21389	3.75115e-13		Lj2g3v3124220	-4.45225	0.00298888
				Lj0g3v0009879	-4.19004	0.00743787		Lj4g3v0340830	-4.45225	0.00298888
				Lj0g3v0043139	-4.19004	0.00743787		Lj5g3v1913730	-4.45225	0.00298888
				Lj0g3v0250579	-4.19004	0.00743787		Lj6g3v1329840	-4.45225	0.00298888
				Lj0g3v0349189	-4.19004	0.00743787		Lj3g3v3639470	-4.32672	3.19229e-05
				Lj0g3v0358409	-4.19004	0.00743787		Lj0g3v0080619	-4.32672	0.00505219
				Lj5g3v1670370	-4.19004	0.00743787		Lj0g3v0161309	-4.32672	0.00505219
				Lj0g3v0352419	-4.11604	0.000129889		Lj0g3v0167309	-4.32672	0.00505219
				Lj0g3v0210249	-4.06451	1.04237e-11		Lj0g3v0244089	-4.32672	0.00505219
				Lj4g3v0496690	-4.03804	6.53462e-08		Lj1g3v4594300	-4.32672	0.00505219
				Lj3g3v0669120	-4.03804	0.000224688		Lj2g3v1294250	-4.32672	0.00505219
				Lj0g3v0237669	-4.03804	0.012782		Lj2g3v1891020	-4.32672	0.00505219
				Lj1g3v3716220	-4.03804	0.012782		Lj3g3v2906190	-4.32672	0.00505219
				Lj4g3v2977960	-4.03804	0.012782		Lj3g3v3553960	-4.32672	0.00505219
				Lj0g3v0010019	-3.86811	0.0221044		Lj6g3v0184200	-4.18922	7.23715e-21
				Lj0g3v0069199	-3.86811	0.0221044		Lj0g3v0009879	-4.18922	0.00859206
				Lj0g3v0070639	-3.86811	0.0221044		Lj0g3v0043139	-4.18922	0.00859206
				Lj0g3v0120179	-3.86811	0.0221044		Lj0g3v0107019	-4.18922	0.00859206
				Lj0g3v0124989	-3.86811	0.0221044		Lj0g3v0167159	-4.18922	0.00859206
				Lj0g3v0201589	-3.86811	0.0221044		Lj1g3v1137240	-4.18922	0.00859206
				Lj0g3v0218579	-3.86811	0.0221044		Lj1g3v3458720	-4.18922	0.00859206
				Lj0g3v0304479	-3.86811	0.0221044		Lj2g3v1877670	-4.18922	0.00859206
				Lj0g3v0353619	-3.86811	0.0221044		Lj2g3v3104820	-4.18922	0.00859206
				Lj1g3v2139470	-3.86811	0.0221044		Lj5g3v1670370	-4.18922	0.00859206
				Lj2g3v0621460	-3.86811	0.0221044		Lj2g3v1196390	-4.13675	8.53204e-28
				Lj3g3v2319420	-3.86811	0.0221044		Lj0g3v0176719	-4.11522	0.000161163
				Lj4g3v0398290	-3.86811	0.0221044		Lj0g3v0352419	-4.11522	0.000161163
				Lj6g3v1983320	-3.86811	0.0221044		Lj6g3v0001230	-4.03721	0.000276985
				Lj1g3v4997290	-3.79885	2.16682e-12		Lj0g3v0065599	-4.03721	0.0146383
				Lj0g3v0061749	-3.775	0.00115666		Lj0g3v0181479	-4.03721	0.0146383
				Lj2g3v0253500	-3.775	0.00115666		Lj0g3v0237669	-4.03721	0.0146383
				Lj3g3v0312130	-3.67547	0.0019985		Lj0g3v0350699	-4.03721	0.0146383
				Lj6g3v1329840	-3.67547	0.0019985		Lj3g3v0462310	-4.03721	0.0146383
				Lj0g3v0067369	-3.67547	0.0377555		Lj4g3v0120140	-4.03721	0.0146383
				Lj0g3v0084309	-3.67547	0.0377555		Lj0g3v0239989	-3.86729	0.000814701
				Lj0g3v0101809	-3.67547	0.0377555		Lj4g3v0509030	-3.86729	0.000814701
				Lj0g3v0132619	-3.67547	0.0377555		Lj0g3v0067159	-3.86729	0.0248952
				Lj0g3v0191199	-3.67547	0.0377555		Lj0g3v0069199	-3.86729	0.0248952
				Lj0g3v0198029	-3.67547	0.0377555		Lj0g3v0070639	-3.86729	0.0248952
				Lj0g3v0254319	-3.67547	0.0377555		Lj0g3v0106459	-3.86729	0.0248952
				Lj0g3v0328539	-3.67547	0.0377555		Lj0g3v0107639	-3.86729	0.0248952
				Lj0g3v0333289	-3.67547	0.0377555		Lj0g3v0120179	-3.86729	0.0248952
				Lj1g3v2142170	-3.67547	0.0377555		Lj0g3v0124989	-3.86729	0.0248952
				Lj1g3v2546230	-3.67547	0.0377555		Lj0g3v0129359	-3.86729	0.0248952
				Lj2g3v1024010	-3.67547	0.0377555		Lj0g3v0218579	-3.86729	0.0248952
				Lj2g3v2508990	-3.67547	0.0377555		Lj0g3v0232029	-3.86729	0.0248952
				Lj2g3v2856050	-3.67547	0.0377555		Lj0g3v0363479	-3.86729	0.0248952
				Lj2g3v3223980	-3.67547	0.0377555		Lj1g3v2139470	-3.86729	0.0248952
				Lj3g3v2661980	-3.67547	0.0377555		Lj2g3v0621460	-3.86729	0.0248952
				Lj4g3v1221450	-3.67547	0.0377555		Lj2g3v2856040	-3.86729	0.0248952
				Lj4g3v3097120	-3.67547	0.0377555		Lj3g3v2040160	-3.86729	0.0248952
				Lj5g3v2062040	-3.67547	0.0377555		Lj3g3v2319420	-3.86729	0.0248952
				Lj0g3v0253569	-3.623	9.18313e-06		Lj4g3v0189770	-3.86729	0.0248952
				Lj5g3v0112040	-3.60958	1.93853e-20		Lj4g3v0254280	-3.86729	0.0248952
				Lj3g3v0838370	-3.593	1.42203e-22		Lj4g3v2742700	-3.86729	0.0248952
				Lj0g3v0192689	-3.52346	3.96087e-12		Lj6g3v1422190	-3.86729	0.0248952
				Lj0g3v0078579	-3.46637	3.45159e-20		Lj1g3v4997290	-3.74993	9.08427e-12
				Lj0g3v0167569	-3.45307	0.00586577		Lj3g3v3069030	-3.71325	0
				Lj0g3v0350699	-3.45307	0.00586577		Lj0g3v0040279	-3.67464	0.0422635
				Lj1g3v1137240	-3.45307	0.00586577		Lj0g3v0110839	-3.67464	0.0422635
				Lj1g3v2624810	-3.45307	0.00586577		Lj0g3v0146179	-3.67464	0.0422635
				Lj6g3v1018510	-3.43965	1.03906e-19		Lj0g3v0151149	-3.67464	0.0422635
				Lj0g3v0242939	-3.32754	1.82803e-06		Lj0g3v0186869	-3.67464	0.0422635
				Lj6g3v2193390	-3.32754	1.82803e-06		Lj0g3v0196009	-3.67464	0.0422635
				Lj0g3v0190009	-3.32754	0.00998231		Lj0g3v0198029	-3.67464	0.0422635
				Lj1g3v3053700	-3.32754	0.00998231		Lj0g3v0286149	-3.67464	0.0422635
				Lj1g3v3207820	-3.32754	0.00998231		Lj0g3v0332369	-3.67464	0.0422635
				Lj2g3v2856040	-3.32754	0.00998231		Lj0g3v0349369	-3.67464	0.0422635
				Lj3g3v2040160	-3.32754	0.00998231		Lj1g3v2142170	-3.67464	0.0422635
				Lj3g3v0211970	-3.26043	0.000232448		Lj2g3v3223980	-3.67464	0.0422635
				Lj0g3v0267149	-3.23068	7.55285e-13		Lj4g3v0177640	-3.67464	0.0422635
				Lj4g3v1345670	-3.19004	2.33111e-22		Lj4g3v1331710	-3.67464	0.0422635
				Lj4g3v0633590	-3.19004	9.09694e-06		Lj4g3v1597090	-3.67464	0.0422635
				Lj2g3v2598830	-3.19004	0.000395318		Lj4g3v3081730	-3.67464	0.0422635
				Lj0g3v0337069	-3.19004	0.0169544		Lj5g3v2062040	-3.67464	0.0422635
				Lj4g3v0177640	-3.19004	0.0169544		Lj6g3v1463920	-3.67464	0.0422635
				Lj4g3v1983210	-3.19004	0.0169544		Lj6g3v1983320	-3.67464	0.0422635
				Lj1g3v1222520	-3.11604	0.000668752		Lj0g3v0253569	-3.62218	1.1766e-05
				Lj1g3v2623740	-3.0905	2.60919e-05		Lj0g3v0125239	-3.60426	1.18309e-22
				Lj4g3v0730740	-3.05574	7.56599e-14		Lj2g3v0253500	-3.56773	0.0040401
				Lj0g3v0311669	-3.03804	4.39724e-05		Lj5g3v0875940	-3.56773	0.0040401
				Lj0g3v0129259	-3.03804	0.028525		Lj3g3v0838370	-3.55535	1.07657e-21
				Lj0g3v0362379	-3.03804	0.028525		Lj5g3v0112040	-3.55379	2.51661e-19
				Lj1g3v1548870	-3.03804	0.028525		Lj0g3v0331259	-3.51115	3.43876e-05
				Lj3g3v0665860	-3.03804	0.028525		Lj2g3v2969650	-3.49178	2.7987e-07
				Lj3g3v2315280	-3.03804	0.028525		Lj0g3v0311639	-3.45225	0.00683002
				Lj3g3v2995790	-3.03804	0.028525		Lj0g3v0354739	-3.428	4.85532e-11
				Lj1g3v3945980	-3.00561	1.09459e-07		Lj0g3v0123819	-3.42485	2.63391e-65
				Lj5g3v1341940	-2.98106	2.24865e-90		Lj1g3v2623740	-3.32672	0.000168836
				Lj0g3v0157389	-2.94784	4.25731e-15		Lj0g3v0161499	-3.32672	0.0115044
				Lj0g3v0203199	-2.91874	1.79631e-18		Lj1g3v4764270	-3.20968	1.80681e-12
				Lj0g3v0105809	-2.86811	0.0475213		Lj4g3v1345670	-3.18922	3.36995e-22
				Lj0g3v0106459	-2.86811	0.0475213		Lj4g3v0496690	-3.18922	0.000484526
				Lj0g3v0106769	-2.86811	0.0475213		Lj0g3v0328489	-3.18922	0.0192469
				Lj0g3v0107639	-2.86811	0.0475213		Lj1g3v1651330	-3.18922	0.0192469
				Lj0g3v0146529	-2.86811	0.0475213		Lj3g3v0211970	-3.18922	0.0192469
				Lj0g3v0186869	-2.86811	0.0475213		Lj3g3v0618210	-3.18922	0.0192469
				Lj0g3v0265919	-2.86811	0.0475213		Lj4g3v0684070	-3.18922	0.0192469
				Lj0g3v0328599	-2.86811	0.0475213		Lj5g3v1015740	-3.18922	0.0192469
				Lj1g3v0786050	-2.86811	0.0475213		Lj0g3v0088309	-3.0709	9.06409e-190
				Lj1g3v2093180	-2.86811	0.0475213		Lj0g3v0311669	-3.03721	5.51426e-05
				Lj1g3v3833900	-2.86811	0.0475213		Lj0g3v0151919	-3.03721	0.0322176
				Lj4g3v2603740	-2.86811	0.0475213		Lj0g3v0191669	-3.03721	0.0322176
				Lj6g3v2056800	-2.86811	0.0475213		Lj0g3v0270829	-3.03721	0.0322176
				Lj5g3v1015740	-2.80671	0.000348142		Lj3g3v0665860	-3.03721	0.0322176
				Lj0g3v0191959	-2.775	0.00529905		Lj5g3v2256160	-3.03721	0.0322176
				Lj0g3v0235759	-2.775	0.00529905		Lj6g3v1812040	-3.03721	0.0322176
				Lj0g3v0349369	-2.775	0.00529905		Lj6g3v1018510	-3.01929	3.08818e-13
				Lj0g3v0243119	-2.71087	3.82915e-24		Lj0g3v0300389	-2.99657	2.13133e-94
				Lj2g3v2843610	-2.69819	8.84855e-10		Lj0g3v0235519	-2.97163	2.48671e-07
				Lj0g3v0186539	-2.67547	1.5555e-10		Lj2g3v2598830	-2.95475	0.00228278
				Lj3g3v3235400	-2.67547	0.000103891		Lj1g3v0130160	-2.9302	3.60687e-167
				Lj0g3v0011279	-2.67547	0.00873543		Lj0g3v0128879	-2.86729	1.74752e-05
				Lj0g3v0338319	-2.67547	0.00873543		Lj6g3v0227350	-2.86729	1.74752e-05
				Lj0g3v0161769	-2.66166	3.40397e-15		Lj0g3v0242939	-2.86729	0.000258472
				Lj0g3v0245069	-2.63365	1.85813e-05		Lj3g3v2316750	-2.82149	2.89634e-05
				Lj1g3v4694290	-2.60508	1.79613e-22		Lj0g3v0005239	-2.80589	0.000427469
				Lj4g3v1464070	-2.60508	0.00157277		Lj5g3v0539540	-2.80436	8.18887e-47
				Lj0g3v0132699	-2.59058	4.21481e-14		Lj0g3v0042549	-2.8038	2.67031e-102
				Lj0g3v0354739	-2.58083	1.0914e-08		Lj0g3v0128269	-2.77418	4.77376e-05
				Lj1g3v2766550	-2.57593	6.93349e-14		Lj2g3v1984070	-2.74176	0.000705545
				Lj6g3v0585660	-2.56855	0.000280115		Lj0g3v0012529	-2.72855	0
				Lj1g3v2143310	-2.56855	0.0142841		Lj0g3v0295999	-2.72328	2.18995e-26
				Lj3g3v0337880	-2.56855	0.0142841		Lj6g3v0043620	-2.70635	2.92078e-46
				Lj3g3v1789080	-2.56855	0.0142841		Lj3g3v0013380	-2.70187	1.04566e-15
				Lj4g3v2628730	-2.56855	0.0142841		Lj3g3v3724430	-2.67464	5.12228e-27
				Lj0g3v0300389	-2.5616	5.81368e-84		Lj0g3v0186539	-2.67464	2.14266e-10
				Lj1g3v3975520	-2.554	3.58851e-40		Lj0g3v0135369	-2.67464	0.010087
				Lj0g3v0325609	-2.51836	2.41115e-30		Lj6g3v0437380	-2.67464	0.010087
				Lj0g3v0241009	-2.5037	4.76858e-12		Lj1g3v4694290	-2.66525	6.9169e-22
				Lj0g3v0012529	-2.48877	0		Lj0g3v0144649	-2.61272	4.02127e-16
				Lj6g3v1412690	-2.45307	7.36585e-07		Lj0g3v0132699	-2.58976	6.0231e-14
				Lj1g3v2786630	-2.45307	2.35026e-05		Lj5g3v1341940	-2.58445	3.39526e-59
				Lj0g3v0301089	-2.45307	0.000132109		Lj0g3v0243119	-2.57255	1.12218e-20
				Lj1g3v2611450	-2.45307	0.00418054		Lj0g3v0288289	-2.56773	3.76165e-30
				Lj1g3v0427850	-2.45307	0.0232565		Lj3g3v1929800	-2.56773	4.92474e-11
				Lj6g3v2017610	-2.43446	1.93933e-10		Lj0g3v0119539	-2.56773	0.000345882
				Lj5g3v0712220	-2.37061	0.0067072		Lj3g3v3235400	-2.56773	0.000345882
				Lj0g3v0088309	-2.36863	2.52068e-149		Lj3g3v2720200	-2.56773	0.0162804
				Lj1g3v1582560	-2.3551	3.86504e-23		Lj0g3v0203199	-2.55179	1.52105e-12
				Lj3g3v0013380	-2.34034	8.27758e-35		Lj0g3v0258009	-2.54536	6.2382e-05
				Lj0g3v0084929	-2.32754	0.0372059		Lj0g3v0078579	-2.53025	4.01158e-08
				Lj0g3v0151919	-2.32754	0.0372059		Lj0g3v0273439	-2.52264	7.09889e-09
				Lj0g3v0244089	-2.32754	0.0372059		Lj0g3v0325609	-2.51754	3.6916e-30
				Lj0g3v0295519	-2.32754	0.0372059		Lj0g3v0288299	-2.51263	1.8821e-32
				Lj1g3v0605020	-2.32754	0.0372059		Lj5g3v1048220	-2.51115	0.0005612
				Lj2g3v0533530	-2.32754	0.0372059		Lj6g3v0585660	-2.51115	0.0005612
				Lj3g3v3553960	-2.32754	0.0372059		Lj1g3v3945980	-2.49956	0.000101513
				Lj0g3v0300529	-2.31675	2.26601e-40		Lj6g3v2043000	-2.49956	0.000101513
				Lj3g3v0652730	-2.31442	0		Lj3g3v0563880	-2.47872	1.0182e-14
				Lj0g3v0295999	-2.30107	5.3541e-23		Lj0g3v0241009	-2.45225	2.89092e-11
				Lj0g3v0042859	-2.30107	0.000550289		Lj1g3v2786630	-2.45225	2.98679e-05
				Lj1g3v0452270	-2.29644	3.99974e-52		Lj0g3v0058379	-2.45225	0.0261987
				Lj0g3v0254969	-2.28315	0.000156915		Lj1g3v2143310	-2.45225	0.0261987
				Lj0g3v0258009	-2.28315	0.000156915		Lj6g3v1412740	-2.42424	9.63952e-20
				Lj0g3v0135369	-2.28315	0.0107142		Lj6g3v0996850	-2.40334	0.000264565
				Lj0g3v0239989	-2.28315	0.0107142		Lj0g3v0020999	-2.36979	0.00780703
				Lj1g3v0395620	-2.28315	0.0107142		Lj0g3v0086179	-2.36554	2.45195e-14
				Lj1g3v4958880	-2.28315	0.0107142		Lj3g3v3386550	-2.33424	1.4169e-174
				Lj4g3v1292660	-2.28315	0.0107142		Lj0g3v0011279	-2.32672	0.0416636
				Lj1g3v2036590	-2.27309	2.53782e-17		Lj0g3v0068289	-2.32672	0.0416636
				Lj3g3v3735560	-2.27021	4.45937e-05		Lj0g3v0295519	-2.32672	0.0416636
				Lj0g3v0212809	-2.26043	0.00309389		Lj1g3v2611450	-2.32672	0.0416636
				Lj3g3v2576000	-2.26043	0.00309389		Lj1g3v3870640	-2.32672	0.0416636
				Lj0g3v0174579	-2.24662	1.02482e-06		Lj2g3v3339700	-2.32672	0.0416636
				Lj0g3v0128269	-2.23068	7.11287e-05		Lj4g3v1202080	-2.32672	0.0416636
				Lj0g3v0086179	-2.22886	1.53977e-13		Lj4g3v3002600	-2.32672	0.0416636
				Lj0g3v0021039	-2.22425	3.38501e-15		Lj0g3v0231599	-2.31575	2.54804e-47
				Lj0g3v0331259	-2.19004	0.00139023		Lj0g3v0255529	-2.31207	1.84915e-06
				Lj0g3v0328489	-2.19004	0.0169633		Lj4g3v0633570	-2.30786	3.56016e-05
				Lj1g3v0983070	-2.19004	0.0169633		Lj0g3v0209819	-2.30025	0.000673155
				Lj5g3v1176790	-2.19004	0.0169633		Lj4g3v0937740	-2.29515	7.47473e-14
				Lj3g3v2809600	-2.18522	7.52494e-34		Lj1g3v4958880	-2.28233	0.0123262
				Lj6g3v2274900	-2.17353	0		Lj4g3v0506870	-2.27967	1.175e-21
				Lj1g3v0130160	-2.16724	1.90575e-201		Lj5g3v2057320	-2.26418	9.79881e-10
				Lj0g3v0020329	-2.16357	1.15748e-06		Lj5g3v0626670	-2.25395	4.54431e-214
				Lj0g3v0131749	-2.15351	5.03448e-05		Lj0g3v0045269	-2.24771	7.21296e-18
				Lj0g3v0042549	-2.15225	8.81075e-79		Lj0g3v0314749	-2.22719	5.15427e-18
				Lj0g3v0322659	-2.13114	4.96536e-11		Lj3g3v2576000	-2.18922	0.0056999
				Lj1g3v4452620	-2.12445	6.32092e-10		Lj0g3v0362879	-2.17214	7.91059e-10
				Lj5g3v1177040	-2.11604	0.00762472		Lj2g3v1757330	-2.14413	1.94859e-07
				Lj4g3v0937740	-2.11322	2.64396e-14		Lj0g3v0205589	-2.14139	1.16542e-48
				Lj4g3v0633570	-2.11204	2.78499e-10		Lj0g3v0042859	-2.13032	0.00262349
				Lj0g3v0170729	-2.10077	1.23679e-10		Lj0g3v0253129	-2.13032	0.00262349
				Lj0g3v0005239	-2.0905	0.00097623		Lj0g3v0194729	-2.12363	2.87567e-05
				Lj0g3v0203049	-2.0905	0.00097623		Lj4g3v1983440	-2.12363	2.87567e-05
				Lj0g3v0117709	-2.0905	0.0265937		Lj1g3v5060700	-2.11522	0.00882275
				Lj1g3v4763590	-2.0905	0.0265937		Lj4g3v0408380	-2.11522	0.00882275
				Lj4g3v0975450	-2.0905	0.0265937		Lj3g3v2769320	-2.08968	7.54431e-11
				Lj4g3v2641090	-2.07142	0		Lj4g3v1292660	-2.08968	0.0300009
				Lj0g3v0304849	-2.06974	0.00343382		Lj0g3v0082839	-2.0754	1.82003e-14
				Lj6g3v1995700	-2.06974	0.00343382		Lj1g3v3137780	-2.06892	0.0040375
				Lj3g3v3475540	-2.03804	0.0118454		Lj1g3v4339010	-2.06892	0.0040375
				Lj0g3v0329699	-2.03161	1.15834e-34		Lj6g3v1812100	-2.06892	0.0040375
				Lj0g3v0194729	-2.00561	3.77548e-05		Lj0g3v0161769	-2.05993	3.3069e-07
				Lj4g3v1597090	-2.00561	0.00529381		Lj1g3v5059320	-2.05993	0.000532416
								Lj0g3v0325649	-2.05605	4.6112e-44
								Lj1g3v3022470	-2.05522	2.45638e-54
								Lj2g3v3362940	-2.04949	1.14919e-06
								Lj6g3v2017610	-2.03721	3.10733e-05
								Lj6g3v1412690	-2.03721	0.000238556
								Lj0g3v0006719	-2.01641	0
								Lj0g3v0139979	-2.01025	6.17763e-06

## Sheet: Sf HH103 v H2O Upreg
CLC genomics workbench				DEGseq				DEGseq
(two 3 dpi, one 1dpi reps)				(two 3 dpi, one 1dpi reps)				(two 3 dpi reps)
Lj v3.0 gene ID	Log₂ FC	FDR p-value		Lj v3.0 gene ID	Log₂ FC	FDR p-value		Lj v3.0 gene ID	Log₂ FC	FDR p-value
Lj2g3v1014150	10.26	0.00212		Lj2g3v1014150	9.89271	3.6611e-74		Lj0g3v0306419	10.6783	4.95844e-112
Ljchlorog3v0015200	10.24	0.00416		Ljchlorog3v0015200	9.83627	6.58187e-72		Lj0g3v0113819	10.5717	7.56704e-106
Lj0g3v0342909	10.17	0.00295		Lj0g3v0306419	9.81634	7.56313e-142		Lj0g3v0236739	10.4991	8.16095e-102
Lj0g3v0306419	9.37	6.49e-10		Lj0g3v0342909	9.81086	6.41837e-71		Lj0g3v0342909	9.78903	2.34366e-69
Lj3g3v3525970	9.31	0.02		Lj1g3v3022480	8.83266	3.68267e-41		Lj2g3v1014150	9.77372	8.85318e-69
Lj1g3v3022480	9.2	0.01		Lj3g3v3525970	8.80352	1.73846e-40		Lj0g3v0344979	9.04952	4.60851e-46
Lj4g3v2336890	8.97	0.02		Lj4g3v2336890	8.64824	4.52611e-37		Lj3g3v3525970	8.83768	6.82739e-41
Lj3g3v0928240	8.85	0.03		Lj6g3v1537040	8.64496	0		Ljchlorog3v0015200	8.80794	3.27925e-40
Lj6g3v1537040	8.61	0		Lj4g3v2253780	8.43317	4.95822e-259		Lj4g3v2336890	8.59801	1.04341e-35
Lj4g3v2253780	8.37	0		Lj3g3v0928240	8.41763	1.72738e-32		Lj6g3v1537040	8.46329	0
Lj5g3v0841080	7.97	0		Lj0g3v0084229	8.17749	2.71693e-28		Lj4g3v0014220	8.3315	1.14867e-30
Lj3g3v3751920	7.54	5.7e-10		Lj1g3v2392240	8.17749	2.71693e-28		Lj4g3v2253780	8.30246	2.12854e-237
Lj3g3v0720000	6.78	0		Lj5g3v0841080	7.95226	0		Lj0g3v0303939	8.28906	6.27765e-30
Lj3g3v3751930	6.48	3.08e-08		Lj0g3v0192769	7.88925	6.24157e-24		Lj3g3v0720000	8.27127	0
Lj6g3v1995800	6.28	0.03		Lj3g3v3751920	7.74723	2.07063e-86		Lj1g3v4549020	8.11779	4.07748e-27
Lj0g3v0315629	6.12	0		Lj0g3v0338919	7.61507	2.26625e-20		Lj5g3v0841080	8.09847	0
Lj0g3v0259339	6.03	1.44e-05		Lj3g3v2851200	7.58112	5.72648e-20		Lj3g3v3751930	8.07472	3.06849e-52
Lj0g3v0015379	5.97	7.86e-05		Lj1g3v0415090	7.54636	1.45281e-19		Lj2g3v2084420	8.00433	2.14411e-25
Lj0g3v0305209	5.91	0.00187		Lj0g3v0309899	7.43673	2.46813e-18		Lj1g3v3022480	7.92341	3.1353e-24
Lj0g3v0070749	5.87	0		Lj6g3v1443330	7.43673	2.46813e-18		Lj3g3v0928240	7.68241	4.76911e-21
Lj0g3v0346019	5.74	0		Lj4g3v2618540	7.143	2.12088e-15		Lj0g3v0338919	7.64924	1.21343e-20
Lj0g3v0315589	5.66	0.01		Lj0g3v0043969	7.04679	1.52594e-14		Lj3g3v2851200	7.61529	3.09959e-20
Lj5g3v1168520	5.29	0.03		Lj1g3v3385880	6.80352	1.44155e-12		Lj3g3v3751920	7.5449	1.13702e-75
Lj1g3v3631760	5.25	0		Lj1g3v3388980	6.77377	2.4215e-12		Lj1g3v0415090	7.52675	3.28431e-19
Lj2g3v2352620	5.11	0.00194		Lj3g3v0720000	6.75276	0		Lj6g3v1443330	7.4709	1.37858e-18
Lj5g3v2099560	5.06	0		Lj0g3v0068739	6.71237	6.82974e-12		Lj0g3v0309899	7.3315	4.03882e-17
Lj3g3v2995720	4.91	0		Lj0g3v0344969	6.71237	6.82974e-12		Lj0g3v0192769	7.12986	3.47175e-15
Lj0g3v0049599	4.86	0		Lj5g3v1974400	6.71237	6.82974e-12		Lj0g3v0015379	7.09334	5.53382e-29
Lj2g3v1415410	4.8	2.29e-08		Lj2g3v2506760	6.64824	1.93145e-11		Lj0g3v0043969	7.08095	9.45494e-15
Lj1g3v3137920	4.78	3.52e-05		Lj3g3v3751930	6.58112	1.47267e-62		Lj2g3v1647790	7.08095	9.45494e-15
Lj0g3v0236739	4.48	0.02		Lj0g3v0036649	6.58112	5.50421e-11		Lj4g3v2618540	7.08095	9.45494e-15
Lj0g3v0113819	4.36	0.000421		Lj0g3v0189879	6.58112	5.50421e-11		Lj2g3v2352610	7.05586	1.55602e-14
Lj0g3v0209939	4.3	0.01		Lj1g3v1560340	6.54636	9.30785e-11		Lj0g3v0305209	7.01739	1.15779e-27
Lj1g3v3318570	4.28	9.78e-12		Lj6g3v1995800	6.52866	1.52213e-20		Lj1g3v3137920	7.01414	1.27775e-108
Lj2g3v2352610	4.17	0.00279		Lj0g3v0316019	6.43673	4.53361e-10		Ljchlorog3v0000130	7.00433	3.12946e-54
Lj0g3v0270389	4.16	0.000726		Lj4g3v1983610	6.43673	4.53361e-10		Lj0g3v0034889	6.92341	1.9787e-13
Lj6g3v1078030	4.13	0.00281		Lj0g3v0267359	6.39826	7.69347e-10		Lj0g3v0315589	6.86683	5.53946e-13
Lj0g3v0095039	4.1	0		Lj1g3v1442470	6.39826	7.69347e-10		Lj4g3v2846350	6.86683	5.53946e-13
Lj6g3v1052450	4.07	0.02		Lj0g3v0195299	6.35873	1.31411e-09		Lj3g3v0819890	6.77756	2.63083e-12
Lj0g3v0099189	4.02	1.21e-10		Lj0g3v0062319	6.31809	2.24658e-09		Lj0g3v0068739	6.74654	4.43107e-12
Lj5g3v2063130	3.98	0.03		Lj4g3v2822300	6.31809	2.24658e-09		Lj0g3v0315629	6.7371	9.08954e-114
Lj4g3v1330780	3.98	0.000183		Lj0g3v0019699	6.2332	6.62424e-09		Lj2g3v2506760	6.68241	1.27058e-11
Ljmitog3v0000040	3.95	2.54e-05		Lj1g3v3020960	6.2332	6.62424e-09		Ljmitog3v0000290	6.64924	2.14816e-11
Lj0g3v0318449	3.91	0.04		Lj0g3v0155449	6.18881	1.14661e-08		Lj0g3v0189879	6.61529	3.65313e-11
Lj0g3v0011459	3.9	2.66e-11		Lj0g3v0273239	6.18881	1.14661e-08		Lj6g3v1995800	6.56282	7.56245e-21
Lj6g3v1722690	3.89	3.4e-05		Lj0g3v0259339	6.17749	6.92373e-64		Lj0g3v0259339	6.4709	1.13898e-57
Lj5g3v0878400	3.84	1.36e-11		Lj0g3v0015379	6.16609	5.72607e-32		Lj4g3v1983610	6.4709	3.08245e-10
Lj0g3v0054209	3.82	7.02e-05		Lj0g3v0315629	6.15074	1.05055e-140		Lj5g3v2057300	6.4709	3.08245e-10
Lj2g3v0287000	3.82	2.57e-06		Lj0g3v0245549	6.143	1.98253e-08		Lj1g3v1442470	6.43243	5.28145e-10
Lj4g3v2618640	3.76	0.0057		Lj4g3v1561540	6.143	1.98253e-08		Lj2g3v2352620	6.43243	5.28145e-10
Lj3g3v0527240	3.75	0		Lj0g3v0010159	6.0957	3.44698e-08		Lj0g3v0193619	6.3929	9.0718e-10
Lj6g3v1421130	3.69	0		Lj0g3v0054419	6.0957	3.44698e-08		Lj0g3v0062319	6.35226	1.56622e-09
Lj5g3v2013880	3.66	1.36e-11		Lj0g3v0315589	6.0217	7.17407e-15		Lj4g3v2822300	6.35226	1.56622e-09
Lj6g3v1078040	3.62	0.01		Lj0g3v0264609	5.99616	1.03666e-07		Lj0g3v0036649	6.31044	2.70959e-09
Lj0g3v0088019	3.61	1.13e-06		Lj4g3v2020630	5.99616	1.03666e-07		Lj0g3v0344969	6.31044	2.70959e-09
Lj0g3v0059969	3.61	0.000187		Lj0g3v0305209	5.98322	2.56628e-28		Lj0g3v0155449	6.17717	1.41321e-08
Lj3g3v1011060	3.57	0		Lj3g3v1855560	5.94369	1.8138e-07		Lj0g3v0054419	6.12986	2.45139e-08
Lj1g3v4549020	3.57	0.00281		Lj3g3v2908360	5.88925	3.17463e-07		Lj0g3v0346019	6.08716	9.55206e-178
Ljchlorog3v0000370	3.55	9.62e-06		Lj0g3v0019469	5.83266	5.5915e-07		Lj4g3v2882250	6.08095	2.37663e-15
Lj6g3v1038780	3.51	0.00511		Lj6g3v1077870	5.83266	5.5915e-07		Lj0g3v0070749	6.06846	0
Ljmitog3v0000680	3.5	5.85e-05		Ljmitog3v0000420	5.83266	5.5915e-07		Lj0g3v0240199	6.03033	7.49618e-08
Lj4g3v2882250	3.49	0.05		Lj0g3v0070749	5.81772	0		Lj2g3v2904870	6.03033	7.49618e-08
Lj2g3v0631950	3.49	0		Lj6g3v0001270	5.77377	9.74619e-07		Lj0g3v0089739	5.97786	1.30847e-07
Lj2g3v2794440	3.49	0		Lj5g3v1168520	5.7434	2.0601e-12		Lj4g3v1561540	5.97786	1.30847e-07
Lj6g3v0214800	3.49	0.00854		Lj0g3v0346019	5.72214	1.70354e-186		Lj4g3v2020630	5.97786	1.30847e-07
Lj3g3v0937830	3.48	1.61e-08		Lj0g3v0066979	5.71237	1.71373e-06		Lj5g3v1326740	5.97786	1.30847e-07
Lj2g3v1169960	3.47	5.93e-09		Lj0g3v0135239	5.71237	1.71373e-06		Lj0g3v0054209	5.93378	6.33559e-107
Lj0g3v0276859	3.45	0.00593		Lj0g3v0114859	5.64824	3.0395e-06		Lj0g3v0010159	5.92341	2.31515e-07
Lj0g3v0203469	3.44	0.000474		Lj0g3v0124709	5.64824	3.0395e-06		Lj3g3v1855560	5.92341	2.31515e-07
Ljmitog3v0000640	3.38	6.51e-07		Lj0g3v0173969	5.64824	3.0395e-06		Lj3g3v2908360	5.92341	2.31515e-07
Lj2g3v3373110	3.27	0		Lj0g3v0342759	5.64824	3.0395e-06		Lj0g3v0239979	5.86683	4.09831e-07
Lj0g3v0050699	3.26	0.000127		Lj1g3v0265410	5.64824	3.0395e-06		Lj0g3v0317849	5.86683	4.09831e-07
Lj3g3v2807990	3.21	1.12e-09		Lj5g3v1513570	5.64824	3.0395e-06		Lj1g3v2811590	5.86683	4.09831e-07
Lj2g3v1378750	3.16	0.000253		Lj0g3v0114829	5.58112	5.37272e-06		Lj6g3v1077870	5.86683	4.09831e-07
Lj0g3v0209699	3.16	0.00177		Lj0g3v0141849	5.58112	5.37272e-06		Ljmitog3v0000420	5.86683	4.09831e-07
Ljmitog3v0000450	3.13	1.83e-06		Lj4g3v1614600	5.58112	5.37272e-06		Lj1g3v1787740	5.80794	7.24838e-07
Lj0g3v0053799	3.1	0.000255		Lj0g3v0068329	5.51073	9.55071e-06		Lj3g3v0937920	5.80794	7.24838e-07
Lj0g3v0101839	3.08	0.000106		Lj0g3v0128889	5.51073	9.55071e-06		Lj4g3v2337910	5.77756	1.26105e-12
Lj2g3v2002970	3.06	1.77e-13		Lj0g3v0210269	5.51073	9.55071e-06		Lj0g3v0135239	5.74654	1.28698e-06
Lj0g3v0071799	3.05	0.000269		Lj1g3v1135220	5.51073	9.55071e-06		Lj1g3v2392240	5.74654	1.28698e-06
Lj0g3v0050869	3.02	0.000269		Lj0g3v0093989	5.43673	1.69721e-05		Lj0g3v0019699	5.68241	2.2824e-06
Lj4g3v1736130	3.01	1.77e-13		Lj1g3v3902780	5.43673	1.69721e-05		Lj0g3v0043049	5.68241	2.2824e-06
Ljmitog3v0000660	3.01	5.58e-06		Lj3g3v2886960	5.43673	1.69721e-05		Lj0g3v0114859	5.68241	2.2824e-06
Lj2g3v1647900	3.01	8.32e-08		Lj6g3v0960520	5.43673	1.69721e-05		Lj0g3v0124709	5.68241	2.2824e-06
Lj0g3v0124339	3	1.1e-05		Lj4g3v0770800	5.35873	3.02777e-05		Lj0g3v0173969	5.68241	2.2824e-06
Lj5g3v1600670	3	1.1e-09		Lj5g3v1097080	5.35873	3.02777e-05		Lj0g3v0273239	5.68241	2.2824e-06
Lj0g3v0163199	2.99	0.00562		Lj2g3v2352620	5.31809	5.22318e-18		Lj0g3v0342759	5.68241	2.2824e-06
Lj3g3v2054320	2.96	0.000285		Lj2g3v1989030	5.27627	5.43085e-05		Lj1g3v0265410	5.68241	2.2824e-06
Lj3g3v2983920	2.96	0		Lj2g3v2234060	5.27627	5.43085e-05		Lj1g3v1560340	5.68241	2.2824e-06
Ljmitog3v0000310	2.94	0.000938		Lj3g3v1262260	5.27627	5.43085e-05		Lj2g3v0435480	5.68241	2.2824e-06
Lj6g3v2170750	2.93	4.07e-12		Lj5g3v1511500	5.27627	5.43085e-05		Ljchlorog3v0016220	5.61529	2.32139e-11
Ljchlorog3v0010940	2.91	3.46e-07		Lj0g3v0128389	5.18881	9.74651e-05		Lj0g3v0114829	5.61529	4.07666e-06
Ljchlorog3v0000040	2.9	4.91e-06		Lj1g3v3631760	5.15987	0		Lj0g3v0195299	5.61529	4.07666e-06
Lj6g3v1421150	2.88	0		Lj0g3v0279389	5.0957	0.000175365		Lj1g3v3385880	5.61529	4.07666e-06
Lj3g3v2769460	2.86	0.000637		Lj1g3v3458830	5.0957	0.000175365		Lj3g3v2905150	5.61529	4.07666e-06
Lj0g3v0062479	2.83	0.000568		Lj5g3v2147180	5.0957	0.000175365		Lj4g3v1614600	5.61529	4.07666e-06
Lj0g3v0062489	2.83	3.04e-05		Lj5g3v2099560	5.05299	5.25323e-173		Lj5g3v2099560	5.58323	4.13058e-136
Lj0g3v0199449	2.82	3.42e-05		Lj0g3v0308459	5.04679	7.63855e-08		Lj0g3v0128889	5.5449	7.30339e-06
Ljchlorog3v0013290	2.82	0.00365		Lj0g3v0204399	4.99616	0.000316408		Lj0g3v0210269	5.5449	7.30339e-06
Ljchlorog3v0000180	2.82	5.01e-06		Lj1g3v2432890	4.99616	0.000316408		Lj0g3v0316019	5.5449	7.30339e-06
Ljmitog3v0000860	2.79	0.03		Lj2g3v0777310	4.99616	0.000316408		Lj1g3v1135220	5.5449	7.30339e-06
Lj0g3v0175899	2.74	0.00025		Lj2g3v1351560	4.99616	0.000316408		Lj4g3v0015340	5.5449	7.30339e-06
Lj0g3v0132199	2.74	0.00177		Lj2g3v3224090	4.99616	0.000316408		Lj5g3v1133030	5.5449	7.30339e-06
Lj0g3v0188409	2.74	0.000363		Lj4g3v1426360	4.99616	0.000316408		Lj5g3v1168520	5.50838	1.34808e-10
Lj5g3v1793520	2.73	3.32e-05		Lj3g3v2995720	4.88925	1.111e-267		Lj5g3v2063130	5.50838	1.34808e-10
Lj4g3v1330810	2.73	0.03		Lj0g3v0169559	4.88925	0.000573338		Lj1g3v3902780	5.4709	1.31393e-05
Lj0g3v0309079	2.72	8e-06		Lj0g3v0230649	4.88925	0.000573338		Lj3g3v2995720	5.43865	5.48381e-236
Lj0g3v0062549	2.72	6.26e-05		Lj3g3v2706630	4.88925	0.000573338		Lj0g3v0218649	5.3929	2.35925e-05
Lj2g3v1659570	2.69	1.35e-06		Lj1g3v3137920	4.83906	1.21473e-110		Lj1g3v3388980	5.3929	2.35925e-05
Lj0g3v0054319	2.69	3.09e-06		Lj0g3v0113569	4.83266	8.38786e-07		Lj3g3v0755630	5.3929	2.35925e-05
Ljchlorog3v0010710	2.69	2.79e-05		Lj0g3v0049599	4.82881	1.50539e-91		Lj4g3v1894510	5.3929	2.35925e-05
Lj0g3v0054189	2.68	1.47e-05		Lj2g3v1415410	4.77977	6.02073e-59		Lj5g3v1097080	5.3929	2.35925e-05
Lj0g3v0054159	2.67	6.37e-06		Lj0g3v0074939	4.77377	0.00103999		Lj0g3v0016039	5.31044	4.26291e-05
Lj0g3v0050909	2.67	0.02		Lj0g3v0101779	4.77377	0.00103999		Lj0g3v0042119	5.31044	4.26291e-05
Lj0g3v0273569	2.66	0		Lj0g3v0316349	4.77377	0.00103999		Lj0g3v0245549	5.31044	4.26291e-05
Lj0g3v0270409	2.65	0.000535		Lj0g3v0319039	4.77377	0.00103999		Lj2g3v1989030	5.31044	4.26291e-05
Lj5g3v0101610	2.64	0.05		Lj0g3v0337599	4.77377	0.00103999		Lj2g3v2234060	5.31044	4.26291e-05
Lj2g3v2866090	2.63	0.01		Lj1g3v0983060	4.77377	0.00103999		Lj3g3v1262260	5.31044	4.26291e-05
Ljchlorog3v0000080	2.62	0.00521		Lj2g3v0609590	4.77377	0.00103999		Lj4g3v2604590	5.31044	4.26291e-05
Ljchlorog3v0010870	2.6	0.02		Lj0g3v0207869	4.71237	2.80268e-06		Lj5g3v1511500	5.31044	4.26291e-05
Lj0g3v0054059	2.6	2.78e-07		Lj3g3v2317830	4.71237	2.80268e-06		Lj1g3v3631760	5.24049	0
Ljchlorog3v0000230	2.6	2.03e-07		Lj0g3v0099089	4.64824	5.12393e-06		Lj0g3v0049599	5.23792	8.65852e-74
Lj3g3v3430210	2.59	1.22e-06		Lj0g3v0088679	4.64824	0.00189573		Lj0g3v0066979	5.22297	7.70125e-05
Lj1g3v3385830	2.58	2.59e-09		Lj0g3v0217499	4.64824	0.00189573		Lj0g3v0128389	5.22297	7.70125e-05
Ljmitog3v0000010	2.57	7.08e-05		Lj1g3v0984450	4.64824	0.00189573		Lj0g3v0267359	5.22297	7.70125e-05
Lj0g3v0054269	2.55	0.00682		Lj2g3v1169930	4.64824	0.00189573		Lj3g3v2886960	5.22297	7.70125e-05
Lj5g3v0630270	2.55	8.95e-05		Lj0g3v0236739	4.57035	1.10923e-159		Lj4g3v2215370	5.22297	7.70125e-05
Lj0g3v0054089	2.54	1.84e-06		Lj0g3v0002809	4.51073	0.00347075		Lj2g3v1415410	5.17717	4.86788e-55
Lj4g3v0014180	2.53	0.00366		Lj0g3v0062509	4.51073	0.00347075		Lj0g3v0239579	5.17717	1.58207e-08
Ljmitog3v0000820	2.53	0.05		Lj0g3v0139909	4.51073	0.00347075		Lj0g3v0270389	5.16549	1.84931e-31
Ljmitog3v0000390	2.53	0.00111		Lj0g3v0239969	4.51073	0.00347075		Lj0g3v0242059	5.12986	0.000139725
Lj0g3v0054169	2.52	2.26e-05		Lj0g3v0268669	4.51073	0.00347075		Ljmitog3v0000650	5.06428	4.09055e-22
Ljmitog3v0000800	2.52	0.00501		Lj0g3v0323869	4.51073	0.00347075		Ljmitog3v0000490	5.05586	4.56757e-29
Ljmitog3v0000850	2.51	0.000183		Lj0g3v0348779	4.51073	0.00347075		Lj0g3v0076749	5.03033	9.67082e-08
Ljchlorog3v0010790	2.49	7.47e-05		Lj0g3v0357029	4.51073	0.00347075		Lj2g3v0777310	5.03033	0.000255125
Lj0g3v0088839	2.47	0.00511		Lj1g3v3028260	4.51073	0.00347075		Lj2g3v1377600	5.03033	0.000255125
Lj4g3v0214620	2.46	0.000712		Lj1g3v3716560	4.51073	0.00347075		Lj6g3v0960520	5.03033	0.000255125
Ljmitog3v0000550	2.46	0.00012		Lj2g3v0992540	4.51073	0.00347075		Lj0g3v0034849	5.00433	2.25797e-14
Lj0g3v0121909	2.45	0.0079		Lj3g3v0029610	4.51073	0.00347075		Ljmitog3v0000050	4.95089	7.69554e-14
Lj0g3v0331049	2.45	0.001		Lj3g3v0424030	4.51073	0.00347075		Lj0g3v0003759	4.92341	0.000467005
Lj0g3v0054259	2.45	0.03		Lj3g3v1408630	4.51073	0.00347075		Lj0g3v0019469	4.92341	0.000467005
Ljmitog3v0000240	2.45	0.00195		Lj3g3v1602740	4.51073	0.00347075		Lj0g3v0083259	4.92341	0.000467005
Lj0g3v0054079	2.44	1.56e-06		Lj4g3v2604560	4.51073	0.00347075		Lj0g3v0169559	4.92341	0.000467005
Lj0g3v0053899	2.43	0.000255		Lj4g3v2717100	4.51073	0.00347075		Lj0g3v0230649	4.92341	0.000467005
Lj0g3v0270369	2.41	0.000201		Lj4g3v2742850	4.51073	0.00347075		Lj0g3v0254059	4.92341	0.000467005
Lj1g3v4093410	2.41	0.00754		Lj5g3v0539880	4.51073	0.00347075		Lj0g3v0265969	4.92341	0.000467005
Lj0g3v0054069	2.4	3.33e-06		Lj1g3v2143300	4.43673	3.14941e-05		Lj1g3v2432890	4.92341	0.000467005
Lj6g3v1629690	2.4	0.01		Lj5g3v2045630	4.43673	3.14941e-05		Lj2g3v1757080	4.92341	0.000467005
Lj0g3v0180199	2.4	0.04		Lj0g3v0113819	4.42066	2.08482e-168		Lj3g3v0669120	4.92341	0.000467005
Lj0g3v0225279	2.4	0.000126		Ljmitog3v0000050	4.3852	1.72182e-13		Lj3g3v0681720	4.92341	0.000467005
Ljmitog3v0000500	2.39	0.000201		Lj0g3v0209939	4.35873	3.19429e-13		Lj3g3v2706630	4.92341	0.000467005
Lj0g3v0104129	2.37	4.61e-05		Lj2g3v0167150	4.35873	5.80405e-05		Lj6g3v1078030	4.92341	1.41812e-13
Lj1g3v3244590	2.37	0.000159		Lj4g3v1894510	4.35873	5.80405e-05		Lj0g3v0318449	4.86683	4.87224e-13
Lj2g3v0045000	2.37	2.79e-05		Lj0g3v0328679	4.35873	0.00633029		Lj0g3v0345049	4.86683	4.87224e-13
Ljchlorog3v0010700	2.37	0.000139		Lj2g3v0167090	4.35873	0.00633029		Ljmitog3v0000680	4.81294	1.0474e-71
Ljchlorog3v0010770	2.37	0.00052		Lj2g3v1550060	4.35873	0.00633029		Lj0g3v0204849	4.80794	1.10994e-06
Lj4g3v1327480	2.36	0.000534		Lj2g3v2351570	4.35873	0.00633029		Lj0g3v0018849	4.80794	0.000855029
Lj0g3v0074519	2.36	0.000444		Lj4g3v0015460	4.35873	0.00633029		Lj0g3v0068329	4.80794	0.000855029
Lj3g3v1307410	2.35	6.22e-07		Lj4g3v0450060	4.35873	0.00633029		Lj0g3v0101779	4.80794	0.000855029
Lj0g3v0160279	2.34	0.00239		Lj4g3v1883040	4.35873	0.00633029		Lj0g3v0191199	4.80794	0.000855029
Lj0g3v0218689	2.34	0.000255		Lj5g3v2029680	4.35873	0.00633029		Lj0g3v0270649	4.80794	0.000855029
Lj2g3v2088050	2.34	0.00539		Lj0g3v0270389	4.2549	2.0935e-31		Lj0g3v0336779	4.80794	0.000855029
Lj0g3v0027139	2.32	0.000255		Lj1g3v3318570	4.23717	2.99525e-84		Lj1g3v0983060	4.80794	0.000855029
Lj0g3v0002619	2.32	0.000116		Lj2g3v2352610	4.18881	7.46553e-19		Lj1g3v3020960	4.80794	0.000855029
Lj1g3v2776600	2.32	0.000207		Lj6g3v1078030	4.18881	3.15422e-15		Lj2g3v0609590	4.80794	0.000855029
Ljmitog3v0000870	2.32	0.00129		Lj0g3v0236789	4.18881	5.23482e-08		Lj4g3v1330570	4.80794	0.000855029
Ljmitog3v0000810	2.31	0.03		Lj0g3v0063989	4.18881	0.0115478		Lj0g3v0059969	4.74654	3.62801e-23
Lj4g3v0149070	2.31	0.000344		Lj0g3v0112099	4.18881	0.0115478		Lj4g3v1330780	4.70606	1.21748e-60
Lj4g3v0149200	2.31	0.000321		Lj0g3v0196489	4.18881	0.0115478		Lj0g3v0099089	4.68241	3.77545e-06
Lj0g3v0110339	2.31	0.01		Lj0g3v0198829	4.18881	0.0115478		Lj0g3v0207869	4.68241	3.77545e-06
Ljmitog3v0000140	2.31	6.26e-05		Lj0g3v0200699	4.18881	0.0115478		Lj0g3v0088679	4.68241	0.0015785
Lj4g3v0136680	2.3	8.35e-05		Lj1g3v2429770	4.18881	0.0115478		Lj1g3v0415020	4.68241	0.0015785
Lj4g3v0148990	2.3	0.000139		Lj1g3v3646530	4.18881	0.0115478		Lj2g3v1169930	4.68241	0.0015785
Lj0g3v0160289	2.3	0.000603		Lj1g3v4226610	4.18881	0.0115478		Lj4g3v0770800	4.68241	0.0015785
Lj0g3v0149309	2.29	0.000236		Lj2g3v2843070	4.18881	0.0115478		Lj0g3v0099189	4.6751	1.47031e-48
Ljmitog3v0000540	2.29	0.000208		Lj4g3v2140070	4.18881	0.0115478		Ljmitog3v0000640	4.64127	0
Lj0g3v0160659	2.28	0.02		Lj5g3v0670410	4.18881	0.0115478		Lj0g3v0050699	4.62826	2.64957e-299
Lj5g3v1174410	2.27	9.61e-05		Lj5g3v0817550	4.18881	0.0115478		Lj2g3v0287000	4.6229	1.18881e-46
Lj0g3v0160239	2.26	0.00173		Lj5g3v0878360	4.18881	0.0115478		Lj0g3v0308459	4.61529	6.97382e-06
Ljmitog3v0000190	2.26	0.000191		Lj6g3v0497280	4.18881	0.0115478		Lj0g3v0002809	4.5449	0.00291699
Lj2g3v3339140	2.25	3.45e-11		Ljchlorog3v0016220	4.12741	4.53299e-11		Lj0g3v0012459	4.5449	0.00291699
Lj4g3v2046100	2.24	0		Lj5g3v2063130	4.0957	8.39427e-11		Lj0g3v0062509	4.5449	0.00291699
Ljmitog3v0000110	2.23	8.14e-05		Lj1g3v1787740	4.0957	1.78667e-07		Lj0g3v0102749	4.5449	0.00291699
Lj1g3v1319360	2.23	0.04		Lj0g3v0095039	4.06554	3.42037e-192		Lj0g3v0139909	4.5449	0.00291699
Lj0g3v0050889	2.23	0.00352		Lj0g3v0318449	4.04679	1.29107e-13		Lj0g3v0195629	4.5449	0.00291699
Lj0g3v0257959	2.23	0.000224		Lj4g3v1330780	4.01324	2.29157e-57		Lj0g3v0323869	4.5449	0.00291699
Lj1g3v2068840	2.23	1.38e-09		Lj0g3v0099189	4.00643	2.55791e-63		Lj0g3v0348779	4.5449	0.00291699
Lj0g3v0347839	2.22	0.03		Lj0g3v0094629	3.99616	0.0211927		Lj1g3v0268950	4.5449	0.00291699
Ljchlorog3v0010800	2.22	0.00088		Lj0g3v0107459	3.99616	0.0211927		Lj1g3v3028260	4.5449	0.00291699
Lj4g3v0189800	2.22	1.01e-08		Lj0g3v0152259	3.99616	0.0211927		Lj3g3v1408630	4.5449	0.00291699
Lj4g3v3015210	2.2	0.05		Lj0g3v0202569	3.99616	0.0211927		Lj4g3v2742850	4.5449	0.00291699
Lj0g3v0054239	2.2	0.00521		Lj0g3v0208009	3.99616	0.0211927		Lj6g3v0704510	4.5449	0.00291699
Lj0g3v0062559	2.2	0.02		Lj0g3v0219009	3.99616	0.0211927		Lj0g3v0195079	4.50838	4.3991e-10
Lj0g3v0267029	2.19	0.000387		Lj0g3v0227969	3.99616	0.0211927		Lj1g3v1798790	4.4709	2.39121e-05
Lj0g3v0160249	2.19	0.000672		Lj0g3v0288929	3.99616	0.0211927		Lj2g3v2661500	4.4709	2.39121e-05
Ljmitog3v0000120	2.17	0.000111		Lj0g3v0328099	3.99616	0.0211927		Ljmitog3v0000040	4.45393	6.4598e-41
Lj0g3v0062419	2.17	0.01		Lj1g3v2035220	3.99616	0.0211927		Ljmitog3v0000070	4.44537	2.53641e-27
Lj0g3v0341679	2.15	5.01e-10		Lj1g3v4483970	3.99616	0.0211927		Lj2g3v0167150	4.3929	4.43103e-05
Lj1g3v4691640	2.13	1.06e-08		Lj1g3v5021260	3.99616	0.0211927		Lj0g3v0032049	4.3929	0.00538496
Lj0g3v0285809	2.12	1.69e-07		Lj2g3v2411370	3.99616	0.0211927		Lj0g3v0074939	4.3929	0.00538496
Ljchlorog3v0000110	2.11	0.000444		Lj2g3v3413390	3.99616	0.0211927		Lj0g3v0268669	4.3929	0.00538496
Ljchlorog3v0000020	2.11	0.000137		Lj3g3v0642590	3.99616	0.0211927		Lj0g3v0316349	4.3929	0.00538496
Lj2g3v2411360	2.11	0.000207		Lj3g3v1261210	3.99616	0.0211927		Lj0g3v0328679	4.3929	0.00538496
Lj6g3v0227550	2.1	1.08e-07		Lj3g3v1770600	3.99616	0.0211927		Lj1g3v0984450	4.3929	0.00538496
Lj0g3v0050739	2.08	0.000377		Lj3g3v2563410	3.99616	0.0211927		Lj1g3v2979160	4.3929	0.00538496
Lj0g3v0110749	2.08	0.00439		Lj4g3v0336320	3.99616	0.0211927		Lj1g3v3458830	4.3929	0.00538496
Lj0g3v0013429	2.07	3.5e-07		Ljmitog3v0000040	3.97391	2.79017e-43		Lj1g3v3716560	4.3929	0.00538496
Lj0g3v0192559	2.07	0.000179		Lj6g3v1052450	3.97017	6.59071e-25		Lj2g3v0992540	4.3929	0.00538496
Lj0g3v0343789	2.07	1.22e-06		Lj6g3v1722690	3.91127	1.73744e-29		Lj2g3v1550060	4.3929	0.00538496
Ljchlorog3v0000580	2.07	0.000167		Lj0g3v0160869	3.88925	2.0659e-06		Lj2g3v2351570	4.3929	0.00538496
Lj0g3v0244249	2.06	8.14e-05		Lj0g3v0054209	3.88624	1.88604e-105		Lj2g3v3315660	4.3929	0.00538496
Lj1g3v1991500	2.05	3.45e-05		Lj5g3v2057300	3.85177	6.18215e-09		Lj4g3v0015460	4.3929	0.00538496
Lj4g3v0134630	2.05	0.000359		Lj4g3v2618640	3.84416	2.79634e-14		Lj4g3v2717100	4.3929	0.00538496
Ljchlorog3v0013320	2.05	0.0019		Lj0g3v0011459	3.83627	2.10164e-87		Lj6g3v0927040	4.3929	0.00538496
Lj4g3v1332890	2.03	0.0003		Lj2g3v0287000	3.80024	7.32178e-48		Lj0g3v0209699	4.37948	5.92444e-26
Lj2g3v1468100	2.02	2.69e-05		Lj5g3v0878400	3.79762	2.86789e-79		Lj0g3v0124339	4.3767	0
				Lj1g3v1786320	3.77377	7.01711e-06		Lj1g3v3318570	4.36433	1.67267e-71
				Lj0g3v0221439	3.77377	0.00221682		Ljmitog3v0000030	4.3334	2.46019e-45
				Lj3g3v0755810	3.77377	0.00221682		Lj0g3v0095039	4.31869	1.22722e-165
				Lj0g3v0010709	3.77377	0.0390932		Lj0g3v0242979	4.31044	9.91958e-09
				Lj0g3v0019679	3.77377	0.0390932		Lj5g3v0962930	4.31044	8.2058e-05
				Lj0g3v0050349	3.77377	0.0390932		Ljmitog3v0000450	4.30022	0
				Lj0g3v0106889	3.77377	0.0390932		Ljchlorog3v0000370	4.28009	2.62698e-254
				Lj0g3v0137479	3.77377	0.0390932		Ljchlorog3v0000040	4.2445	0
				Lj0g3v0158769	3.77377	0.0390932		Lj0g3v0210319	4.22297	0.00992886
				Lj0g3v0184589	3.77377	0.0390932		Lj0g3v0319039	4.22297	0.00992886
				Lj0g3v0185829	3.77377	0.0390932		Lj0g3v0335649	4.22297	0.00992886
				Lj0g3v0218539	3.77377	0.0390932		Lj0g3v0347239	4.22297	0.00992886
				Lj0g3v0223059	3.77377	0.0390932		Lj0g3v0357029	4.22297	0.00992886
				Lj0g3v0229999	3.77377	0.0390932		Lj1g3v2429770	4.22297	0.00992886
				Lj0g3v0261419	3.77377	0.0390932		Lj2g3v0167090	4.22297	0.00992886
				Lj0g3v0278909	3.77377	0.0390932		Lj3g3v1602740	4.22297	0.00992886
				Lj0g3v0329169	3.77377	0.0390932		Lj3g3v2317830	4.22297	0.00992886
				Lj0g3v0356549	3.77377	0.0390932		Lj3g3v2906200	4.22297	0.00992886
				Lj1g3v1466230	3.77377	0.0390932		Lj3g3v3513770	4.22297	0.00992886
				Lj1g3v1798810	3.77377	0.0390932		Lj5g3v1206570	4.22297	0.00992886
				Lj1g3v3390120	3.77377	0.0390932		Lj6g3v0227520	4.22297	0.00992886
				Lj1g3v4327770	3.77377	0.0390932		Lj6g3v0497280	4.22297	0.00992886
				Lj2g3v3108450	3.77377	0.0390932		Lj6g3v0762470	4.22297	0.00992886
				Lj2g3v3339340	3.77377	0.0390932		Lj5g3v0101610	4.1984	1.48783e-135
				Lj3g3v1145830	3.77377	0.0390932		Lj3g3v1011060	4.18132	0
				Lj4g3v0336210	3.77377	0.0390932		Lj6g3v1722690	4.16157	7.49276e-22
				Lj4g3v0669490	3.77377	0.0390932		Lj3g3v3747880	4.15371	1.00111e-14
				Lj4g3v1108230	3.77377	0.0390932		Lj0g3v0071799	4.14747	1.73066e-133
				Lj4g3v1214970	3.77377	0.0390932		Ljmitog3v0000660	4.14218	0
				Lj4g3v2400500	3.77377	0.0390932		Lj3g3v2054320	4.14032	6.23668e-192
				Lj4g3v3002550	3.77377	0.0390932		Lj0g3v0113569	4.12986	0.00028351
				Lj4g3v3014420	3.77377	0.0390932		Lj0g3v0175319	4.12986	0.00028351
				Lj5g3v0013190	3.77377	0.0390932		Lj1g3v2807940	4.12986	0.00028351
				Lj5g3v1073830	3.77377	0.0390932		Lj5g3v0878400	4.10947	6.49993e-65
				Lj5g3v1696730	3.77377	0.0390932		Ljmitog3v0000230	4.10212	3.48151e-24
				Lj5g3v1748170	3.77377	0.0390932		Lj2g3v0631950	4.06977	2.17212e-220
				Lj5g3v2113570	3.77377	0.0390932		Lj0g3v0101839	4.06846	6.33613e-53
				Lj5g3v2300290	3.77377	0.0390932		Lj0g3v0062479	4.06595	2.72979e-131
				Lj6g3v1946440	3.77377	0.0390932		Lj2g3v1169960	4.06513	8.56573e-259
				Lj3g3v0527240	3.70369	8.52993e-141		Lj0g3v0209939	4.06428	1.68423e-10
				Lj4g3v0365740	3.69131	7.24024e-08		Ljchlorog3v0010870	4.03547	3.13822e-64
				Lj0g3v0034889	3.68066	1.66325e-19		Lj0g3v0032089	4.03033	0.00052638
				Ljmitog3v0000290	3.68066	3.95785e-10		Lj0g3v0084619	4.03033	0.00052638
				Lj6g3v1421130	3.66337	0		Lj0g3v0086039	4.03033	0.00052638
				Lj5g3v2013880	3.64824	2.73077e-166		Lj0g3v0237029	4.03033	0.00052638
				Lj3g3v3640270	3.64824	2.35565e-05		Lj0g3v0093989	4.03033	0.0184511
				Lj0g3v0012459	3.64824	0.0040544		Lj0g3v0107459	4.03033	0.0184511
				Lj0g3v0039279	3.64824	0.0040544		Lj0g3v0152259	4.03033	0.0184511
				Lj0g3v0110159	3.64824	0.0040544		Lj0g3v0186769	4.03033	0.0184511
				Lj0g3v0059969	3.61202	4.93273e-25		Lj0g3v0196489	4.03033	0.0184511
				Lj0g3v0239579	3.60384	2.44717e-07		Lj0g3v0200699	4.03033	0.0184511
				Lj1g3v4549020	3.60062	2.25399e-31		Lj0g3v0216049	4.03033	0.0184511
				Lj4g3v1108080	3.58112	4.3159e-05		Lj0g3v0225369	4.03033	0.0184511
				Lj0g3v0088019	3.57785	7.63909e-46		Lj0g3v0328099	4.03033	0.0184511
				Ljchlorog3v0000370	3.57056	6.35962e-239		Lj1g3v0616390	4.03033	0.0184511
				Lj4g3v2882250	3.55804	2.4102e-13		Lj1g3v2482480	4.03033	0.0184511
				Ljmitog3v0000680	3.55075	6.3869e-68		Lj1g3v3342730	4.03033	0.0184511
				Lj0g3v0244319	3.54955	1.08108e-23		Lj1g3v3641860	4.03033	0.0184511
				Lj3g3v1011060	3.54789	0		Lj1g3v5021260	4.03033	0.0184511
				Lj6g3v1078040	3.54636	2.32875e-17		Lj2g3v2001620	4.03033	0.0184511
				Lj0g3v0345049	3.5393	4.57828e-11		Lj2g3v2028890	4.03033	0.0184511
				Lj1g3v2811590	3.51073	8.24447e-07		Lj2g3v2771240	4.03033	0.0184511
				Lj0g3v0159299	3.51073	0.00736951		Lj2g3v2794450	4.03033	0.0184511
				Lj2g3v3315660	3.51073	0.00736951		Lj3g3v2285490	4.03033	0.0184511
				Lj4g3v2365210	3.51073	0.00736951		Lj3g3v2563410	4.03033	0.0184511
				Lj5g3v0855730	3.51073	0.00736951		Lj4g3v0445420	4.03033	0.0184511
				Lj6g3v0522770	3.51073	0.00736951		Lj4g3v0445680	4.03033	0.0184511
				Lj6g3v0927040	3.51073	0.00736951		Lj4g3v0450060	4.03033	0.0184511
				Lj6g3v0214800	3.48998	1.48049e-14		Lj4g3v1327630	4.03033	0.0184511
				Ljmitog3v0000650	3.47831	2.59918e-18		Lj4g3v2215390	4.03033	0.0184511
				Lj2g3v1169960	3.47275	5.90119e-250		Lj4g3v2604560	4.03033	0.0184511
				Lj6g3v1038780	3.46679	4.60975e-20		Lj6g3v0001270	4.03033	0.0184511
				Lj2g3v2794440	3.44754	3.57979e-269		Lj6g3v1421130	4.0286	0
				Lj2g3v0631950	3.44362	7.69069e-232		Ljchlorog3v0000080	4.02564	5.06615e-70
				Lj0g3v0032089	3.43673	0.00014369		Lj6g3v1052450	4.00433	2.01928e-25
				Lj0g3v0276859	3.42827	1.63885e-17		Lj0g3v0199449	3.98712	0
				Lj3g3v0937830	3.41997	4.28447e-77		Ljchlorog3v0000180	3.97997	0
				Ljmitog3v0000640	3.4121	0		Lj0g3v0140069	3.97786	7.75761e-07
				Lj0g3v0210319	3.35873	0.0133644		Lj2g3v1014120	3.97786	7.75761e-07
				Lj0g3v0234309	3.35873	0.0133644		Lj0g3v0062549	3.9666	3.52068e-244
				Lj0g3v0314779	3.35873	0.0133644		Ljmitog3v0000310	3.95478	5.39143e-63
				Lj1g3v0415960	3.35873	0.0133644		Lj1g3v0249990	3.92341	0.00097647
				Lj1g3v4204450	3.35873	0.0133644		Lj1g3v0841480	3.92341	0.00097647
				Lj2g3v2028890	3.35873	0.0133644		Lj0g3v0236789	3.92341	1.44397e-06
				Lj2g3v2794450	3.35873	0.0133644		Ljmitog3v0000820	3.91646	1.34132e-46
				Lj0g3v0203469	3.34712	7.12496e-170		Lj0g3v0175899	3.90415	0
				Lj0g3v0140069	3.31809	1.71952e-07		Lj3g3v2809410	3.90105	7.26307e-15
				Lj0g3v0050699	3.27847	1.53297e-252		Lj0g3v0054269	3.86683	3.01878e-72
				Lj0g3v0170519	3.27627	0.000474201		Lj0g3v0256739	3.86683	2.67476e-06
				Lj0g3v0186769	3.27627	0.000474201		Lj0g3v0050909	3.85856	6.7517e-39
				Lj3g3v3752320	3.27627	0.000474201		Lj3g3v0527240	3.85345	6.70554e-107
				Lj2g3v2661500	3.2477	1.65051e-05		Lj0g3v0141349	3.83768	1.86772e-11
				Lj4g3v1880580	3.22834	1.27201e-14		Lj0g3v0054159	3.83141	0
				Lj2g3v3373110	3.21577	9.62357e-164		Lj5g3v2013880	3.83003	6.84285e-145
				Lj1g3v0411290	3.18881	0.00085457		Lj0g3v0011459	3.82705	3.76442e-67
				Lj2g3v2736530	3.18881	0.00085457		Lj1g3v4276580	3.81543	9.34599e-43
				Lj0g3v0000559	3.18881	0.0241501		Lj3g3v0755810	3.80794	0.00181174
				Lj0g3v0331119	3.18881	0.0241501		Lj3g3v2720130	3.80794	0.00181174
				Lj0g3v0362499	3.18881	0.0241501		Lj5g3v1927260	3.80794	0.00181174
				Lj1g3v3391140	3.18881	0.0241501		Lj0g3v0010709	3.80794	0.0342035
				Lj2g3v2985930	3.18881	0.0241501		Lj0g3v0046179	3.80794	0.0342035
				Lj3g3v0549640	3.18881	0.0241501		Lj0g3v0112099	3.80794	0.0342035
				Lj3g3v2330900	3.18881	0.0241501		Lj0g3v0184589	3.80794	0.0342035
				Lj6g3v1392570	3.18881	0.0241501		Lj0g3v0185829	3.80794	0.0342035
				Lj3g3v2807990	3.16609	1.30074e-82		Lj0g3v0188889	3.80794	0.0342035
				Lj3g3v2887010	3.15843	2.10907e-09		Lj0g3v0202569	3.80794	0.0342035
				Ljmitog3v0000450	3.15605	0		Lj0g3v0204399	3.80794	0.0342035
				Lj0g3v0076749	3.143	1.85167e-06		Lj0g3v0223059	3.80794	0.0342035
				Lj0g3v0059139	3.12741	5.38325e-05		Lj0g3v0227969	3.80794	0.0342035
				Lj6g3v1094770	3.12741	5.38325e-05		Lj0g3v0229999	3.80794	0.0342035
				Lj0g3v0053799	3.11666	9.39713e-58		Lj0g3v0289389	3.80794	0.0342035
				Lj0g3v0209699	3.10634	2.05261e-25		Lj1g3v1548730	3.80794	0.0342035
				Lj0g3v0101839	3.10006	6.14228e-61		Lj1g3v1798810	3.80794	0.0342035
				Lj1g3v5021140	3.0957	3.34654e-06		Lj1g3v2035220	3.80794	0.0342035
				Lj0g3v0310179	3.0957	0.00153256		Lj1g3v3390120	3.80794	0.0342035
				Lj1g3v0841480	3.0957	0.00153256		Lj1g3v3833990	3.80794	0.0342035
				Lj1g3v4154940	3.07633	2.32242e-27		Lj1g3v4226610	3.80794	0.0342035
				Lj0g3v0071799	3.07315	1.3623e-115		Lj1g3v4327770	3.80794	0.0342035
				Lj0g3v0188899	3.07145	2.55545e-11		Lj2g3v1105090	3.80794	0.0342035
				Lj0g3v0036579	3.06328	9.6528e-05		Lj2g3v2411370	3.80794	0.0342035
				Lj3g3v0755630	3.04679	6.01448e-06		Lj2g3v3108450	3.80794	0.0342035
				Lj2g3v1378750	3.04331	3.33217e-112		Lj3g3v1145830	3.80794	0.0342035
				Ljmitog3v0000660	3.0327	0		Lj3g3v1193480	3.80794	0.0342035
				Lj0g3v0124339	3.02873	0		Lj4g3v0336210	3.80794	0.0342035
				Lj0g3v0110739	3.0217	8.32546e-11		Lj4g3v0336320	3.80794	0.0342035
				Lj2g3v2002970	3.01428	0		Lj4g3v1214970	3.80794	0.0342035
				Lj5g3v0962930	2.99616	0.000172481		Lj4g3v1883040	3.80794	0.0342035
				Lj0g3v0095839	2.99616	6.67043e-07		Lj5g3v0817550	3.80794	0.0342035
				Lj0g3v0338529	2.99616	0.00275409		Lj5g3v1073830	3.80794	0.0342035
				Lj1g3v3328870	2.99616	0.00275409		Lj5g3v1696730	3.80794	0.0342035
				Lj2g3v2266420	2.99616	0.00275409		Lj5g3v1793390	3.80794	0.0342035
				Lj2g3v2380090	2.99616	0.00275409		Lj5g3v2113570	3.80794	0.0342035
				Lj0g3v0038559	2.99616	0.0433749		Lj0g3v0203469	3.79952	1.93542e-112
				Lj0g3v0134079	2.99616	0.0433749		Lj0g3v0053799	3.79283	1.30665e-62
				Lj0g3v0217669	2.99616	0.0433749		Lj0g3v0062489	3.76087	0
				Lj0g3v0219089	2.99616	0.0433749		Lj0g3v0088839	3.73935	1.97391e-173
				Lj0g3v0285049	2.99616	0.0433749		Lj0g3v0231679	3.72547	2.76794e-15
				Lj0g3v0285469	2.99616	0.0433749		Lj0g3v0054189	3.71955	8.87161e-297
				Lj1g3v3975930	2.99616	0.0433749		Lj0g3v0054319	3.7192	0
				Lj1g3v4834040	2.99616	0.0433749		Ljchlorog3v0010940	3.71172	0
				Lj2g3v1646600	2.99616	0.0433749		Lj0g3v0276859	3.70102	2.41544e-17
				Lj4g3v0200160	2.99616	0.0433749		Lj2g3v2794440	3.68672	4.13759e-215
				Lj4g3v2641050	2.99616	0.0433749		Lj4g3v2618640	3.68241	4.1986e-10
				Lj4g3v2858510	2.99616	0.0433749		Lj0g3v0245589	3.68241	1.71906e-05
				Lj6g3v1629770	2.99616	0.0433749		Lj0g3v0039279	3.68241	0.00336214
				Lj4g3v1736130	2.9866	0		Lj0g3v0110159	3.68241	0.00336214
				Lj3g3v2054320	2.98502	9.60377e-160		Lj0g3v0221439	3.68241	0.00336214
				Lj0g3v0050869	2.98399	2.72972e-125		Lj5g3v1208180	3.68241	0.00336214
				Ljmitog3v0000310	2.97772	3.63803e-55		Lj6g3v0920870	3.68241	0.00336214
				Lj2g3v1647900	2.97142	3.41316e-51		Lj3g3v1428120	3.65593	3.77799e-12
				Lj5g3v1600670	2.95189	1.21032e-123		Ljmitog3v0000390	3.64707	7.85591e-283
				Ljchlorog3v0010940	2.94442	0		Ljchlorog3v0013290	3.61529	9.70068e-45
				Lj0g3v0163199	2.94088	8.99272e-23		Lj0g3v0160869	3.61529	3.1822e-05
				Ljchlorog3v0000040	2.9265	0		Lj4g3v1108080	3.61529	3.1822e-05
				Lj5g3v2112030	2.92577	0.000307322		Ljchlorog3v0010710	3.61038	0
				Lj3g3v2983920	2.91307	2.42109e-221		Lj0g3v0054259	3.59453	6.35097e-44
				Lj3g3v1193480	2.88925	0.00485696		Lj4g3v0037540	3.59221	2.96155e-07
				Lj3g3v2720130	2.88925	0.00485696		Lj0g3v0054169	3.59147	0
				Ljmitog3v0000490	2.87162	3.07494e-21		Lj0g3v0244319	3.58372	3.11023e-24
				Lj6g3v2170750	2.86415	0		Lj0g3v0160279	3.58215	5.2009e-140
				Lj0g3v0062479	2.86151	2.12791e-109		Ljmitog3v0000800	3.56282	1.37158e-118
				Lj0g3v0347859	2.85177	4.14996e-07		Ljmitog3v0000860	3.56282	2.70935e-34
				Lj0g3v0004219	2.85177	0.000544341		Ljchlorog3v0010790	3.56158	9.87448e-182
				Lj0g3v0086559	2.85177	0.000544341		Ljmitog3v0000550	3.56076	0
				Lj6g3v1421150	2.84966	0		Lj4g3v2575050	3.55796	1.08255e-23
				Lj0g3v0199449	2.84698	0		Lj6g3v1038780	3.5449	2.72307e-19
				Lj0g3v0062489	2.84692	0		Lj1g3v0395680	3.5449	5.86617e-05
				Ljchlorog3v0013290	2.84175	1.31188e-40		Lj3g3v1581530	3.5449	5.86617e-05
				Lj3g3v2769460	2.8348	8.25217e-29		Lj3g3v3640270	3.5449	5.86617e-05
				Lj3g3v0819890	2.83266	4.84985e-09		Lj0g3v0159299	3.5449	0.00619214
				Lj0g3v0003759	2.83266	6.0464e-05		Lj1g3v4981020	3.5449	0.00619214
				Lj1g3v4303220	2.83266	6.0464e-05		Lj3g3v2809830	3.5449	0.00619214
				Lj5g3v0670930	2.83266	6.0464e-05		Lj4g3v2524960	3.5449	0.00619214
				Ljchlorog3v0000180	2.82948	0		Lj4g3v1736130	3.54199	0
				Ljmitog3v0000860	2.8244	1.54415e-29		Lj0g3v0160239	3.52836	1.28876e-233
				Lj0g3v0231679	2.8244	4.1497e-15		Ljmitog3v0000010	3.5282	0
				Lj0g3v0034849	2.82108	5.70283e-11		Ljmitog3v0000210	3.5211	3.73833e-112
				Lj1g3v0395680	2.8133	7.34039e-07		Lj6g3v0214800	3.52065	7.51215e-13
				Ljmitog3v0000070	2.81124	5.62616e-20		Lj0g3v0054059	3.49606	0
				Lj4g3v1330820	2.77377	2.85882e-17		Lj4g3v0365740	3.49599	1.01526e-06
				Lj0g3v0196679	2.77377	1.41428e-07		Lj0g3v0054089	3.48684	0
				Lj0g3v0218649	2.77377	0.000106598		Lj0g3v0279099	3.48107	1.29322e-131
				Lj5g3v1853430	2.77377	0.000957627		Lj4g3v1330810	3.4709	5.33075e-20
				Lj0g3v0139939	2.77377	0.00855543		Lj0g3v0309079	3.46756	0
				Lj1g3v1147290	2.77377	0.00855543		Lj4g3v3015210	3.45563	9.24379e-39
				Lj4g3v0843210	2.77377	0.00855543		Lj6g3v1078040	3.45179	6.9857e-16
				Lj4g3v1500410	2.77377	0.00855543		Lj0g3v0270409	3.44624	2.69209e-112
				Lj4g3v2412630	2.77377	0.00855543		Ljmitog3v0000850	3.44255	0
				Lj5g3v0434810	2.77377	0.00855543		Ljchlorog3v0000230	3.4422	0
				Lj5g3v1208180	2.77377	0.00855543		Lj0g3v0088019	3.43929	1.45538e-32
				Lj0g3v0175899	2.77258	0		Lj0g3v0256719	3.42461	5.34626e-10
				Lj4g3v1330810	2.76106	5.65075e-19		Lj0g3v0074519	3.40483	1.09565e-195
				Lj0g3v0188409	2.75544	4.68097e-64		Lj0g3v0056549	3.3929	3.44464e-06
				Ljmitog3v0000030	2.73998	1.32974e-34		Lj0g3v0099059	3.3929	0.000198989
				Lj0g3v0309079	2.73707	0		Lj0g3v0273819	3.3929	0.000198989
				Lj0g3v0062549	2.72114	2.365e-199		Lj0g3v0008429	3.3929	0.0113442
				Lj0g3v0054319	2.72009	0		Lj0g3v0145679	3.3929	0.0113442
				Ljchlorog3v0010710	2.71563	0		Lj0g3v0177829	3.3929	0.0113442
				Lj4g3v0037540	2.71237	4.78961e-08		Lj0g3v0267749	3.3929	0.0113442
				Lj0g3v0245589	2.71237	0.000186713		Lj0g3v0314779	3.3929	0.0113442
				Lj2g3v1295260	2.71237	0.000186713		Lj1g3v0415960	3.3929	0.0113442
				Lj5g3v1793520	2.71103	4.90408e-130		Lj3g3v1011040	3.3929	0.0113442
				Lj0g3v0132199	2.70867	1.19893e-31		Lj5g3v0586560	3.3929	0.0113442
				Lj0g3v0113749	2.70666	1.06987e-10		Lj5g3v1548790	3.3929	0.0113442
				Lj0g3v0054189	2.70558	1.44582e-254		Lj0g3v0270369	3.39228	0
				Lj0g3v0050909	2.70045	4.35509e-34		Lj3g3v0937830	3.38831	2.51101e-63
				Lj5g3v0101610	2.6926	1.83731e-118		Lj2g3v2315050	3.37272	8.29648e-15
				Lj4g3v1512540	2.69131	4.00368e-06		Lj2g3v3373110	3.36694	4.68132e-143
				Lj0g3v0084619	2.69131	0.0016783		Lj0g3v0160659	3.36321	1.04881e-105
				Lj0g3v0054159	2.69018	0		Ljchlorog3v0010770	3.3629	1.62619e-142
				Lj3g3v0965470	2.67423	3.61931e-05		Lj3g3v2887010	3.36048	1.82992e-09
				Ljmitog3v0000230	2.66685	6.14913e-19		Lj0g3v0121909	3.35849	4.19455e-58
				Lj2g3v1659570	2.66613	4.40264e-45		Lj0g3v0225279	3.35335	0
				Lj0g3v0270409	2.66585	1.50208e-97		Ljmitog3v0000500	3.35325	0
				Ljchlorog3v0000080	2.64824	8.7692e-59		Lj0g3v0054079	3.34409	0
				Lj0g3v0205709	2.64824	7.00476e-06		Lj2g3v1378750	3.34171	4.03157e-88
				Lj0g3v0142189	2.64824	0.000325806		Lj0g3v0218689	3.33945	0
				Lj0g3v0256629	2.64824	0.0149216		Lj0g3v0160289	3.33632	7.18851e-223
				Lj0g3v0268389	2.64824	0.0149216		Lj2g3v2002970	3.3315	0
				Lj0g3v0352979	2.64824	0.0149216		Lj0g3v0027139	3.31756	0
				Lj1g3v0438900	2.64824	0.0149216		Lj0g3v0104129	3.30523	0
				Lj1g3v4981020	2.64824	0.0149216		Lj4g3v0149200	3.29704	0
				Lj5g3v2244650	2.64824	0.0149216		Lj1g3v4093410	3.29418	1.79934e-69
				Lj6g3v0792100	2.64824	0.0149216		Lj4g3v1330820	3.2871	1.43427e-18
				Ljchlorog3v0010870	2.62738	3.03483e-48		Ljmitog3v0000430	3.28187	1.90978e-10
				Lj3g3v0755150	2.62621	1.09949e-10		Lj0g3v0188409	3.27742	1.57491e-63
				Lj0g3v0054059	2.62074	0		Lj4g3v0149070	3.26825	0
				Ljchlorog3v0000230	2.61924	0		Ljmitog3v0000240	3.26737	2.33288e-109
				Lj0g3v0273569	2.6129	0		Lj0g3v0062419	3.26063	3.40252e-83
				Lj0g3v0175319	2.60384	0.00292555		Lj1g3v2776600	3.25889	0
				Lj1g3v0001040	2.60384	0.00292555		Lj3g3v2769460	3.2564	6.27442e-26
				Ljmitog3v0000010	2.58926	0		Lj0g3v0002619	3.25488	0
				Lj0g3v0054269	2.58668	9.87102e-60		Lj2g3v0743230	3.25117	1.63836e-30
				Lj0g3v0254059	2.58112	0.000566404		Lj0g3v0054069	3.24936	0
				Lj4g3v3019450	2.58112	0.000566404		Lj5g3v1793520	3.24051	4.68352e-144
				Ljchlorog3v0000130	2.57785	8.508e-34		Lj4g3v0148990	3.2397	0
				Lj0g3v0275449	2.56732	0.000109504		Ljmitog3v0000810	3.23928	3.42588e-86
				Lj1g3v3077190	2.56732	0.000109504		Lj2g3v0045000	3.23741	0
				Lj3g3v3430210	2.56475	1.01609e-135		Lj1g3v4154940	3.23296	1.88515e-28
				Lj0g3v0054089	2.56332	0		Lj6g3v1421150	3.22857	2.25533e-298
				Ljmitog3v0000390	2.55948	9.84575e-227		Ljchlorog3v0010700	3.22297	6.94504e-280
				Ljmitog3v0000800	2.55463	1.61832e-95		Lj0g3v0132199	3.22297	3.05402e-31
				Lj0g3v0121479	2.55446	1.10481e-10		Lj0g3v0227319	3.22297	1.98677e-11
				Ljmitog3v0000820	2.55044	1.48981e-33		Lj2g3v2736530	3.22297	0.000666671
				Lj0g3v0054169	2.54779	0		Lj6g3v1693750	3.22297	0.000666671
				Lj1g3v3385830	2.53891	2.81239e-108		Lj0g3v0000559	3.22297	0.0207312
				Lj0g3v0141349	2.53458	1.00484e-09		Lj0g3v0071219	3.22297	0.0207312
				Ljmitog3v0000850	2.53374	3.10057e-254		Lj0g3v0129079	3.22297	0.0207312
				Ljchlorog3v0010790	2.5201	2.81807e-160		Lj0g3v0234309	3.22297	0.0207312
				Lj2g3v2866090	2.51888	4.16063e-79		Lj0g3v0245469	3.22297	0.0207312
				Lj6g3v1880300	2.51073	6.28646e-11		Lj1g3v3580440	3.22297	0.0207312
				Lj6g3v2192370	2.51073	0.000974217		Lj2g3v0853100	3.22297	0.0207312
				Lj0g3v0045809	2.51073	0.0257971		Lj2g3v3124110	3.22297	0.0207312
				Lj0g3v0116339	2.51073	0.0257971		Lj3g3v3752320	3.22297	0.0207312
				Lj0g3v0139809	2.51073	0.0257971		Lj4g3v0843210	3.22297	0.0207312
				Lj0g3v0145679	2.51073	0.0257971		Lj4g3v2365210	3.22297	0.0207312
				Lj1g3v3580440	2.51073	0.0257971		Lj5g3v0691290	3.22297	0.0207312
				Lj3g3v2809830	2.51073	0.0257971		Lj4g3v0136680	3.21825	0
				Lj5g3v0391410	2.51073	0.0257971		Lj0g3v0110339	3.21263	1.17768e-53
				Lj5g3v1548790	2.51073	0.0257971		Lj0g3v0347839	3.20387	1.02845e-57
				Lj5g3v1697670	2.51073	0.0257971		Ljchlorog3v0010800	3.19383	2.64036e-224
				Lj6g3v1300850	2.51073	0.0257971		Lj4g3v3030610	3.18821	8.80146e-63
				Lj0g3v0088839	2.49941	2.17686e-130		Lj3g3v2807990	3.17339	1.38121e-54
				Lj4g3v0014180	2.48998	1.20856e-30		Lj0g3v0167199	3.16157	1.13259e-13
				Lj5g3v0630270	2.48494	7.67148e-57		Lj0g3v0261359	3.16157	3.87899e-05
				Lj0g3v0114229	2.47831	4.44421e-07		Lj0g3v0328669	3.16157	3.87899e-05
				Lj5g3v0087390	2.47831	4.44421e-07		Lj0g3v0163199	3.13626	9.47115e-22
				Ljmitog3v0000550	2.47777	0		Ljmitog3v0000540	3.13096	0
				Lj0g3v0121909	2.47738	5.47961e-50		Lj0g3v0007669	3.12986	1.93539e-17
				Lj4g3v1263390	2.47421	2.3082e-06		Lj0g3v0141319	3.12986	0.00121422
				Lj0g3v0054259	2.47136	5.14033e-37		Lj0g3v0194389	3.12986	0.00121422
				Lj0g3v0054079	2.46183	0		Lj0g3v0275449	3.12986	0.00121422
				Ljmitog3v0000430	2.46183	5.18965e-09		Lj2g3v0205730	3.12986	0.00121422
				Lj3g3v0937920	2.46183	6.25521e-05		Lj0g3v0149309	3.12803	2.49971e-294
				Ljmitog3v0000240	2.46027	3.00816e-89		Lj0g3v0285229	3.11914	3.81967e-13
				Lj4g3v0214620	2.45495	1.86114e-40		Lj0g3v0106979	3.11374	3.54415e-17
				Lj0g3v0178959	2.45184	0.000323545		Ljmitog3v0000140	3.09613	0
				Lj3g3v1428120	2.44256	1.69393e-09		Ljmitog3v0000190	3.09401	0
				Lj4g3v0706600	2.43673	0.0016707		Lj0g3v0160249	3.08953	1.42801e-179
				Lj0g3v0270369	2.43366	0		Lj0g3v0110739	3.08804	4.06183e-10
				Lj0g3v0053899	2.43176	0		Lj0g3v0109789	3.08095	4.05131e-06
				Lj0g3v0054069	2.42432	0		Lj0g3v0050879	3.07445	5.79274e-92
				Lj0g3v0225279	2.41915	0		Ljmitog3v0000870	3.06539	5.51678e-199
				Ljmitog3v0000500	2.41607	0		Lj0g3v0087069	3.05586	4.17612e-11
				Lj1g3v4093410	2.4112	1.91625e-57		Lj0g3v0175719	3.0474	3.97005e-16
				Lj0g3v0053779	2.4112	0.000106895		Lj2g3v1647900	3.04552	2.55288e-35
				Lj0g3v0056549	2.4112	0.000106895		Lj0g3v0053779	3.03033	7.33672e-06
				Lj2g3v0435480	2.4112	0.000106895		Lj1g3v5021140	3.03033	7.33672e-06
				Lj6g3v0792110	2.4112	0.0085664		Lj6g3v1900300	3.03033	0.000126879
				Lj0g3v0104129	2.40296	1.00431e-301		Lj0g3v0004219	3.03033	0.00219914
				Lj2g3v0045000	2.3924	0		Lj0g3v0079209	3.03033	0.00219914
				Ljchlorog3v0010770	2.39209	3.51568e-122		Lj0g3v0222999	3.03033	0.00219914
				Ljchlorog3v0010700	2.38993	1.22906e-237		Lj0g3v0338529	3.03033	0.00219914
				Lj0g3v0074519	2.38462	6.32608e-172		Lj4g3v0706600	3.03033	0.00219914
				Lj0g3v0331049	2.38282	2.79645e-42		Lj0g3v0019549	3.03033	0.0377103
				Lj0g3v0180199	2.38145	6.94711e-14		Lj0g3v0038559	3.03033	0.0377103
				Lj0g3v0059219	2.38145	1.61991e-09		Lj0g3v0086169	3.03033	0.0377103
				Lj0g3v0204849	2.38145	3.51012e-05		Lj0g3v0091539	3.03033	0.0377103
				Lj6g3v1629690	2.37581	1.17184e-35		Lj0g3v0095389	3.03033	0.0377103
				Lj0g3v0160279	2.37405	1.93215e-111		Lj0g3v0116339	3.03033	0.0377103
				Lj1g3v4765040	2.36714	1.97447e-12		Lj0g3v0194029	3.03033	0.0377103
				Lj0g3v0218689	2.36155	0		Lj0g3v0252169	3.03033	0.0377103
				Lj0g3v0195079	2.35873	4.51621e-08		Lj0g3v0256629	3.03033	0.0377103
				Lj0g3v0322529	2.35873	0.00284612		Lj0g3v0285469	3.03033	0.0377103
				Lj0g3v0107629	2.35873	0.0441081		Lj3g3v0461710	3.03033	0.0377103
				Lj0g3v0140149	2.35873	0.0441081		Lj3g3v0821250	3.03033	0.0377103
				Lj0g3v0153739	2.35873	0.0441081		Lj4g3v0120390	3.03033	0.0377103
				Lj0g3v0245469	2.35873	0.0441081		Lj4g3v2046230	3.03033	0.0377103
				Lj0g3v0302769	2.35873	0.0441081		Lj3g3v2983920	3.01859	2.54288e-177
				Lj0g3v0336479	2.35873	0.0441081		Lj0g3v0192559	3.01547	0
				Lj1g3v3641860	2.35873	0.0441081		Lj0g3v0113749	3.00433	1.37272e-10
				Lj3g3v0821250	2.35873	0.0441081		Ljmitog3v0000110	3.00396	0
				Lj3g3v2318120	2.35873	0.0441081		Lj1g3v1319360	2.9997	2.4696e-42
				Lj3g3v3513430	2.35873	0.0441081		Lj0g3v0062559	2.99741	1.99687e-70
				Lj4g3v1327630	2.35873	0.0441081		Lj3g3v3430210	2.9973	2.04845e-124
				Lj0g3v0344979	2.35278	1.74133e-33		Lj0g3v0053899	2.99522	0
				Lj0g3v0027139	2.34246	0		Lj4g3v0214620	2.99349	4.4947e-42
				Lj3g3v2809410	2.34081	1.7966e-11		Lj0g3v0273569	2.97882	0
				Lj4g3v0149070	2.33804	0		Lj0g3v0034649	2.97786	1.32855e-05
				Lj0g3v0002619	2.33803	0		Lj2g3v2866090	2.96518	8.53104e-66
				Lj1g3v2776600	2.33583	0		Lj0g3v0059139	2.95994	0.000229164
				Lj0g3v0249079	2.33565	5.96357e-05		Lj3g3v0370490	2.95994	0.000229164
				Lj4g3v0149200	2.33463	0		Lj4g3v0149380	2.95994	0.000229164
				Ljmitog3v0000810	2.33351	1.52734e-65		Lj0g3v0217509	2.95542	2.37085e-113
				Ljmitog3v0000870	2.33206	2.81847e-163		Lj2g3v2088050	2.95089	1.17888e-28
				Lj0g3v0110339	2.32722	3.8238e-43		Ljchlorog3v0000020	2.93706	0
				Lj0g3v0268129	2.32631	0.000933616		Lj0g3v0190939	2.92341	0.00395306
				Lj0g3v0160289	2.32211	1.76435e-175		Lj0g3v0221889	2.92341	0.00395306
				Ljmitog3v0000140	2.31849	0		Lj1g3v0395650	2.92341	0.00395306
				Lj4g3v0148990	2.3181	0		Lj1g3v3328870	2.92341	0.00395306
				Lj0g3v0242979	2.31809	1.94696e-05		Lj1g3v5020860	2.92341	0.00395306
				Lj4g3v0136680	2.31757	0		Lj6g3v0792110	2.92341	0.00395306
				Ljmitog3v0000540	2.31257	0		Lj6g3v1094770	2.92341	0.00395306
				Lj0g3v0149309	2.3107	3.60428e-241		Lj0g3v0157909	2.92341	2.38431e-05
				Lj0g3v0336779	2.30428	0.0144738		Lj1g3v1814290	2.92005	6.04444e-38
				Lj6g3v0762470	2.30428	0.0144738		Ljmitog3v0000120	2.91283	0
				Lj2g3v2088050	2.30187	6.00011e-27		Lj4g3v1330370	2.91103	8.28685e-11
				Lj3g3v1307410	2.30087	4.32922e-75		Ljchlorog3v0000110	2.91055	7.24039e-59
				Lj1g3v3244590	2.29733	1.82493e-64		Ljchlorog3v0000580	2.90256	0
				Lj0g3v0160659	2.29515	7.56899e-77		Ljchlorog3v0013330	2.89879	2.12674e-111
				Lj0g3v0285229	2.29117	2.71423e-10		Lj0g3v0050889	2.89854	1.94502e-40
				Lj0g3v0160239	2.28772	1.14296e-175		Lj0g3v0050739	2.89644	0
				Lj4g3v1327480	2.28595	8.51826e-114		Lj0g3v0257959	2.88692	1.0362e-253
				Lj0g3v0122929	2.28073	2.8374e-11		Lj0g3v0347859	2.88594	2.5277e-07
				Ljmitog3v0000190	2.2792	0		Lj0g3v0159809	2.88594	0.00041124
				Lj0g3v0109789	2.27627	3.27788e-05		Lj1g3v4303220	2.88594	0.00041124
				Lj2g3v1014120	2.27627	3.27788e-05		Lj6g3v2170750	2.8676	0
				Lj0g3v0013909	2.27627	0.00477082		Lj5g3v1600670	2.86683	6.91589e-95
				Lj0g3v0141319	2.27627	0.00477082		Lj0g3v0121479	2.86683	2.65204e-09
				Lj0g3v0240259	2.27627	0.00477082		Lj1g3v4590800	2.86683	4.27495e-05
				Lj3g3v3097570	2.27627	0.00477082		Lj4g3v0014180	2.84188	7.90354e-30
				Lj0g3v0087069	2.27127	4.59244e-10		Lj4g3v1332860	2.83028	0
				Lj3g3v3747880	2.26681	1.88669e-15		Ljmitog3v0000700	2.82963	4.94839e-12
				Lj0g3v0116159	2.26681	1.48728e-10		Lj0g3v0244249	2.8094	0
				Lj0g3v0136379	2.26681	1.07398e-05		Lj0g3v0047789	2.80794	8.13006e-07
				Lj0g3v0279099	2.2592	3.32491e-93		Lj0g3v0303209	2.80794	7.62067e-05
				Lj0g3v0318769	2.2592	0.00156787		Lj1g3v0589890	2.80794	7.62067e-05
				Lj3g3v0681720	2.2592	0.00156787		Lj0g3v0105089	2.80794	0.000733721
				Ljchlorog3v0010800	2.24617	1.56822e-182		Lj0g3v0318769	2.80794	0.000733721
				Lj0g3v0257959	2.24532	4.17829e-222		Lj0g3v0350189	2.80794	0.000733721
				Ljmitog3v0000110	2.24367	0		Lj0g3v0039009	2.80794	0.00704616
				Lj0g3v0347839	2.24192	3.42948e-43		Lj0g3v0240259	2.80794	0.00704616
				Lj4g3v1684340	2.23943	3.87854e-08		Lj0g3v0310179	2.80794	0.00704616
				Lj0g3v0034649	2.23943	0.000168611		Lj0g3v0322529	2.80794	0.00704616
				Lj6g3v0958310	2.23943	0.000168611		Lj1g3v0411290	2.80794	0.00704616
				Lj1g3v1319360	2.23535	8.55358e-33		Lj4g3v1107620	2.80794	0.00704616
				Lj0g3v0050889	2.22601	1.47322e-35		Lj1g3v3385830	2.80292	8.94387e-97
				Lj2g3v2089570	2.22443	5.87259e-06		Lj0g3v0188899	2.77756	1.51802e-08
				Lj0g3v0054239	2.22123	7.91922e-35		Lj0g3v0285799	2.76574	0
				Lj4g3v3015210	2.22123	4.00397e-29		Lj0g3v0014889	2.75903	1.40724e-05
				Lj6g3v0183570	2.22123	1.90288e-06		Lj0g3v0215499	2.75903	1.40724e-05
				Lj1g3v5020880	2.21983	1.44034e-12		Lj2g3v0694750	2.74654	0.000135043
				Lj0g3v0062559	2.21528	2.97528e-56		Lj0g3v0188399	2.74539	2.22377e-52
				Lj2g3v3339140	2.21406	3.34647e-278		Lj0g3v0352829	2.74421	5.12443e-26
				Lj5g3v1174410	2.21305	1.19714e-91		Lj0g3v0343789	2.7399	3.47911e-187
				Lj0g3v0160249	2.21057	1.54136e-152		Ljchlorog3v0013320	2.73847	1.64135e-73
				Lj1g3v3443900	2.1978	9.39905e-21		Lj4g3v1332890	2.73638	0
				Lj4g3v2046100	2.19471	4.3647e-277		Lj0g3v0285809	2.73133	0
				Lj1g3v0426630	2.18881	1.64619e-24		Lj2g3v3339140	2.7285	5.42226e-286
				Lj0g3v0286149	2.18881	1.03288e-06		Lj2g3v2925180	2.72759	1.50399e-37
				Lj2g3v2125560	2.18881	0.00085771		Lj4g3v0451010	2.72547	4.91779e-09
				Lj0g3v0110289	2.18881	0.00262453		Lj0g3v0188779	2.72547	0.00130526
				Lj2g3v2902410	2.18881	0.00262453		Lj0g3v0050869	2.72463	1.20395e-93
				Lj4g3v0149380	2.18881	0.00262453		Lj0g3v0285759	2.72285	0
				Lj0g3v0141729	2.18881	0.00795284		Lj0g3v0054239	2.71838	1.54983e-33
				Lj0g3v0211639	2.18881	0.00795284		Lj0g3v0167809	2.7084	8.86364e-10
				Lj0g3v0265969	2.18881	0.00795284		Lj0g3v0324289	2.70102	4.69312e-07
				Lj5g3v1927260	2.18881	0.00795284		Lj4g3v1332900	2.69428	1.59959e-10
				Lj6g3v0405290	2.18881	0.00795284		Lj0g3v0247849	2.69195	0
				Lj0g3v0032049	2.18881	0.0241844		Lj5g3v0630270	2.68241	7.68848e-50
				Lj0g3v0283229	2.18881	0.0241844		Lj1g3v0426630	2.68241	5.21821e-27
				Lj1g3v0415020	2.18881	0.0241844		Lj0g3v0180199	2.68241	5.24318e-13
				Lj1g3v0526560	2.18881	0.0241844		Lj4g3v3016330	2.68241	8.48584e-08
				Lj5g3v0473550	2.18881	0.0241844		Lj0g3v0136379	2.68241	4.5505e-06
				Lj5g3v0540160	2.18881	0.0241844		Lj0g3v0205709	2.68241	4.5505e-06
				Ljmitog3v0000120	2.18277	0		Lj0g3v0095379	2.68241	0.0124452
				Lj1g3v2068840	2.1817	0		Lj0g3v0132959	2.68241	0.0124452
				Lj0g3v0062419	2.18005	9.78319e-62		Lj0g3v0197259	2.68241	0.0124452
				Lj4g3v0189800	2.16978	0		Lj1g3v0438900	2.68241	0.0124452
				Ljmitog3v0000700	2.16863	1.96138e-09		Lj3g3v2168460	2.68241	0.0124452
				Ljmitog3v0000210	2.16504	1.1841e-74		Lj4g3v2412630	2.68241	0.0124452
				Lj0g3v0156559	2.15843	1.7167e-06		Lj5g3v0434810	2.68241	0.0124452
				Lj6g3v1138550	2.1571	1.14616e-11		Lj0g3v0110749	2.68045	2.15958e-59
				Lj0g3v0256719	2.14574	1.01662e-08		Lj0g3v0347809	2.67153	0
				Lj1g3v4276580	2.14461	6.6049e-28		Lj0g3v0331049	2.66658	8.17686e-44
				Lj0g3v0267029	2.143	8.43407e-61		Ljchlorog3v0010730	2.66291	0
				Lj1g3v2066520	2.13634	1.0753e-13		Lj1g3v1991500	2.6575	2.88814e-146
				Lj0g3v0273819	2.13634	0.000465602		Lj2g3v1468100	2.65522	0
				Lj1g3v1798790	2.13634	0.000465602		Lj2g3v1659570	2.65431	9.22061e-29
				Lj0g3v0167809	2.13367	5.69127e-10		Lj0g3v0237179	2.64148	1.66847e-22
				Ljchlorog3v0000020	2.13311	0		Lj0g3v0023439	2.63801	7.99802e-06
				Lj2g3v0718110	2.12741	2.85647e-06		Lj4g3v1512540	2.63801	7.99802e-06
				Lj0g3v0285809	2.12332	0		Lj0g3v0093959	2.63801	0.00229661
				Lj0g3v0194389	2.11481	0.00431933		Lj0g3v0232549	2.63801	0.00229661
				Lj4g3v1333230	2.11481	0.00431933		Lj1g3v0395670	2.63801	0.00229661
				Lj0g3v0050739	2.11143	0		Ljmitog3v0000100	2.63579	0
				Lj0g3v0341679	2.11042	1.43476e-141		Lj0g3v0093949	2.63106	1.63281e-11
				Lj3g3v1993840	2.0957	8.68346e-15		Lj0g3v0196679	2.62507	1.4607e-06
				Lj0g3v0016699	2.0957	0.01309		Lj3g3v1074960	2.62351	2.99524e-21
				Lj1g3v0129670	2.0957	0.01309		Lj0g3v0116159	2.62152	8.86094e-10
				Lj1g3v2807940	2.0957	0.01309		Lj4g3v1316270	2.62152	8.86094e-10
				Lj1g3v4691640	2.09294	0		Lj0g3v0290319	2.61529	2.64549e-07
				Ljchlorog3v0000580	2.09019	0		Lj1g3v4093460	2.61469	0
				Ljchlorog3v0000110	2.08993	5.73805e-52		Ljchlorog3v0000600	2.61308	0
				Lj0g3v0244249	2.0868	0		Lj2g3v2411360	2.61058	0
				Lj1g3v1814290	2.08189	5.46983e-31		Lj3g3v3336090	2.60149	7.69874e-05
				Lj0g3v0343789	2.0721	4.96846e-179		Lj1g3v3105090	2.58554	9.13226e-12
				Lj0g3v0050879	2.07001	8.70256e-59		Lj0g3v0252909	2.58554	2.55545e-06
				Ljchlorog3v0013320	2.0655	6.25512e-76		Lj2g3v3109790	2.58554	2.55545e-06
				Lj0g3v0110749	2.06439	1.06466e-50		Lj4g3v0214160	2.58479	0
				Lj2g3v2411360	2.06329	0		Lj3g3v3498000	2.58287	2.87775e-24
				Lj3g3v1581530	2.06328	0.00232877		Ljchlorog3v0015040	2.57722	0
				Lj0g3v0017019	2.06328	0.0399582		Lj3g3v1993840	2.55796	1.63651e-17
				Lj0g3v0046179	2.06328	0.0399582		Lj6g3v1880300	2.5449	2.80716e-11
				Lj0g3v0202219	2.06328	0.0399582		Lj3g3v3568300	2.5449	2.45865e-05
				Lj0g3v0315949	2.06328	0.0399582		Lj0g3v0211389	2.5449	0.000134153
				Lj0g3v0321639	2.06328	0.0399582		Lj3g3v0965470	2.5449	0.000734471
				Lj3g3v2168460	2.06328	0.0399582		Lj3g3v1377980	2.5449	0.000734471
				Lj5g3v0106030	2.06328	0.0399582		Lj0g3v0281889	2.5449	0.00401325
				Lj6g3v1451870	2.06328	0.0399582		Lj1g3v3343940	2.5449	0.00401325
				Lj4g3v1332890	2.05573	0		Lj4g3v1645630	2.5449	0.00401325
				Lj0g3v0217509	2.05501	4.67094e-74		Lj0g3v0087289	2.5449	0.0217524
				Lj0g3v0192559	2.0501	8.36089e-239		Lj0g3v0328599	2.5449	0.0217524
				Lj0g3v0304499	2.04679	2.34364e-07		Lj1g3v4528560	2.5449	0.0217524
				Lj0g3v0047789	2.0368	7.23107e-05		Lj2g3v0632210	2.5449	0.0217524
				Lj0g3v0221089	2.0368	7.23107e-05		Lj2g3v2266420	2.5449	0.0217524
				Lj0g3v0326069	2.0368	0.00705385		Lj2g3v2584490	2.5449	0.0217524
				Lj2g3v1468100	2.03627	0		Lj3g3v3069040	2.5449	0.0217524
				Lj6g3v0227550	2.03236	7.01196e-244		Lj5g3v1853430	2.5449	0.0217524
				Lj0g3v0013429	2.0233	6.5793e-128		Lj6g3v0792100	2.5449	0.0217524
				Lj1g3v2418690	2.02235	2.8314e-16		Lj0g3v0267029	2.5449	1.82689e-59
				Lj0g3v0160649	2.02068	1.10182e-10		Ljchlorog3v0010750	2.5362	1.96234e-299
				Lj0g3v0210509	2.01888	0.000219873		Lj0g3v0321519	2.53173	5.03645e-17
				Lj0g3v0007669	2.01597	5.44677e-13		Ljchlorog3v0011610	2.51474	1.25225e-127
				Lj0g3v0033079	2.01047	1.45392e-34		Lj0g3v0002079	2.51122	1.54424e-19
				Lj2g3v2315050	2.00509	1.03807e-09		Lj0g3v0287759	2.50308	7.79008e-06
				Lj0g3v0078009	2.00239	1.52085e-13		Lj0g3v0130369	2.49599	2.65664e-09
				Lj4g3v1332860	2.00205	0		Lj0g3v0221089	2.49599	4.27801e-05
				Lj1g3v1991500	2.00124	2.49334e-127		Lj4g3v0189800	2.49524	0
								Lj0g3v0285279	2.48601	8.09203e-08
								Lj1g3v3077190	2.48601	0.00023375
								Lj0g3v0050849	2.48284	2.46328e-134
								Lj0g3v0053709	2.48254	1.18851e-183
								Lj4g3v0461370	2.47931	2.68789e-13
								Lj0g3v0013429	2.47702	3.89708e-113
								Ljchlorog3v0013310	2.47259	6.99591e-32
								Lj3g3v1772930	2.4709	4.61823e-09
								Lj0g3v0156559	2.4709	2.46098e-06
								Lj0g3v0226879	2.4709	0.00127813
								Lj2g3v2902410	2.4709	0.00127813
								Lj4g3v3019450	2.4709	0.00127813
								Lj1g3v1465190	2.46398	2.54873e-08
								Lj0g3v0286149	2.46001	1.35733e-05
								Lj1g3v3268860	2.46001	1.35733e-05
								Lj1g3v2068840	2.4565	0
								Lj0g3v0148699	2.45563	1.39901e-07
								Lj4g3v1327480	2.44599	1.56639e-112
								Lj0g3v0119399	2.44537	0.00694298
								Lj0g3v0253679	2.44537	0.00694298
								Lj0g3v0262499	2.44537	0.00694298
								Lj0g3v0341949	2.44537	0.00694298
								Lj1g3v4790790	2.44537	0.00694298
								Lj4g3v0679860	2.44537	0.00694298
								Lj4g3v2093850	2.44537	0.00694298
								Lj0g3v0244399	2.4402	4.52903e-14
								Lj4g3v0134630	2.43705	0
								Lj0g3v0122139	2.43597	4.41775e-08
								Lj4g3v2963520	2.43343	2.22468e-52
								Lj2g3v2089570	2.43243	4.26156e-06
								Lj3g3v1339070	2.42461	0.000403597
								Ljchlorog3v0016150	2.42436	1.08984e-169
								Lj4g3v2046100	2.4227	2.07686e-238
								Lj0g3v0203159	2.41937	2.41513e-16
								Lj4g3v2046180	2.4074	7.62782e-08
								Ljchlorog3v0015020	2.40191	1.75077e-125
								Lj1g3v3244590	2.40168	8.36854e-59
								Lj0g3v0063769	2.39882	4.93949e-35
								Lj0g3v0092009	2.3929	4.20519e-07
								Lj1g3v4667850	2.3929	4.20519e-07
								Lj1g3v4790770	2.3929	7.3419e-06
								Lj2g3v2351580	2.3929	7.3419e-06
								Lj2g3v1389050	2.3929	0.000126952
								Lj4g3v2788040	2.3929	0.000126952
								Lj0g3v0345719	2.3929	0.00219934
								Lj0g3v0018649	2.3929	0.0376879
								Lj0g3v0099169	2.3929	0.0376879
								Lj0g3v0147289	2.3929	0.0376879
								Lj0g3v0153169	2.3929	0.0376879
								Lj0g3v0153739	2.3929	0.0376879
								Lj1g3v0129670	2.3929	0.0376879
								Lj1g3v1147290	2.3929	0.0376879
								Lj3g3v1487150	2.3929	0.0376879
								Lj5g3v2244650	2.3929	0.0376879
								Lj6g3v0405290	2.3929	0.0376879
								Lj6g3v1300850	2.3929	0.0376879
								Ljchlorog3v0013350	2.3887	5.01857e-121
								Lj1g3v4691640	2.38449	0
								Ljmitog3v0000060	2.3809	0
								Lj0g3v0116619	2.37246	2.74745e-98
								Lj3g3v0290590	2.36048	5.7767e-22
								Lj2g3v3109520	2.36048	7.22825e-07
								Lj0g3v0039019	2.36048	0.000692341
								Lj0g3v0263289	2.36048	0.000692341
								Lj0g3v0268129	2.36048	0.000692341
								Lj1g3v1815510	2.3485	2.25529e-07
								Lj6g3v1138510	2.3485	2.25529e-07
								Lj3g3v1307410	2.34454	5.59037e-55
								Lj0g3v0052569	2.34067	1.11533e-119
								Lj0g3v0184899	2.33845	0.000217606
								Lj0g3v0002309	2.33845	0.0118713
								Lj0g3v0086559	2.33845	0.0118713
								Lj0g3v0120859	2.33845	0.0118713
								Lj0g3v0139859	2.33845	0.0118713
								Lj0g3v0142189	2.33845	0.0118713
								Lj1g3v1526010	2.33845	0.0118713
								Lj5g3v1514690	2.33845	0.0118713
								Lj0g3v0200679	2.33279	0
								Lj6g3v1138550	2.32534	1.20046e-10
								Lj0g3v0110759	2.31578	6.98997e-129
								Lj4g3v1263390	2.31044	2.15333e-05
								Lj0g3v0056569	2.31044	0.00376041
								Lj0g3v0110289	2.31044	0.00376041
								Lj2g3v1925770	2.31044	0.00376041
								Lj3g3v2693000	2.31044	0.00376041
								Lj0g3v0034019	2.30786	1.61019e-19
								Lj0g3v0143089	2.30544	2.05093e-10
								Lj6g3v1049050	2.30098	6.73584e-06
								Lj5g3v1014610	2.29336	3.64305e-09
								Lj0g3v0300129	2.29336	0.00118092
								Lj3g3v1749380	2.29072	3.11438e-15
								Lj0g3v0081739	2.28187	0.000370495
								Lj6g3v0927710	2.28187	0.000370495
								Lj2g3v1203350	2.27742	6.39625e-08
								Lj4g3v0496580	2.2736	0.000116175
								Lj5g3v0876060	2.2736	0.000116175
								Lj0g3v0274439	2.26737	3.65524e-05
								Lj0g3v0341679	2.25509	8.6357e-114
								Lj0g3v0258389	2.25045	1.08139e-07
								Lj0g3v0211479	2.24682	1.05423e-08
								Lj0g3v0062339	2.24515	1.98904e-60
								Lj5g3v0659610	2.23079	1.46542e-24
								Lj3g3v0381710	2.22918	8.21246e-61
								Lj4g3v0153760	2.22297	1.65004e-10
								Lj0g3v0304499	2.22297	1.83014e-07
								Lj1g3v3441300	2.22297	6.03746e-06
								Lj4g3v0119680	2.22297	6.15732e-05
								Lj1g3v0193140	2.22297	0.000196323
								Lj2g3v0000020	2.22297	0.000625935
								Lj0g3v0061549	2.22297	0.00199728
								Lj0g3v0319029	2.22297	0.00199728
								Lj0g3v0012399	2.22297	0.0063355
								Lj0g3v0175239	2.22297	0.0063355
								Lj1g3v0984140	2.22297	0.0063355
								Lj5g3v0670930	2.22297	0.0063355
								Lj5g3v2166210	2.22297	0.0063355
								Lj0g3v0141699	2.22297	0.0200775
								Lj1g3v0526560	2.22297	0.0200775
								Lj0g3v0267039	2.20505	7.0535e-246
								Ljchlorog3v0010740	2.19608	2.69604e-88
								Lj0g3v0331669	2.1926	9.94983e-07
								Lj0g3v0141949	2.17717	0.000103228
								Lj0g3v0291049	2.17406	5.05602e-08
								Lj2g3v0000030	2.17406	5.05602e-08
								Lj5g3v1174410	2.16771	3.94481e-74
								Lj0g3v0193819	2.16408	1.50097e-24
								Lj2g3v0248500	2.15788	8.2332e-09
								Lj1g3v3891950	2.15731	1.33722e-112
								Lj0g3v0290889	2.15586	5.32532e-06
								Lj0g3v0145659	2.15459	1.88933e-13
								Lj0g3v0224239	2.15046	1.52843e-48
								Lj1g3v2418690	2.14897	9.3959e-15
								Lj2g3v1277280	2.14897	0.00334947
								Lj4g3v1329570	2.14897	0.00334947
								Lj5g3v1015310	2.14897	0.00334947
								Lj5g3v1003150	2.14051	5.41794e-05
								Lj0g3v0046529	2.12986	0.000172621
								Lj0g3v0093839	2.12986	0.000172621
								Lj0g3v0164289	2.12986	0.0105705
								Lj3g3v1981200	2.12986	0.0105705
								Lj5g3v0659400	2.12986	0.0105705
								Lj6g3v2192370	2.12986	0.0105705
								Lj0g3v0050859	2.10841	6.22097e-59
								Lj0g3v0115859	2.10339	1.8629e-10
								Lj2g3v1105250	2.09744	4.63268e-06
								Lj0g3v0081129	2.09744	9.00108e-05
								Lj0g3v0112319	2.09744	9.00108e-05
								Lj0g3v0174419	2.09744	9.00108e-05
								Lj2g3v0718110	2.09744	9.00108e-05
								Lj0g3v0041299	2.09744	0.033615
								Lj0g3v0111599	2.09744	0.033615
								Lj0g3v0232589	2.09744	0.033615
								Lj0g3v0345559	2.09744	0.033615
								Lj1g3v0775690	2.09744	0.033615
								Lj1g3v4916290	2.09744	0.033615
								Lj6g3v0326410	2.09744	0.033615
								Lj3g3v3188430	2.09087	1.93309e-09
								Lj0g3v0053889	2.09085	0
								Lj0g3v0264739	2.08095	0.000286786
								Lj5g3v0510750	2.07712	2.40291e-06
								Ljchlorog3v0013340	2.07219	3.04668e-56
								Lj0g3v0006809	2.07097	0.0055401
								Lj0g3v0326069	2.07097	0.0055401
								Lj0g3v0203629	2.06846	3.27196e-14
								Lj0g3v0153909	2.06529	2.866e-42
								Lj6g3v0958310	2.05948	0.000908363
								Lj5g3v2027290	2.05777	7.40815e-128
								Lj4g3v2617140	2.05305	3.28163e-08
								Lj3g3v0797430	2.05133	0
								Lj1g3v5020880	2.05079	5.30658e-09
								Lj0g3v0033079	2.04464	7.80496e-36
								Lj6g3v0779760	2.04447	2.17677e-24
								Lj0g3v0238609	2.0424	1.43789e-14
								Lj3g3v3243140	2.03999	0
								Lj0g3v0295029	2.03926	4.40446e-10
								Lj1g3v4372190	2.03612	4.12393e-58
								Ljmitog3v0000750	2.033	5.93508e-125
								Lj5g3v0529390	2.03033	5.42164e-08
								Lj1g3v3767130	2.03033	3.3511e-07
								Lj3g3v3085590	2.03033	1.27047e-05
								Lj4g3v1107640	2.03033	1.27047e-05
								Lj0g3v0288689	2.03033	7.73437e-05
								Lj5g3v2183790	2.03033	7.73437e-05
								Lj0g3v0243339	2.03033	0.000472107
								Lj0g3v0032809	2.03033	0.00288963
								Lj5g3v1498240	2.03033	0.00288963
								Lj1g3v4885880	2.03033	0.01749
								Lj3g3v0819910	2.03033	0.01749
								Lj4g3v0599880	2.02475	1.96441e-15
								Lj0g3v0096309	2.02048	4.53339e-09
								Lj3g3v2991330	2.01904	2.02785e-22
								Lj0g3v0266819	2.01815	1.72173e-07
								Lj0g3v0013599	2.01439	1.62256e-41
								Lj6g3v0227550	2.01316	2.18967e-195
								Lj3g3v1393760	2.01276	8.40348e-24
								Lj3g3v0755150	2.01147	4.02219e-05
								Lj5g3v0433700	2.01147	4.02219e-05
								Lj0g3v0128309	2.00725	0.000245097
								Lj3g3v1957940	2.00538	4.38216e-20
								Lj2g3v0104780	2.00058	3.38405e-06
								Lj0g3v0002289	2.00058	0.00149687
								Lj3g3v1312770	2.00058	0.00149687

## Sheet: Sf HH103 v H2O Dwnreg
CLC genomics workbench				DEGseq				DEGseq
(two 3 dpi, one 1dpi reps)				(two 3 dpi, one 1dpi reps)				(two 3 dpi reps)
Lj v3.0 gene ID	Log₂ FC	FDR p-value		Lj v3.0 gene ID	Log₂ FC	FDR p-value		Lj v3.0 gene ID	Log₂ FC	FDR p-value
Lj5g3v0433460	-9.77	0.03		Lj5g3v0433460	-9.25414	2.27094e-59		Lj0g3v0023009	-9.13017	3.79929e-56
Lj0g3v0026669	-9.49	0.05		Lj0g3v0026669	-8.98112	6.1059e-51		Lj0g3v0026669	-8.94695	1.18447e-50
Lj0g3v0099309	-6.44	0.000263		Lj2g3v1253990	-8.16875	5.27e-32		Lj0g3v0121339	-8.37694	1.26893e-36
Ljchlorog3v0000250	-6.3	0.00682		Lj3g3v3523850	-7.74193	6.17888e-25		Lj3g3v1652330	-7.9369	2.20674e-28
Lj0g3v0154439	-6.02	0.00997		Lj4g3v2605950	-7.4259	1.1406e-20		Ljchlorog3v0000430	-7.91658	4.76666e-28
Lj1g3v2404350	-5.94	5.7e-10		Lj0g3v0016469	-7.36578	6.08474e-20		Lj6g3v2245590	-7.75431	1.67098e-25
Lj3g3v0339010	-5.88	0.05		Lj2g3v2088270	-7.13312	2.41671e-17		Lj0g3v0345929	-7.67184	2.6924e-24
Lj0g3v0301979	-5.8	0.02		Lj0g3v0186539	-6.94048	1.90663e-15		Lj6g3v1722680	-7.67184	2.6924e-24
Lj0g3v0330059	-4.66	0.01		Lj1g3v4202340	-6.94048	1.90663e-15		Lj0g3v0099309	-7.65967	1.33993e-94
Lj3g3v3069030	-4.2	4.22e-05		Lj1g3v3729370	-6.81119	2.74487e-14		Lj0g3v0154439	-7.42088	6.12071e-21
Lj4g3v0937740	-4.12	0.03		Lj1g3v2139510	-6.74193	1.06917e-13		Lj4g3v2605950	-7.39174	1.40422e-20
Lj5g3v1117160	-3.31	0.02		Ljchlorog3v0000250	-6.70601	4.28502e-26		Lj3g3v3523850	-7.13458	1.20004e-17
Lj2g3v2124440	-2.99	0.00364		Lj0g3v0099309	-6.69689	3.22253e-102		Lj6g3v1018510	-7.09895	2.83503e-17
Lj4g3v0684050	-2.65	0.04		Lj2g3v1024030	-6.61855	1.04854e-12		Lj2g3v0560050	-7.08081	4.34355e-17
Lj2g3v0738550	-2.23	0.03		Lj0g3v0020329	-6.56608	2.65192e-12		Lj0g3v0355629	-6.96685	5.92952e-16
Lj0g3v0223379	-2.01	0.000255		Lj3g3v0339010	-6.48362	1.13816e-22		Lj0g3v0186539	-6.90631	2.2253e-15
				Lj0g3v0154439	-6.4694	1.82152e-22		Lj1g3v4202340	-6.90631	2.2253e-15
				Lj5g3v2100780	-6.45505	1.71032e-11		Lj5g3v0586810	-6.73122	7.77602e-14
				Lj6g3v1412690	-6.39616	4.3754e-11		Lj0g3v0354739	-6.65967	3.01562e-13
				Lj3g3v2875730	-6.36578	6.99169e-11		Lj4g3v0937740	-6.59721	9.5896e-25
				Lj3g3v3375770	-6.33476	1.12006e-10		Lj2g3v1024030	-6.58438	1.18114e-12
				Lj0g3v0301979	-6.28693	5.45656e-20		Lj3g3v0339010	-6.44945	1.54689e-22
				Lj5g3v1531150	-6.13312	1.94001e-09		Lj5g3v2100780	-6.42088	1.87882e-11
				Lj1g3v2404350	-6.11778	2.14876e-226		Lj3g3v2875730	-6.33162	7.60502e-11
				Lj0g3v0129829	-6.0966	3.14918e-09		Lj3g3v3375770	-6.30059	1.21481e-10
				Lj1g3v2110610	-6.0966	3.14918e-09		Lj1g3v2052980	-6.26888	1.94132e-10
				Lj0g3v0250279	-6.05912	5.11024e-09		Lj0g3v0296599	-6.23646	3.11449e-10
				Lj0g3v0111009	-5.98112	1.35527e-08		Lj0g3v0020329	-6.20329	5.00061e-10
				Lj1g3v3904460	-5.89866	3.62745e-08		Lj0g3v0363419	-6.09895	2.0978e-09
				Lj1g3v4453650	-5.89866	3.62745e-08		Lj2g3v2088270	-6.06243	3.38721e-09
				Lj1g3v4303230	-5.85559	5.95478e-08		Lj0g3v0111009	-5.94695	1.4427e-08
				Lj0g3v0254969	-5.81119	9.73465e-08		Lj6g3v1412690	-5.94695	1.4427e-08
				Lj0g3v0205479	-5.76539	1.60028e-07		Lj1g3v3904460	-5.86449	3.80454e-08
				Lj2g3v1550360	-5.76539	1.60028e-07		Lj0g3v0113949	-5.82142	6.21701e-08
				Lj3g3v2906190	-5.66917	4.36197e-07		Lj0g3v0337409	-5.82142	6.21701e-08
				Lj0g3v0253569	-5.56608	1.18001e-06		Lj0g3v0131079	-5.77703	1.0133e-07
				Lj0g3v0311669	-5.56608	1.18001e-06		Lj0g3v0267149	-5.75431	2.2146e-14
				Lj0g3v0068249	-5.51163	1.9588e-06		Lj0g3v0016469	-5.73122	1.65614e-07
				Lj5g3v0279070	-5.51163	1.9588e-06		Lj0g3v0326519	-5.73122	1.65614e-07
				Lj3g3v0934460	-5.27062	1.50345e-05		Lj1g3v4453650	-5.73122	1.65614e-07
				Lj3g3v0937910	-5.27062	1.50345e-05		Lj4g3v0229880	-5.73122	1.65614e-07
				Lj0g3v0212809	-5.20351	2.51146e-05		Lj1g3v2404350	-5.69914	8.85152e-146
				Lj4g3v0509030	-5.20351	2.51146e-05		Lj0g3v0160829	-5.68392	2.728e-07
				Lj0g3v0363419	-5.13312	2.3355e-09		Ljchlorog3v0000250	-5.58438	7.39093e-07
				Lj3g3v0054470	-5.13312	4.20964e-05		Lj0g3v0253569	-5.53191	1.22157e-06
				Lj3g3v0409450	-5.13312	4.20964e-05		Lj0g3v0311669	-5.53191	1.22157e-06
				Lj0g3v0196569	-5.05912	7.0844e-05		Lj0g3v0129829	-5.47747	2.01234e-06
				Lj0g3v0272619	-5.05912	7.0844e-05		Lj0g3v0345009	-5.47747	2.01234e-06
				Lj2g3v2974840	-5.05912	7.0844e-05		Lj1g3v0786340	-5.47747	2.01234e-06
				Lj5g3v0105990	-5.05912	7.0844e-05		Lj1g3v3729370	-5.47747	2.01234e-06
				Lj6g3v1954020	-5.05912	7.0844e-05		Lj3g3v3235400	-5.47747	2.01234e-06
				Lj4g3v0229880	-5.02065	1.13021e-08		Lj5g3v0279070	-5.47747	2.01234e-06
				Lj2g3v0847980	-4.98112	0.000118822		Lj1g3v4275510	-5.42088	3.32866e-06
				Lj2g3v3339700	-4.98112	0.000118822		Lj6g3v0585660	-5.42088	3.32866e-06
				Lj3g3v3475540	-4.98112	0.000118822		Lj0g3v0178969	-5.36199	5.51863e-06
				Lj5g3v1697680	-4.98112	0.000118822		Lj2g3v2017510	-5.23646	1.53026e-05
				Lj6g3v0001230	-4.98112	0.000118822		Lj3g3v0937910	-5.23646	1.53026e-05
				Lj6g3v1422190	-4.98112	0.000118822		Lj0g3v0212809	-5.16934	2.54866e-05
				Lj0g3v0330059	-4.92667	6.92884e-23		Lj1g3v2976030	-5.09895	6.90156e-35
				Lj1g3v4594300	-4.89866	0.000200378		Lj5g3v0105990	-5.02495	7.12568e-05
				Lj2g3v1586470	-4.89866	0.000200378		Lj6g3v1954020	-5.02495	7.12568e-05
				Lj4g3v2095020	-4.89866	0.000200378		Lj1g3v2110610	-4.94695	0.000119254
				Lj0g3v0058359	-4.81119	0.000338019		Lj3g3v0054470	-4.94695	0.000119254
				Lj0g3v0078139	-4.81119	0.000338019		Lj3g3v2873680	-4.94695	0.000119254
				Lj0g3v0099829	-4.81119	0.000338019		Lj4g3v2604630	-4.94695	0.000119254
				Lj0g3v0237189	-4.81119	0.000338019		Lj6g3v0001230	-4.94695	0.000119254
				Lj4g3v0336140	-4.81119	0.000338019		Lj2g3v1586470	-4.86449	0.000200762
				Lj0g3v0342849	-4.71808	4.6052e-07		Lj4g3v0119690	-4.86449	0.000200762
				Lj0g3v0191959	-4.71808	0.000572476		Lj4g3v1614590	-4.86449	0.000200762
				Lj1g3v0983070	-4.71808	0.000572476		Lj4g3v2095020	-4.86449	0.000200762
				Lj2g3v3089600	-4.71808	0.000572476		Lj5g3v1531150	-4.86449	0.000200762
				Lj0g3v0159529	-4.61855	0.000968645		Lj0g3v0065659	-4.77703	0.000338593
				Lj0g3v0203219	-4.61855	0.000968645		Lj0g3v0078139	-4.77703	0.000338593
				Lj3g3v1571330	-4.61855	0.000968645		Lj0g3v0099829	-4.77703	0.000338593
				Lj6g3v0585660	-4.51163	3.84943e-06		Lj0g3v0237189	-4.77703	0.000338593
				Lj1g3v3318580	-4.51163	0.00164562		Lj4g3v0509030	-4.77703	0.000338593
				Lj0g3v0065659	-4.45505	6.56797e-06		Lj5g3v1598530	-4.75431	6.54243e-14
				Lj0g3v0151149	-4.39616	0.00280384		Lj0g3v0301979	-4.68392	4.90865e-07
				Lj0g3v0167149	-4.39616	0.00280384		Lj5g3v1156330	-4.68392	4.90865e-07
				Lj0g3v0167569	-4.39616	0.00280384		Lj0g3v0191959	-4.68392	0.000570935
				Lj0g3v0350699	-4.39616	0.00280384		Lj0g3v0319719	-4.68392	0.000570935
				Lj1g3v1137240	-4.39616	0.00280384		Lj2g3v1550360	-4.68392	0.000570935
				Lj2g3v0078830	-4.39616	0.00280384		Lj2g3v2974840	-4.68392	0.000570935
				Lj2g3v3338890	-4.39616	0.00280384		Lj0g3v0342849	-4.58438	1.40898e-06
				Lj2g3v2017510	-4.27062	3.24559e-05		Lj0g3v0203219	-4.58438	0.000964789
				Lj5g3v0845680	-4.27062	3.24559e-05		Lj3g3v1571330	-4.58438	0.000964789
				Lj0g3v0009859	-4.27062	0.00474942		Lj6g3v0043620	-4.52298	7.00813e-67
				Lj0g3v0272139	-4.27062	0.00474942		Lj0g3v0337519	-4.47747	0.00163539
				Lj1g3v3053700	-4.27062	0.00474942		Lj1g3v3318580	-4.47747	0.00163539
				Lj2g3v0533530	-4.27062	0.00474942		Lj5g3v0483800	-4.47747	0.00163539
				Lj2g3v0743220	-4.27062	0.00474942		Lj3g3v1297300	-4.36199	1.17361e-05
				Lj2g3v1294250	-4.27062	0.00474942		Lj0g3v0137449	-4.36199	0.00277633
				Lj5g3v1873100	-4.27062	0.00474942		Lj0g3v0193259	-4.36199	0.00277633
				Lj0g3v0113949	-4.23746	2.37117e-09		Lj0g3v0272619	-4.36199	0.00277633
				Lj4g3v0937740	-4.22623	2.5253e-26		Lj0g3v0276099	-4.36199	0.00277633
				Lj3g3v3069030	-4.20619	0		Lj1g3v3329720	-4.36199	0.00277633
				Lj3g3v2576000	-4.20351	5.55527e-05		Lj2g3v1925700	-4.36199	0.00277633
				Lj0g3v0043139	-4.13312	0.00806586		Lj2g3v3338890	-4.36199	0.00277633
				Lj0g3v0107389	-4.13312	0.00806586		Lj0g3v0106399	-4.23646	0.00470783
				Lj0g3v0358409	-4.13312	0.00806586		Lj0g3v0171379	-4.23646	0.00470783
				Lj2g3v1536210	-4.13312	0.00806586		Lj0g3v0272139	-4.23646	0.00470783
				Lj4g3v0014330	-4.13312	0.00806586		Lj1g3v4594300	-4.23646	0.00470783
				Lj6g3v2116830	-4.13312	0.00806586		Lj2g3v0847980	-4.23646	0.00470783
				Lj0g3v0148969	-3.98112	0.0137078		Lj2g3v1294250	-4.23646	0.00470783
				Lj0g3v0234959	-3.98112	0.0137078		Lj2g3v1891020	-4.23646	0.00470783
				Lj0g3v0237669	-3.98112	0.0137078		Lj2g3v3339700	-4.23646	0.00470783
				Lj1g3v3716220	-3.98112	0.0137078		Lj3g3v0462100	-4.23646	0.00470783
				Lj2g3v2904740	-3.98112	0.0137078		Lj3g3v2906190	-4.23646	0.00470783
				Lj3g3v0462310	-3.98112	0.0137078		Lj3g3v3553960	-4.23646	0.00470783
				Lj3g3v1487080	-3.98112	0.0137078		Lj0g3v0123819	-4.20132	4.45303e-73
				Lj4g3v2977960	-3.98112	0.0137078		Lj3g3v3069030	-4.18846	0
				Lj6g3v0468400	-3.98112	0.0137078		Lj0g3v0295999	-4.10695	4.38035e-36
				Lj1g3v4669290	-3.89866	0.000469767		Lj3g3v2576000	-4.09895	9.73606e-05
				Lj5g3v1156330	-3.85559	5.27815e-07		Lj0g3v0009879	-4.09895	0.00796521
				Lj0g3v0065599	-3.81119	0.000797499		Lj0g3v0010979	-4.09895	0.00796521
				Lj1g3v4958880	-3.81119	0.000797499		Lj0g3v0043139	-4.09895	0.00796521
				Lj0g3v0069199	-3.81119	0.0233716		Lj0g3v0203109	-4.09895	0.00796521
				Lj0g3v0070639	-3.81119	0.0233716		Lj1g3v1137240	-4.09895	0.00796521
				Lj0g3v0106769	-3.81119	0.0233716		Lj1g3v1651330	-4.09895	0.00796521
				Lj0g3v0120179	-3.81119	0.0233716		Lj2g3v0743220	-4.09895	0.00796521
				Lj0g3v0124989	-3.81119	0.0233716		Lj2g3v1536210	-4.09895	0.00796521
				Lj0g3v0192839	-3.81119	0.0233716		Lj4g3v3116240	-4.09895	0.00796521
				Lj0g3v0232029	-3.81119	0.0233716		Lj5g3v1873100	-4.09895	0.00796521
				Lj0g3v0242449	-3.81119	0.0233716		Lj6g3v0920210	-4.09895	0.00796521
				Lj1g3v2139470	-3.81119	0.0233716		Lj6g3v2116830	-4.09895	0.00796521
				Lj1g3v5021000	-3.81119	0.0233716		Lj0g3v0235829	-4.02495	0.000165852
				Lj2g3v0621460	-3.81119	0.0233716		Lj1g3v4790760	-4.02495	0.000165852
				Lj3g3v2319420	-3.81119	0.0233716		Lj2g3v1068430	-3.94695	1.18081e-07
				Lj4g3v1332940	-3.81119	0.0233716		Lj0g3v0234959	-3.94695	0.0135228
				Lj3g3v3338170	-3.76784	7.97408e-167		Lj0g3v0237669	-3.94695	0.0135228
				Lj5g3v0921020	-3.71808	0.00135629		Lj0g3v0316689	-3.94695	0.0135228
				Lj0g3v0354739	-3.69384	1.4713e-11		Lj0g3v0350699	-3.94695	0.0135228
				Lj3g3v3235400	-3.61855	7.59747e-06		Lj2g3v2365920	-3.94695	0.0135228
				Lj0g3v0062579	-3.61855	0.0397916		Lj3g3v0409450	-3.94695	0.0135228
				Lj0g3v0067369	-3.61855	0.0397916		Lj3g3v0462310	-3.94695	0.0135228
				Lj0g3v0198029	-3.61855	0.0397916		Lj4g3v0336140	-3.94695	0.0135228
				Lj0g3v0283099	-3.61855	0.0397916		Lj6g3v0468400	-3.94695	0.0135228
				Lj0g3v0301869	-3.61855	0.0397916		Lj3g3v3338170	-3.89413	9.27863e-169
				Lj0g3v0351019	-3.61855	0.0397916		Lj0g3v0139279	-3.86449	3.44651e-07
				Lj0g3v0363459	-3.61855	0.0397916		Lj1g3v4669290	-3.86449	0.000479124
				Lj1g3v2142170	-3.61855	0.0397916		Lj0g3v0300389	-3.78432	1.95134e-111
				Lj1g3v2157660	-3.61855	0.0397916		Lj0g3v0330059	-3.77703	1.18044e-09
				Lj1g3v2546230	-3.61855	0.0397916		Lj0g3v0017279	-3.77703	0.000811813
				Lj1g3v2646140	-3.61855	0.0397916		Lj0g3v0334719	-3.77703	0.000811813
				Lj1g3v3608460	-3.61855	0.0397916		Lj1g3v4958880	-3.77703	0.000811813
				Lj1g3v4863070	-3.61855	0.0397916		Lj0g3v0069199	-3.77703	0.0228583
				Lj1g3v4916380	-3.61855	0.0397916		Lj0g3v0070639	-3.77703	0.0228583
				Lj2g3v1024010	-3.61855	0.0397916		Lj0g3v0120179	-3.77703	0.0228583
				Lj2g3v1253860	-3.61855	0.0397916		Lj0g3v0124989	-3.77703	0.0228583
				Lj2g3v2856050	-3.61855	0.0397916		Lj0g3v0129359	-3.77703	0.0228583
				Lj3g3v2661980	-3.61855	0.0397916		Lj0g3v0232029	-3.77703	0.0228583
				Lj4g3v3081730	-3.61855	0.0397916		Lj0g3v0316589	-3.77703	0.0228583
				Lj4g3v3097120	-3.61855	0.0397916		Lj1g3v2139470	-3.77703	0.0228583
				Lj5g3v2062040	-3.61855	0.0397916		Lj1g3v5021000	-3.77703	0.0228583
				Lj1g3v1464150	-3.51163	0.00390912		Lj2g3v0078830	-3.77703	0.0228583
				Lj2g3v1758450	-3.51163	0.00390912		Lj2g3v0621460	-3.77703	0.0228583
				Lj3g3v0337880	-3.51163	0.00390912		Lj3g3v1487080	-3.77703	0.0228583
				Lj0g3v0319719	-3.45505	3.71026e-05		Lj3g3v2319420	-3.77703	0.0228583
				Lj0g3v0345009	-3.35551	9.87064e-07		Lj6g3v1422190	-3.77703	0.0228583
				Lj3g3v3736590	-3.33476	0.000106093		Lj3g3v3736590	-3.68392	0.00137978
				Lj5g3v1117160	-3.3013	2.83881e-105		Lj5g3v0845680	-3.68392	0.00137978
				Lj0g3v0193259	-3.27062	0.000178626		Lj0g3v0012529	-3.62593	0
				Lj4g3v0166320	-3.27062	0.000178626		Lj0g3v0303269	-3.58438	2.86511e-08
				Lj0g3v0167309	-3.27062	0.0110576		Lj4g3v1214950	-3.58438	2.86511e-08
				Lj0g3v0203109	-3.27062	0.0110576		Lj5g3v2261760	-3.58438	0.00233527
				Lj0g3v0244089	-3.27062	0.0110576		Lj0g3v0012519	-3.58438	0.0387869
				Lj5g3v1697150	-3.20351	0.000300046		Lj0g3v0040459	-3.58438	0.0387869
				Lj5g3v0586810	-3.15104	8.70356e-14		Lj0g3v0151149	-3.58438	0.0387869
				Lj1g3v1034290	-3.13312	1.34125e-05		Lj0g3v0198029	-3.58438	0.0387869
				Lj5g3v0483800	-3.13312	0.00050255		Lj0g3v0279729	-3.58438	0.0387869
				Lj0g3v0009879	-3.13312	0.0185022		Lj0g3v0351019	-3.58438	0.0387869
				Lj1g3v1651330	-3.13312	0.0185022		Lj0g3v0363459	-3.58438	0.0387869
				Lj1g3v3354460	-3.13312	0.0185022		Lj1g3v2142170	-3.58438	0.0387869
				Lj6g3v0920210	-3.13312	0.0185022		Lj1g3v2646140	-3.58438	0.0387869
				Lj0g3v0160829	-3.0966	5.93569e-07		Lj1g3v3077200	-3.58438	0.0387869
				Lj0g3v0154969	-3.05912	1.26865e-15		Lj1g3v3354460	-3.58438	0.0387869
				Lj3g3v2873680	-3.05912	0.000837913		Lj1g3v4809900	-3.58438	0.0387869
				Lj2g3v2124440	-3.03359	1.59814e-22		Lj1g3v4863070	-3.58438	0.0387869
				Lj4g3v0473880	-3.03359	3.74008e-05		Lj2g3v0917280	-3.58438	0.0387869
				Lj0g3v0078549	-2.98112	0.0308485		Lj3g3v0312130	-3.58438	0.0387869
				Lj0g3v0256589	-2.98112	0.0308485		Lj3g3v0323570	-3.58438	0.0387869
				Lj0g3v0261749	-2.98112	0.0308485		Lj4g3v1332940	-3.58438	0.0387869
				Lj1g3v0988700	-2.98112	0.0308485		Lj4g3v3081730	-3.58438	0.0387869
				Lj3g3v2706660	-2.95735	1.30855e-46		Lj5g3v1575190	-3.58438	0.0387869
				Lj0g3v0262939	-2.95415	8.60314e-09		Lj5g3v1887360	-3.58438	0.0387869
				Lj0g3v0235829	-2.87009	0.000170856		Lj5g3v2062040	-3.58438	0.0387869
				Lj6g3v1018510	-2.85222	2.15539e-16		Lj4g3v0473880	-3.47747	2.37162e-05
				Lj0g3v0273249	-2.84682	9.13026e-07		Lj1g3v4002590	-3.47747	0.00394296
				Lj5g3v0112000	-2.81119	1.62987e-21		Lj2g3v1758450	-3.47747	0.00394296
				Lj1g3v4275510	-2.81119	5.58495e-10		Lj0g3v0074689	-3.42088	2.31977e-09
				Lj0g3v0131079	-2.81119	2.06629e-05		Lj0g3v0128619	-3.36199	6.71809e-05
				Lj0g3v0188689	-2.79471	3.26864e-13		Lj1g3v1464150	-3.36199	0.00662973
				Lj4g3v0684050	-2.75605	1.62981e-22		Lj0g3v0088309	-3.33996	8.20305e-199
				Lj0g3v0304849	-2.74979	0.000462206		Lj0g3v0309549	-3.27953	1.90971e-06
				Lj0g3v0013759	-2.74783	2.38914e-35		Lj4g3v0166320	-3.23646	0.00018948
				Lj0g3v0178969	-2.73719	4.0871e-06		Lj0g3v0167309	-3.23646	0.0110675
				Lj0g3v0301089	-2.71808	5.58052e-05		Lj0g3v0244089	-3.23646	0.0110675
				Lj1g3v1785450	-2.71808	5.58052e-05		Lj0g3v0268679	-3.23646	0.0110675
				Lj0g3v0120569	-2.71808	0.00620982		Lj4g3v1614710	-3.23646	0.0110675
				Lj4g3v2716950	-2.69872	6.70437e-06		Lj0g3v0258009	-3.19206	5.36516e-06
				Lj1g3v3945980	-2.68566	7.99536e-07		Lj5g3v1697150	-3.16934	0.000317448
				Lj0g3v0192649	-2.68566	0.000752478		Lj1g3v1034290	-3.09895	1.50076e-05
				Lj0g3v0244269	-2.68566	0.000752478		Lj0g3v0042549	-3.0761	5.45151e-109
				Lj2g3v3124220	-2.68566	0.000752478		Lj0g3v0154969	-3.03337	4.99384e-14
				Lj1g3v0037710	-2.66553	3.62493e-82		Lj1g3v3593850	-3.00969	5.39471e-08
				Lj0g3v0032739	-2.65919	1.09256e-05		Lj2g3v2843610	-2.94695	3.13242e-10
				Lj4g3v2270890	-2.6525	2.08988e-12		Lj0g3v0011349	-2.94695	0.00145636
				Lj0g3v0199029	-2.64769	1.54742e-07		Lj1g3v1785450	-2.94695	0.00145636
				Lj2g3v0560050	-2.64577	3.2644e-15		Lj0g3v0065599	-2.94695	0.0306497
				Lj0g3v0021039	-2.64127	5.08518e-18		Lj0g3v0151919	-2.94695	0.0306497
				Lj0g3v0181479	-2.61855	0.0100795		Lj2g3v1105320	-2.94695	0.0306497
				Lj2g3v1193020	-2.61855	0.0100795		Lj3g3v0290160	-2.94695	0.0306497
				Lj3g3v0462100	-2.61855	0.0100795		Lj3g3v0642720	-2.94695	0.0306497
				Lj5g3v1235710	-2.57922	0		Lj5g3v2256160	-2.94695	0.0306497
				Lj3g3v3188440	-2.56608	0.000239568		Lj1g3v1787650	-2.86449	4.72991e-28
				Lj0g3v0345929	-2.5274	1.94937e-24		Lj0g3v0020999	-2.86449	0.00239751
				Lj5g3v2258230	-2.51345	9.88059e-52		Lj6g3v1984470	-2.86449	0.00239751
				Lj1g3v3868610	-2.51163	0.0162372		Lj5g3v2258230	-2.85882	2.28611e-56
				Lj2g3v2843610	-2.48927	7.52323e-09		Lj2g3v1068420	-2.84742	6.71943e-07
				Lj6g3v1954170	-2.48362	3.35385e-07		Lj0g3v0331259	-2.83592	0.000185894
				Lj0g3v0020999	-2.47416	0.00319736		Lj0g3v0223379	-2.81077	4.41317e-200
				Lj6g3v1690570	-2.47416	0.00319736		Lj5g3v0626670	-2.78801	1.51426e-264
				Lj0g3v0331259	-2.45505	0.000619667		Lj1g3v0244720	-2.77703	0.00393231
				Lj1g3v4790760	-2.45505	0.000619667		Lj3g3v0966720	-2.77703	0.00393231
				Lj0g3v0285319	-2.43568	5.42827e-19		Lj0g3v0273039	-2.74665	2.26739e-07
				Lj0g3v0137449	-2.39616	0.0259734		Lj5g3v0539540	-2.71409	3.72675e-44
				Lj1g3v2282760	-2.39616	0.0259734		Lj0g3v0013759	-2.71366	1.36354e-34
				Lj2g3v0178250	-2.39616	0.0259734		Lj4g3v0451200	-2.66455	8.75804e-11
				Lj4g3v0684070	-2.39616	0.0259734		Lj0g3v0192649	-2.6515	0.000807352
				Lj1g3v1787650	-2.34012	1.54689e-24		Lj0g3v0244269	-2.6515	0.000807352
				Lj0g3v0296599	-2.32904	3.93044e-08		Lj5g3v0112000	-2.64052	2.65826e-18
				Lj0g3v0103749	-2.31883	1.18171e-66		Lj0g3v0103749	-2.63436	1.37451e-75
				Lj0g3v0332369	-2.31369	0.00803997		Lj4g3v2270890	-2.61833	3.5173e-12
				Lj4g3v0119690	-2.31369	0.00803997		Lj3g3v2062810	-2.61575	1.33968e-62
				Lj2g3v0738550	-2.301	2.98901e-31		Lj5g3v1235710	-2.59198	0
				Lj1g3v3385870	-2.30058	3.57528e-09		Lj1g3v4955450	-2.58438	2.07593e-05
				Lj0g3v0017279	-2.29662	0.000484136		Lj1g3v1330390	-2.58438	0.0103161
				Lj4g3v1214950	-2.28512	1.69058e-06		Lj2g3v1193020	-2.58438	0.0103161
				Lj5g3v1341940	-2.28204	2.56887e-66		Lj6g3v0437380	-2.58438	0.0103161
				Lj5g3v1048210	-2.27062	0.00014816		Lj0g3v0199029	-2.55463	5.21891e-07
				Lj0g3v0080619	-2.27062	0.041287		Lj4g3v2716950	-2.53191	0.000265398
				Lj0g3v0279729	-2.27062	0.041287		Lj1g3v1061500	-2.52426	1.00317e-18
				Lj0g3v0349889	-2.27062	0.041287		Lj2g3v0738550	-2.51399	3.10404e-31
				Lj3g3v2576820	-2.27062	0.041287		Lj1g3v1929130	-2.51399	1.89586e-13
				Lj6g3v0927840	-2.27062	0.041287		Lj0g3v0262939	-2.51399	6.73545e-06
				Lj4g3v0730740	-2.26185	5.1944e-10		Lj1g3v0051030	-2.51399	0.00210907
				Lj0g3v0337409	-2.23746	1.38406e-05		Lj1g3v3593870	-2.51399	0.00210907
				Lj1g3v4694290	-2.22623	1.84419e-18		Lj0g3v0067289	-2.50742	5.16097e-10
				Lj0g3v0258009	-2.22623	0.000232904		Lj2g3v1058150	-2.50401	2.31735e-49
				Lj1g3v1183400	-2.22623	0.0126173		Lj4g3v2916530	-2.50292	3.92209e-215
				Lj1g3v5020890	-2.22623	0.0126173		Lj0g3v0202199	-2.47747	0.0165808
				Lj6g3v2043000	-2.21329	7.12614e-05		Lj1g3v3404270	-2.47747	0.0165808
				Lj3g3v2062810	-2.20143	9.48838e-58		Lj4g3v2576100	-2.47161	9.11949e-47
				Lj2g3v1058150	-2.19989	2.30688e-44		Lj2g3v0227060	-2.4551	1.45932e-16
				Lj0g3v0294509	-2.17376	0.000111234		Lj5g3v1986540	-2.43999	0.00337103
				Lj0g3v0188679	-2.13312	5.29104e-05		Lj6g3v1629670	-2.43999	0.00337103
				Lj0g3v0314129	-2.13312	0.000173074		Lj0g3v0252309	-2.43628	1.72211e-32
				Lj2g3v2598830	-2.13312	0.00604756		Lj2g3v0227070	-2.41644	3.04877e-30
				Lj4g3v0340830	-2.13312	0.00604756		Lj1g3v3945980	-2.40929	0.000136426
				Lj6g3v0437380	-2.13312	0.01965		Lj4g3v0560870	-2.40929	0.000136426
				Lj0g3v0103099	-2.12138	3.75942e-39		Lj0g3v0113999	-2.40152	2.75375e-05
				Lj0g3v0325609	-2.10781	3.77653e-24		Lj3g3v3281690	-2.39302	1.36433e-68
				Lj1g3v2976030	-2.08873	4.26261e-17		Lj1g3v4694290	-2.39056	4.5001e-19
				Lj0g3v0125239	-2.0759	2.72836e-18		Lj0g3v0067719	-2.36199	0.000216901
				Lj3g3v2316670	-2.05912	0.00930992		Lj0g3v0335859	-2.36199	0.00535117
				Lj4g3v1614590	-2.05912	0.00930992		Lj5g3v1048210	-2.36199	0.00535117
				Lj1g3v1061500	-2.0522	2.49544e-16		Lj0g3v0104349	-2.36199	0.0263217
				Lj0g3v0223379	-2.03452	1.81285e-154		Lj0g3v0137809	-2.36199	0.0263217
				Lj0g3v0128619	-2.03359	0.00134765		Lj0g3v0183759	-2.36199	0.0263217
				Lj0g3v0011279	-2.03359	0.0303556		Lj0g3v0304849	-2.36199	0.0263217
				Lj0g3v0079319	-2.03359	0.0303556		Lj3g3v2602430	-2.36199	0.0263217
				Lj6g3v1966330	-2.03359	0.0303556		Lj5g3v1498210	-2.36199	0.0263217
				Lj3g3v3724430	-2.03107	1.38567e-19		Lj4g3v1399740	-2.345	1.20224e-209
				Lj3g3v3281690	-2.02942	6.55341e-58		Lj5g3v1117160	-2.34439	5.89943e-39
				Lj4g3v2916530	-2.02388	4.33579e-172		Lj6g3v0339500	-2.33011	0
				Lj0g3v0005249	-2.01283	0.00439639		Lj0g3v0322659	-2.31759	3.50019e-08
				Lj0g3v0006719	-2.01127	0		Lj0g3v0135059	-2.30754	8.82079e-07
				Lj6g3v0043620	-2.01087	2.60486e-58		Lj0g3v0005239	-2.30059	0.0017014
								Lj2g3v2124440	-2.29487	5.53574e-08
								Lj0g3v0125239	-2.2916	2.01332e-14
								Lj4g3v1999870	-2.2916	2.19469e-05
								Lj2g3v1378890	-2.28338	6.30665e-15
								Lj0g3v0192099	-2.27953	0.00839924
								Lj6g3v1954170	-2.27953	0.00839924
								Lj0g3v0170729	-2.25815	2.74008e-08
								Lj0g3v0080619	-2.23646	0.0416161
								Lj1g3v3974970	-2.23646	0.0416161
								Lj0g3v0133669	-2.20329	1.70088e-05
								Lj0g3v0331249	-2.19488	3.1681e-19
								Lj1g3v1183400	-2.19206	0.0131439
								Lj0g3v0322789	-2.16934	7.69021e-30
								Lj0g3v0329699	-2.16782	7.24251e-26
								Lj0g3v0021039	-2.1595	1.61006e-08
								Lj1g3v4578460	-2.13893	5.10455e-66
								Lj0g3v0097059	-2.12752	4.05699e-06
								Lj1g3v3458590	-2.11331	3.57551e-11
								Lj0g3v0074429	-2.11263	1.11126e-11
								Lj0g3v0301089	-2.09895	0.00643086
								Lj3g3v3735560	-2.09895	0.00643086
								Lj0g3v0131589	-2.09895	0.0203075
								Lj0g3v0291799	-2.09895	0.0203075
								Lj0g3v0323979	-2.09895	0.0203075
								Lj6g3v1319720	-2.09895	0.0203075
								Lj6g3v1690570	-2.09895	0.0203075
								Lj4g3v1140670	-2.09483	6.31622e-108
								Lj2g3v0738540	-2.08737	2.46068e-13
								Lj2g3v2448200	-2.08182	1.96409e-290
								Lj0g3v0286359	-2.07972	5.08985e-152
								Lj0g3v0015979	-2.07701	4.54764e-27
								Lj2g3v3362940	-2.07471	9.52692e-07
								Lj0g3v0325609	-2.07364	1.72733e-23
								Lj5g3v2183750	-2.05004	2.10692e-09
								Lj6g3v0996850	-2.05004	0.000984088
								Lj0g3v0006719	-2.04743	0
								Lj4g3v0913490	-2.04006	1.48824e-05
								Lj0g3v0174979	-2.04006	0.0031313
								Lj3g3v2351110	-2.03455	1.35161e-67
								Lj1g3v3053790	-2.02495	0.00984409
								Lj2g3v0922610	-2.02495	0.00984409
								Lj3g3v2316670	-2.02495	0.00984409
								Lj4g3v2227850	-2.01878	9.44712e-18
								Lj3g3v3724430	-2.01734	4.28646e-19
								Lj0g3v0288289	-2.01034	4.11661e-22
								Lj0g3v0075119	-2.00605	7.90904e-43

## Sheet: Be USDA61 v H2O Upreg
CLC genomics workbench				DEGseq				DEGseq
(two 3 dpi, one 1dpi reps)				(two 3 dpi, one 1dpi reps)				(two 3 dpi reps)
Lj v3.0 gene ID	Log₂ FC	FDR p-value		Lj v3.0 gene ID	Log₂ FC	FDR p-value		Lj v3.0 gene ID	Log₂ FC	FDR p-value
Lj1g3v2392240	11.13	0.00124		Lj1g3v2392240	10.8362	3.83369e-119		Lj1g3v2392240	10.4208	7.93251e-92
Lj6g3v1537040	6	1.16e-10		Lj1g3v3022480	8.42698	1.47872e-31		Lj0g3v0303939	9.2152	1.71905e-47
Lj0g3v0306419	5.56	0.04		Lj5g3v1974400	8.06879	1.19243e-25		Lj2g3v2084420	8.86373	5.35478e-39
Lj1g3v4154940	5.26	0.000415		Lj0g3v0192769	7.91678	1.8104e-23		Lj0g3v0236739	8.82167	4.39385e-38
Lj3g3v3751920	5.24	0.00278		Lj0g3v0338919	7.85728	1.13964e-22		Lj0g3v0034889	8.6496	1.52114e-34
Lj3g3v2027230	4.66	0.05		Lj3g3v0928240	7.85728	1.13964e-22		Lj2g3v2904870	8.44315	1.05721e-30
Lj0g3v0034889	4.6	0.03		Lj3g3v0667930	7.69682	1.25436e-20		Lj0g3v0113819	8.35152	3.93647e-29
Lj0g3v0070749	4.25	0		Lj0g3v0146929	7.60935	1.37959e-19		Lj5g3v1974400	8.20215	9.90532e-27
Lj4g3v2253780	4.23	0.01		Lj0g3v0084229	7.55421	5.9233e-19		Lj1g3v3022480	8.079	6.85715e-25
Lj3g3v0720000	4.2	0		Lj0g3v0101779	7.45735	6.73506e-18		Lj0g3v0057799	7.86373	5.74968e-22
Lj0g3v0095839	4.13	0.01		Lj1g3v3385880	7.37489	4.8237e-17		Lj3g3v0667930	7.83018	1.52895e-21
Lj6g3v1078030	3.86	0.04		Lj0g3v0316019	7.04231	5.73721e-14		Lj0g3v0344979	7.79583	4.11643e-21
Lj0g3v0315629	3.61	0.00246		Lj4g3v2561510	6.90214	7.86736e-13		Lj0g3v0146929	7.74271	1.82022e-20
Lj6g3v1078040	3.54	0.03		Lj0g3v0267359	6.60935	9.61382e-11		Lj0g3v0084229	7.68757	8.16603e-20
Lj4g3v0588840	3.44	0.02		Lj3g3v1408630	6.60935	9.61382e-11		Lj0g3v0239979	7.66871	1.35084e-19
Lj5g3v2099560	3.42	7.49e-05		Lj0g3v0141849	6.57283	1.65795e-10		Lj0g3v0101779	7.59071	1.01785e-18
Lj5g3v0101610	3.28	0.000564		Lj0g3v0337599	6.57283	1.65795e-10		Lj2g3v1757080	7.52931	4.69897e-18
Lj1g3v3631760	3.17	0		Lj0g3v0036649	6.53535	2.85328e-10		Lj3g3v2027230	7.48687	1.3186e-17
Lj0g3v0059219	3.09	0.04		Lj0g3v0066979	6.53535	2.85328e-10		Lj0g3v0192769	7.39807	1.05914e-16
Lj1g3v3137920	3	0.03		Lj1g3v2926310	6.49688	4.90933e-10		Lj0g3v0089739	7.37498	1.78276e-16
Lj0g3v0054209	2.73	0.04		Lj0g3v0219009	6.45735	8.51424e-10		Lj0g3v0338919	7.25368	2.48597e-15
Lj2g3v0287000	2.72	0.04		Lj1g3v1560340	6.45735	8.51424e-10		Lj1g3v3385880	7.22814	4.23569e-15
Lj4g3v2603980	2.68	0.01		Lj0g3v0264609	6.37489	2.56693e-09		Lj4g3v0014220	7.20215	7.21782e-15
Lj0g3v0331049	2.62	0.000128		Lj0g3v0300719	6.37489	2.56693e-09		Lj0g3v0316019	7.17567	1.23697e-14
Lj3g3v2807990	2.53	0.00261		Lj2g3v0451470	6.37489	2.56693e-09		Lj0g3v0102749	7.12123	3.62506e-14
Ljmitog3v0000680	2.51	0.04		Lj4g3v2336890	6.37489	2.56693e-09		Lj0g3v0317849	6.97537	5.52935e-13
Lj2g3v0631950	2.46	4.8e-05		Lj0g3v0054419	6.28743	7.83598e-09		Lj1g3v4549020	6.91264	1.66683e-12
Lj0g3v0053799	2.44	0.04		Lj4g3v2822300	6.19432	2.40053e-08		Lj0g3v0306419	6.88022	2.90576e-12
Ljchlorog3v0000370	2.21	0.000886		Lj0g3v0071749	6.09478	7.50418e-08		Lj5g3v1326740	6.8131	8.87907e-12
				Lj0g3v0106889	6.09478	7.50418e-08		Lj0g3v0267359	6.74271	2.74216e-11
				Lj6g3v1537040	6.08444	1.74761e-72		Lj3g3v1408630	6.74271	2.74216e-11
				Lj3g3v2737510	6.04231	1.33403e-07		Lj0g3v0141849	6.70619	4.82155e-11
				Lj0g3v0306419	6.01535	2.91343e-14		Lj0g3v0337599	6.70619	4.82155e-11
				Lj0g3v0273239	5.98787	2.36327e-07		Lj0g3v0115659	6.63024	1.50469e-10
				Lj0g3v0114829	5.93128	4.1657e-07		Lj1g3v2926310	6.63024	1.50469e-10
				Lj1g3v3388980	5.93128	4.1657e-07		Lj1g3v1560340	6.59071	2.66951e-10
				Lj0g3v0093989	5.87239	7.40442e-07		Lj0g3v0264609	6.50825	8.45154e-10
				Lj4g3v0450690	5.87239	7.40442e-07		Lj1g3v0983070	6.50825	8.45154e-10
				Lj0g3v0352909	5.81099	1.31383e-06		Lj2g3v0451470	6.50825	8.45154e-10
				Lj6g3v0001270	5.74686	2.36797e-06		Lj0g3v0219009	6.42079	2.72075e-09
				Lj0g3v0062319	5.67974	4.26938e-06		Lj0g3v0193599	6.32768	8.82385e-09
				Lj0g3v0155449	5.67974	4.26938e-06		Lj0g3v0071749	6.22814	2.88534e-08
				Lj0g3v0195299	5.67974	4.26938e-06		Lj0g3v0106889	6.22814	2.88534e-08
				Lj4g3v1214970	5.60935	7.70335e-06		Lj2g3v0435480	6.22814	2.88534e-08
				Lj3g3v3751920	5.49688	1.16889e-19		Lj0g3v0054419	6.12123	9.55758e-08
				Lj0g3v0036179	5.45735	2.51859e-05		Lj4g3v2846350	6.12123	9.55758e-08
				Lj4g3v0485440	5.45735	2.51859e-05		Lj0g3v0042109	6.06464	3.02471e-14
				Lj0g3v0067879	5.37489	4.59372e-05		Lj0g3v0093989	6.00575	3.18794e-07
				Lj0g3v0245549	5.37489	4.59372e-05		Lj0g3v0120569	6.00575	3.18794e-07
				Lj0g3v0266459	5.37489	4.59372e-05		Lj0g3v0315589	6.00575	3.18794e-07
				Lj1g3v1841190	5.37489	4.59372e-05		Lj4g3v0450690	6.00575	3.18794e-07
				Lj2g3v2904960	5.37489	4.59372e-05		Lj0g3v0043049	5.94435	5.87221e-07
				Lj0g3v0124659	5.28743	8.38597e-05		Lj0g3v0352909	5.94435	5.87221e-07
				Lj3g3v0029610	5.28743	8.38597e-05		Lj3g3v0937920	5.88022	1.08483e-06
				Lj1g3v4154940	5.17739	5.28916e-153		Lj6g3v0001270	5.88022	1.08483e-06
				Lj3g3v3640270	5.17007	1.17202e-15		Lj6g3v1537040	5.81996	2.722e-58
				Lj0g3v0153429	5.09478	0.000279038		Lj0g3v0036649	5.8131	2.0117e-06
				Lj0g3v0338309	5.09478	0.000279038		Lj0g3v0225369	5.8131	2.0117e-06
				Lj1g3v3458830	5.09478	0.000279038		Lj0g3v0062319	5.74271	3.72901e-06
				Lj1g3v4515780	5.09478	0.000279038		Lj0g3v0083259	5.74271	3.72901e-06
				Lj6g3v0574840	5.09478	0.000279038		Lj0g3v0347239	5.74271	3.72901e-06
				Lj0g3v0019469	4.98787	0.000511685		Lj4g3v1214970	5.74271	3.72901e-06
				Lj0g3v0204399	4.98787	0.000511685		Lj4g3v2337910	5.66871	5.11445e-11
				Lj0g3v0294599	4.98787	0.000511685		Lj0g3v0066979	5.66871	6.95949e-06
				Lj0g3v0348779	4.98787	0.000511685		Lj4g3v2822300	5.66871	6.95949e-06
				Lj1g3v3028260	4.98787	0.000511685		Lj3g3v0720000	5.66146	3.14658e-218
				Lj5g3v2147180	4.98787	0.000511685		Lj0g3v0036179	5.59071	1.30044e-05
				Lj6g3v0884320	4.98787	0.000511685		Ljmitog3v0000290	5.59071	1.30044e-05
				Lj0g3v0278019	4.93128	5.78103e-07		Lj0g3v0067879	5.50825	2.44354e-05
				Lj0g3v0315589	4.93128	5.78103e-07		Lj0g3v0273239	5.50825	2.44354e-05
				Lj1g3v1798680	4.87239	1.06985e-06		Lj1g3v0268950	5.50825	2.44354e-05
				Lj0g3v0021719	4.87239	0.000944141		Lj2g3v1105090	5.50825	2.44354e-05
				Lj0g3v0189879	4.87239	0.000944141		Lj2g3v2904960	5.50825	2.44354e-05
				Lj0g3v0251429	4.87239	0.000944141		Lj4g3v2336890	5.50825	2.44354e-05
				Lj0g3v0310879	4.87239	0.000944141		Lj1g3v4154940	5.43326	2.96151e-159
				Lj2g3v0167090	4.87239	0.000944141		Lj0g3v0124659	5.42079	4.5938e-05
				Lj3g3v2706630	4.87239	0.000944141		Lj3g3v0029610	5.42079	4.5938e-05
				Lj3g3v3525970	4.87239	0.000944141		Lj3g3v2737510	5.42079	4.5938e-05
				Lj3g3v2027230	4.76855	2.57996e-17		Lj4g3v2215370	5.42079	4.5938e-05
				Lj0g3v0117369	4.74686	0.00173849		Lj0g3v0195299	5.32768	8.65427e-05
				Lj0g3v0290669	4.74686	0.00173849		Lj0g3v0300719	5.32768	8.65427e-05
				Lj0g3v0344969	4.74686	0.00173849		Lj6g3v1077880	5.32768	8.65427e-05
				Lj0g3v0345469	4.74686	0.00173849		Lj0g3v0249129	5.22814	0.000163918
				Lj2g3v1659230	4.74686	0.00173849		Lj1g3v4515780	5.22814	0.000163918
				Lj3g3v2993400	4.74686	0.00173849		Lj4g3v2561510	5.22814	0.000163918
				Lj4g3v3092820	4.74686	0.00173849		Lj6g3v0574840	5.22814	0.000163918
				Lj5g3v1513570	4.74686	0.00173849		Lj0g3v0159529	5.12123	0.000309998
				Lj6g3v1077870	4.74686	0.00173849		Lj0g3v0186769	5.12123	0.000309998
				Lj0g3v0057799	4.73037	3.01215e-22		Lj0g3v0240199	5.12123	0.000309998
				Lj2g3v1367130	4.64498	9.59825e-11		Lj0g3v0294509	5.12123	0.000309998
				Lj0g3v0034889	4.63615	5.99631e-41		Lj0g3v0348779	5.12123	0.000309998
				Lj0g3v0150179	4.60935	0.00322586		Lj1g3v1787740	5.12123	0.000309998
				Lj0g3v0230969	4.60935	0.00322586		Lj1g3v3028260	5.12123	0.000309998
				Lj0g3v0252319	4.60935	0.00322586		Lj1g3v3458830	5.12123	0.000309998
				Lj2g3v1169930	4.60935	0.00322586		Lj4g3v0485440	5.12123	0.000309998
				Lj3g3v2886960	4.60935	0.00322586		Lj5g3v2147180	5.12123	0.000309998
				Lj2g3v3084340	4.45735	4.56033e-05		Lj0g3v0021719	5.00575	0.000590874
				Lj0g3v0217499	4.45735	0.00599616		Lj0g3v0189879	5.00575	0.000590874
				Lj0g3v0259199	4.45735	0.00599616		Lj0g3v0195629	5.00575	0.000590874
				Lj0g3v0330799	4.45735	0.00599616		Lj2g3v0167090	5.00575	0.000590874
				Lj1g3v3730410	4.45735	0.00599616		Lj5g3v1793390	5.00575	0.000590874
				Lj2g3v0062280	4.45735	0.00599616		Lj1g3v3137920	4.88022	5.30035e-24
				Lj2g3v0992540	4.45735	0.00599616		Lj0g3v0019469	4.88022	0.00112728
				Lj3g3v1307390	4.45735	0.00599616		Lj0g3v0114829	4.88022	0.00112728
				Lj4g3v1883040	4.45735	0.00599616		Lj0g3v0204399	4.88022	0.00112728
				Lj6g3v0960520	4.45735	0.00599616		Lj0g3v0218649	4.88022	0.00112728
				Lj5g3v1529900	4.37489	8.54443e-05		Lj0g3v0345469	4.88022	0.00112728
				Lj6g3v1414810	4.37489	8.54443e-05		Lj3g3v2317830	4.88022	0.00112728
				Lj0g3v0042109	4.34632	1.33308e-12		Lj3g3v2993400	4.88022	0.00112728
				Lj4g3v2253780	4.30979	3.93918e-16		Lj5g3v1513570	4.88022	0.00112728
				Lj0g3v0074939	4.28743	0.011135		Lj6g3v1077870	4.88022	0.00112728
				Lj0g3v0107789	4.28743	0.011135		Lj6g3v1078030	4.8131	9.31341e-12
				Lj0g3v0114859	4.28743	0.011135		Lj3g3v3751920	4.74271	3.53469e-11
				Lj0g3v0135239	4.28743	0.011135		Lj0g3v0150179	4.74271	0.00216167
				Lj4g3v1614600	4.28743	0.011135		Lj0g3v0233879	4.74271	0.00216167
				Lj5g3v2029680	4.28743	0.011135		Lj0g3v0294599	4.74271	0.00216167
				Lj5g3v2241050	4.28743	0.011135		Lj2g3v1169930	4.74271	0.00216167
				Ljmitog3v0000420	4.28743	0.011135		Lj2g3v3315660	4.74271	0.00216167
				Lj0g3v0070749	4.24303	1.08355e-122		Lj3g3v2886960	4.74271	0.00216167
				Lj3g3v0720000	4.18134	1.2401e-236		Lj0g3v0259339	4.71847	3.97122e-16
				Lj0g3v0259339	4.17007	1.86492e-14		Ljchlorog3v0000130	4.70619	6.88783e-11
				Lj0g3v0095839	4.15532	1.05985e-17		Lj0g3v0010669	4.66871	1.12498e-05
				Lj0g3v0015969	4.09478	0.0204547		Lj5g3v0101610	4.6646	8.41829e-185
				Lj0g3v0078619	4.09478	0.0204547		Lj0g3v0106979	4.6496	1.67405e-59
				Lj0g3v0125159	4.09478	0.0204547		Lj0g3v0084619	4.59071	2.18545e-05
				Lj0g3v0153639	4.09478	0.0204547		Lj0g3v0007109	4.59071	0.00414772
				Lj0g3v0226289	4.09478	0.0204547		Lj0g3v0196569	4.59071	0.00414772
				Lj0g3v0278909	4.09478	0.0204547		Lj0g3v0338309	4.59071	0.00414772
				Lj0g3v0316349	4.09478	0.0204547		Lj1g3v3730410	4.59071	0.00414772
				Lj0g3v0317419	4.09478	0.0204547		Lj2g3v1659230	4.59071	0.00414772
				Lj0g3v0331359	4.09478	0.0204547		Lj2g3v2001620	4.59071	0.00414772
				Lj1g3v1442470	4.09478	0.0204547		Lj3g3v1307390	4.59071	0.00414772
				Lj1g3v2038790	4.09478	0.0204547		Lj6g3v0960520	4.59071	0.00414772
				Lj1g3v2140850	4.09478	0.0204547		Lj0g3v0054209	4.55007	6.6897e-37
				Lj2g3v1014150	4.09478	0.0204547		Lj6g3v1414810	4.50825	4.23913e-05
				Lj2g3v3339340	4.09478	0.0204547		Lj0g3v0070749	4.46915	1.89258e-94
				Lj2g3v3413390	4.09478	0.0204547		Lj3g3v3751930	4.42079	8.22814e-05
				Lj3g3v1262260	4.09478	0.0204547		Lj0g3v0042119	4.42079	0.00799316
				Lj3g3v1729070	4.09478	0.0204547		Lj0g3v0106389	4.42079	0.00799316
				Lj3g3v2908360	4.09478	0.0204547		Lj0g3v0107629	4.42079	0.00799316
				Lj3g3v3026800	4.09478	0.0204547		Lj0g3v0245549	4.42079	0.00799316
				Lj4g3v0620060	4.09478	0.0204547		Lj0g3v0344969	4.42079	0.00799316
				Lj4g3v0770800	4.09478	0.0204547		Lj1g3v3388980	4.42079	0.00799316
				Lj4g3v2140070	4.09478	0.0204547		Lj1g3v3833990	4.42079	0.00799316
				Lj4g3v2742850	4.09478	0.0204547		Lj3g3v0934460	4.42079	0.00799316
				Lj5g3v0878360	4.09478	0.0204547		Lj3g3v2330900	4.42079	0.00799316
				Lj5g3v2152710	4.09478	0.0204547		Lj4g3v0015340	4.42079	0.00799316
				Lj3g3v3751930	4.06002	4.23043e-10		Lj4g3v1330570	4.42079	0.00799316
				Lj0g3v0139939	3.98787	1.28844e-06		Lj4g3v3092820	4.42079	0.00799316
				Lj0g3v0099089	3.98787	0.00103542		Lj0g3v0227319	4.34135	1.73656e-27
				Lj0g3v0159299	3.98787	0.00103542		Lj0g3v0315629	4.22814	3.93417e-18
				Lj1g3v2143300	3.98787	0.00103542		Lj0g3v0318449	4.22814	1.11947e-07
				Lj6g3v1078030	3.95985	3.21703e-12		Lj4g3v0484650	4.22814	0.00030953
				Lj0g3v0094629	3.87239	0.0377716		Lj5g3v0962930	4.22814	0.00030953
				Lj0g3v0114659	3.87239	0.0377716		Lj6g3v0920870	4.22814	0.00030953
				Lj0g3v0166079	3.87239	0.0377716		Lj0g3v0046179	4.22814	0.0153405
				Lj0g3v0202569	3.87239	0.0377716		Lj0g3v0074939	4.22814	0.0153405
				Lj0g3v0243439	3.87239	0.0377716		Lj0g3v0125159	4.22814	0.0153405
				Lj0g3v0301349	3.87239	0.0377716		Lj0g3v0209859	4.22814	0.0153405
				Lj0g3v0351399	3.87239	0.0377716		Lj0g3v0217499	4.22814	0.0153405
				Lj2g3v1351560	3.87239	0.0377716		Lj0g3v0226289	4.22814	0.0153405
				Lj3g3v0652740	3.87239	0.0377716		Lj0g3v0229479	4.22814	0.0153405
				Lj3g3v1591690	3.87239	0.0377716		Lj0g3v0278909	4.22814	0.0153405
				Lj3g3v2563410	3.87239	0.0377716		Lj0g3v0317419	4.22814	0.0153405
				Lj4g3v1108110	3.87239	0.0377716		Lj0g3v0335649	4.22814	0.0153405
				Lj4g3v1896540	3.87239	0.0377716		Lj1g3v1442470	4.22814	0.0153405
				Lj4g3v2020630	3.87239	0.0377716		Lj1g3v2038790	4.22814	0.0153405
				Lj4g3v3113850	3.87239	0.0377716		Lj2g3v0992540	4.22814	0.0153405
				Lj2g3v0167150	3.74686	0.00360465		Lj3g3v1729070	4.22814	0.0153405
				Lj3g3v2317830	3.74686	0.00360465		Lj3g3v2285490	4.22814	0.0153405
				Lj0g3v0315629	3.64106	2.20507e-20		Lj3g3v2908360	4.22814	0.0153405
				Lj0g3v0210319	3.60935	0.00668095		Lj4g3v0620060	4.22814	0.0153405
				Lj2g3v0000210	3.60935	0.00668095		Lj4g3v0770800	4.22814	0.0153405
				Lj2g3v3315660	3.60935	0.00668095		Lj4g3v2140070	4.22814	0.0153405
				Lj5g3v0855730	3.60935	0.00668095		Lj5g3v0878360	4.22814	0.0153405
				Lj6g3v0925690	3.60935	0.00668095		Lj5g3v2063130	4.12123	0.000600243
				Lj0g3v0086559	3.56044	8.54267e-07		Lj4g3v2253780	4.09321	3.65728e-13
				Lj6g3v1078040	3.55421	7.39992e-17		Lj5g3v2099560	4.05126	6.02214e-40
				Lj4g3v0588840	3.53865	7.91215e-47		Lj0g3v0095839	4.02959	1.80073e-15
				Lj0g3v0263759	3.53535	0.000106411		Lj0g3v0076749	4.00575	0.00116251
				Lj0g3v0340369	3.45735	2.98652e-06		Lj1g3v1798790	4.00575	0.00116251
				Lj0g3v0065719	3.45735	0.012325		Lj0g3v0032049	4.00575	0.0296621
				Lj0g3v0127889	3.45735	0.012325		Lj0g3v0157039	4.00575	0.0296621
				Lj0g3v0157039	3.45735	0.012325		Lj0g3v0166079	4.00575	0.0296621
				Lj0g3v0308459	3.45735	0.012325		Lj0g3v0202569	4.00575	0.0296621
				Lj4g3v0472980	3.45735	0.012325		Lj0g3v0217669	4.00575	0.0296621
				Lj6g3v1629770	3.45735	0.012325		Lj0g3v0230969	4.00575	0.0296621
				Lj5g3v2099560	3.43038	2.98097e-44		Lj0g3v0301349	4.00575	0.0296621
				Lj6g3v1300850	3.37489	0.000361789		Lj1g3v1841190	4.00575	0.0296621
				Lj5g3v0101610	3.30521	2.05017e-213		Lj2g3v0632530	4.00575	0.0296621
				Lj2g3v1828670	3.28743	1.45674e-08		Lj2g3v1351560	4.00575	0.0296621
				Lj3g3v1312760	3.28743	5.32821e-07		Lj3g3v1591690	4.00575	0.0296621
				Lj1g3v4729130	3.28743	0.000667032		Lj3g3v2906200	4.00575	0.0296621
				Lj0g3v0214989	3.28743	0.0223923		Lj3g3v3026800	4.00575	0.0296621
				Lj0g3v0268059	3.28743	0.0223923		Lj4g3v1316140	4.00575	0.0296621
				Lj3g3v2330900	3.28743	0.0223923		Lj4g3v3113850	4.00575	0.0296621
				Lj5g3v2299260	3.28743	0.0223923		Lj6g3v0227520	4.00575	0.0296621
				Lj0g3v0318449	3.24162	9.85614e-07		Lj6g3v1955270	4.00575	0.0296621
				Lj0g3v0010669	3.22603	3.53781e-05		Lj6g3v2043260	4.00575	0.0296621
				Lj4g3v2618640	3.21343	5.047e-08		Lj2g3v2925180	3.97537	2.08421e-114
				Lj5g3v0841080	3.18051	1.27543e-10		Lj0g3v0242979	3.94435	3.22096e-06
				Lj0g3v0036579	3.1619	6.51059e-05		Lj3g3v3069040	3.94435	3.22096e-06
				Lj1g3v3631760	3.13013	0		Lj3g3v3640270	3.94435	3.22096e-06
				Lj0g3v0084619	3.09478	0.00011959		Lj0g3v0239579	3.88022	0.00225424
				Lj3g3v0381620	3.09478	0.00011959		Lj1g3v4719640	3.88022	0.00225424
				Lj0g3v0186769	3.09478	0.00223884		Lj3g3v0290380	3.88022	0.00225424
				Lj4g3v2883340	3.09478	0.00223884		Ljmitog3v0000650	3.83582	3.24165e-08
				Lj5g3v1793390	3.09478	0.00223884		Lj0g3v0209699	3.74271	1.52478e-14
				Lj0g3v0012459	3.09478	0.0405068		Lj0g3v0015379	3.74271	0.00434574
				Lj0g3v0285469	3.09478	0.0405068		Lj0g3v0086039	3.74271	0.00434574
				Lj0g3v0314779	3.09478	0.0405068		Lj0g3v0237029	3.74271	0.00434574
				Lj0g3v0352139	3.09478	0.0405068		Lj0g3v0330819	3.74271	0.00434574
				Lj1g3v0415960	3.09478	0.0405068		Lj2g3v0167150	3.74271	0.00434574
				Lj1g3v0934390	3.09478	0.0405068		Ljmitog3v0000680	3.68131	5.76206e-27
				Lj2g3v2378040	3.09478	0.0405068		Lj0g3v0273819	3.66871	4.66839e-05
				Lj2g3v2770050	3.09478	0.0405068		Lj0g3v0139939	3.59071	9.03747e-05
				Lj3g3v0755810	3.09478	0.0405068		Lj0g3v0263759	3.59071	9.03747e-05
				Lj3g3v0948480	3.09478	0.0405068		Lj0g3v0177829	3.59071	0.00835924
				Lj4g3v1932140	3.09478	0.0405068		Lj2g3v2661500	3.59071	0.00835924
				Lj6g3v0522770	3.09478	0.0405068		Lj3g3v2720130	3.59071	0.00835924
				Lj0g3v0059219	3.06503	1.87305e-18		Lj5g3v0586560	3.59071	0.00835924
				Lj0g3v0236739	3.04898	7.17299e-41		Lj6g3v1078040	3.44315	8.82281e-15
				Lj0g3v0013909	3.04231	1.13178e-05		Lj0g3v0345049	3.42079	0.000335428
				Lj4g3v2882250	3.02439	5.44031e-08		Lj1g3v4528560	3.42079	0.000335428
				Lj5g3v0473550	3.02439	0.000217741		Lj0g3v0127889	3.42079	0.0159412
				Lj1g3v3137920	3.00014	4.08365e-22		Lj0g3v0267749	3.42079	0.0159412
				Lj0g3v0015379	2.98787	0.00406149		Lj0g3v0308459	3.42079	0.0159412
				Lj1g3v1787740	2.98787	0.00406149		Lj2g3v2736520	3.42079	0.0159412
				Lj1g3v2873800	2.98787	0.00406149		Lj3g3v3513440	3.42079	0.0159412
				Lj6g3v0792110	2.95039	0.000392488		Lj4g3v0120390	3.42079	0.0159412
				Ljmitog3v0000050	2.95039	0.000392488		Lj4g3v2882250	3.42079	0.0159412
				Lj6g3v1052450	2.90214	2.81859e-09		Lj5g3v1927260	3.42079	0.0159412
				Lj0g3v0239979	2.87239	1.44749e-21		Lj2g3v0287000	3.33832	4.63854e-15
				Lj0g3v0326069	2.87239	6.44309e-06		Ljmitog3v0000070	3.32768	3.53105e-10
				Lj4g3v1747270	2.87239	6.81532e-05		Lj1g3v4729130	3.32768	0.000642774
				Lj0g3v0236789	2.87239	0.00728662		Lj6g3v0792110	3.32768	0.000642774
				Lj0g3v0269419	2.87239	0.00728662		Ljchlorog3v0000250	3.32079	8.27164e-45
				Lj0g3v0317849	2.84202	9.37403e-09		Lj5g3v0841080	3.29525	6.823e-10
				Lj6g3v0000210	2.82348	1.15581e-05		Lj0g3v0195079	3.22814	0.00122395
				Lj2g3v2904870	2.81268	4.24111e-37		Ljmitog3v0000050	3.22814	0.00122395
				Lj3g3v2887010	2.78993	1.9514e-06		Lj0g3v0006559	3.22814	0.0304104
				Lj0g3v0059139	2.78993	0.00126668		Lj0g3v0071609	3.22814	0.0304104
				Lj6g3v1880140	2.78993	0.00126668		Lj0g3v0091539	3.22814	0.0304104
				Ljmitog3v0000650	2.76136	5.10262e-09		Lj0g3v0129079	3.22814	0.0304104
				Lj0g3v0233879	2.74686	0.0129843		Lj0g3v0204849	3.22814	0.0304104
				Lj3g3v2318120	2.74686	0.0129843		Lj0g3v0243869	3.22814	0.0304104
				Lj3g3v2720130	2.74686	0.0129843		Lj0g3v0256039	3.22814	0.0304104
				Lj0g3v0054209	2.74331	1.76854e-34		Lj0g3v0310999	3.22814	0.0304104
				Lj2g3v0287000	2.73221	7.40444e-17		Lj0g3v0354189	3.22814	0.0304104
				Lj0g3v0359369	2.728	5.92689e-07		Lj1g3v0415960	3.22814	0.0304104
				Lj3g3v0290380	2.72039	3.7391e-05		Lj1g3v0934390	3.22814	0.0304104
				Lj4g3v2603980	2.71064	2.76608e-49		Lj1g3v1798680	3.22814	0.0304104
				Lj0g3v0113819	2.70483	5.6331e-34		Lj2g3v2770050	3.22814	0.0304104
				Lj3g3v0937920	2.70246	6.33202e-06		Lj4g3v2046230	3.22814	0.0304104
				Lj0g3v0239579	2.70246	0.00225867		Lj0g3v0270389	3.22814	1.83347e-06
				Lj0g3v0299319	2.70246	0.00225867		Ljmitog3v0000490	3.22814	1.83347e-06
				Lj4g3v2573860	2.70246	0.00225867		Lj0g3v0013909	3.17567	3.50758e-06
				Lj0g3v0331049	2.63535	2.05952e-54		Lj0g3v0101839	3.16225	2.84796e-22
				Lj0g3v0270389	2.60935	5.6338e-07		Lj0g3v0303209	3.12123	6.71968e-06
				Lj0g3v0357239	2.60935	0.000684749		Lj2g3v1828670	3.12123	6.71968e-06
				Lj5g3v1696990	2.60935	0.000684749		Lj0g3v0034849	3.12123	0.00232458
				Ljmitog3v0000290	2.60935	0.000684749		Lj0g3v0194389	3.12123	0.00232458
				Lj5g3v0962930	2.60935	0.0039898		Lj1g3v2873800	3.12123	0.00232458
				Lj5g3v2063130	2.60935	0.0039898		Lj0g3v0363409	3.09886	4.76804e-26
				Lj0g3v0006559	2.60935	0.0226726		Lj3g3v2887010	3.09886	4.83799e-07
				Lj0g3v0107629	2.60935	0.0226726		Lj6g3v1690580	3.09886	4.83799e-07
				Lj0g3v0170519	2.60935	0.0226726		Lj0g3v0053799	3.06464	4.07628e-30
				Lj3g3v0312120	2.60935	0.0226726		Lj0g3v0141349	3.06464	1.27833e-05
				Lj4g3v1108080	2.60935	0.0226726		Lj2g3v0631950	3.05514	2.17743e-82
				Lj5g3v0659900	2.60935	0.0226726		Lj0g3v0171099	3.05305	9.21269e-07
				Lj3g3v2807990	2.59381	3.53985e-44		Lj2g3v1877670	3.02959	1.66162e-12
				Lj6g3v1880300	2.5886	2.07463e-11		Lj4g3v2575050	3.00575	2.23492e-13
				Lj6g3v1690580	2.58511	7.64509e-10		Ljmitog3v0000030	3.00575	2.23492e-13
				Lj0g3v0047789	2.58021	2.77944e-08		Lj4g3v0037540	3.00575	0.000327686
				Lj1g3v4549020	2.56753	3.70925e-11		Lj0g3v0351339	3.00575	0.00436462
				Lj2g3v2314880	2.55421	2.36241e-24		Lj0g3v0050699	2.97643	5.92191e-66
				Lj0g3v0045999	2.53535	0.00120311		Lj1g3v3631760	2.96968	2.82778e-273
				Lj0g3v0331379	2.53535	0.00120311		Lj6g3v0000210	2.95684	3.31194e-06
				Lj4g3v1880580	2.50982	5.20395e-07		Lj0g3v0161309	2.93863	1.54072e-12
				Lj2g3v0435480	2.50982	6.19362e-05		Lj4g3v1645630	2.92329	0.000614974
				Lj3g3v0730410	2.50982	0.00697076		Lj0g3v0045999	2.88022	0.00815558
				Ljmitog3v0000680	2.49688	7.52332e-23		Lj0g3v0099169	2.88022	0.00815558
				Lj2g3v1757080	2.48906	6.0192e-11		Lj0g3v0140809	2.88022	0.00815558
				Lj4g3v1221570	2.48906	0.000360906		Lj4g3v0706600	2.88022	0.00815558
				Lj0g3v0158099	2.45735	0.0392611		Lj4g3v2573860	2.88022	0.00815558
				Lj0g3v0226089	2.45735	0.0392611		Ljmitog3v0000230	2.86136	1.15214e-07
				Lj0g3v0289939	2.45735	0.0392611		Lj0g3v0054089	2.84481	5.56718e-178
				Lj1g3v1147290	2.45735	0.0392611		Lj0g3v0036579	2.83582	0.00114445
				Lj3g3v3513440	2.45735	0.0392611		Lj4g3v1330780	2.81934	3.71335e-11
				Lj4g3v0654680	2.45735	0.0392611		Lj0g3v0050909	2.80326	8.80345e-14
				Lj4g3v1212340	2.45735	0.0392611		Lj3g3v1428120	2.7993	2.20317e-05
				Lj1g3v0416370	2.44497	3.84102e-09		Lj5g3v0433740	2.79002	2.69879e-17
				Lj2g3v0631950	2.44003	9.83086e-80		Lj0g3v0231679	2.79002	2.98885e-06
				Lj4g3v0047610	2.43943	3.69066e-18		Lj0g3v0059219	2.78336	1.64848e-13
				Lj5g3v1811360	2.43427	1.12081e-09		Lj0g3v0054269	2.76474	4.72276e-24
				Lj6g3v0214800	2.43427	3.20483e-05		Lj0g3v0291859	2.74271	7.38282e-51
				Lj2g3v0718110	2.43038	2.30458e-08		Lj4g3v0588840	2.74271	1.35336e-15
				Lj4g3v1108050	2.43038	2.30458e-08		Lj2g3v1985030	2.74271	1.0183e-07
				Lj0g3v0161309	2.4029	1.08482e-13		Lj3g3v2809410	2.74271	4.08748e-05
				Lj2g3v2876140	2.4029	4.03961e-08		Lj0g3v0201589	2.74271	0.00029562
				Lj0g3v0032049	2.4029	0.012056		Lj4g3v2618640	2.74271	0.00029562
				Lj3g3v1340590	2.4029	0.012056		Lj0g3v0338319	2.74271	0.00212119
				Lj0g3v0053799	2.39748	5.3056e-26		Lj5g3v1171160	2.74271	0.00212119
				Lj0g3v0102749	2.38979	4.82494e-11		Lj0g3v0095379	2.74271	0.0150012
				Lj4g3v1684340	2.38696	3.41864e-09		Lj0g3v0132959	2.74271	0.0150012
				Lj5g3v1326740	2.37803	6.12619e-17		Lj0g3v0147289	2.74271	0.0150012
				Lj5g3v0670930	2.37489	0.0036254		Lj1g3v0129670	2.74271	0.0150012
				Lj6g3v1077880	2.37489	0.0036254		Lj2g3v0636020	2.74271	0.0150012
				Lj0g3v0049599	2.35782	1.73449e-09		Lj3g3v2315280	2.74271	0.0150012
				Lj5g3v2013550	2.35782	0.00108159		Lj4g3v1108080	2.74271	0.0150012
				Lj0g3v0225369	2.34632	0.000322331		Ljchlorog3v0000040	2.72394	0
				Lj3g3v2990310	2.33805	9.64832e-05		Lj6g3v0214800	2.6938	1.03405e-05
				Lj4g3v1330780	2.28743	2.20259e-10		Lj6g3v0927710	2.6938	1.03405e-05
				Lj0g3v0347859	2.28743	0.000549887		Ljchlorog3v0000080	2.68927	6.65477e-19
				Lj0g3v0016699	2.28743	0.00619546		Lj1g3v4276580	2.66871	1.23932e-13
				Lj2g3v1295260	2.28743	0.00619546		Ljmitog3v0000640	2.66337	1.51464e-185
				Lj1g3v3217950	2.28743	0.0204237		Lj0g3v0124339	2.6631	0
				Lj2g3v0360240	2.28743	0.0204237		Lj0g3v0088839	2.65345	1.25005e-56
				Lj2g3v2661500	2.28743	0.0204237		Lj3g3v0797320	2.64318	0.00388611
				Lj0g3v0086179	2.26815	1.01195e-60		Lj0g3v0071799	2.6158	9.6809e-30
				Lj0g3v0156559	2.25705	6.20062e-07		Lj0g3v0252239	2.59071	4.01069e-08
				Lj6g3v0933470	2.24472	1.56614e-31		Lj0g3v0359369	2.59071	0.000992181
				Lj0g3v0209699	2.22603	1.11479e-09		Lj6g3v0586990	2.59071	0.000992181
				Lj5g3v1999130	2.2233	3.8826e-12		Lj0g3v0006299	2.59071	0.0273811
				Ljchlorog3v0000370	2.21752	4.76265e-56		Lj0g3v0035909	2.59071	0.0273811
				Lj0g3v0345049	2.21343	0.0031385		Lj0g3v0153169	2.59071	0.0273811
				Lj6g3v0484100	2.20496	4.17792e-05		Lj0g3v0239499	2.59071	0.0273811
				Lj0g3v0076749	2.19432	0.0104815		Lj6g3v1451870	2.59071	0.0273811
				Lj1g3v2976030	2.17251	3.37598e-76		Ljmitog3v0000040	2.57279	2.95478e-07
				Lj5g3v0539650	2.17007	3.82566e-08		Lj2g3v2304820	2.56763	8.75296e-06
				Lj0g3v0050869	2.16575	2.54461e-48		Lj2g3v0062390	2.55829	7.36256e-08
				Lj0g3v0347239	2.1619	0.0015749		Lj0g3v0062549	2.55261	1.54387e-58
				Lj1g3v1183540	2.1619	0.0015749		Ljmitog3v0000450	2.54259	0
				Lj0g3v0004219	2.1619	0.0342169		Lj4g3v3015210	2.5418	9.77382e-15
				Lj0g3v0175319	2.1619	0.0342169		Lj4g3v0461370	2.53626	2.98365e-13
				Lj1g3v1596900	2.1619	0.0342169		Lj0g3v0099189	2.53626	5.40936e-07
				Lj2g3v0636020	2.1619	0.0342169		Lj0g3v0353009	2.53626	0.00704134
				Lj5g3v0586560	2.1619	0.0342169		Lj1g3v1526010	2.53626	0.00704134
				Lj6g3v0762470	2.1619	0.0342169		Lj4g3v0679860	2.53626	0.00704134
				Ljmitog3v0000040	2.1525	4.46065e-07		Lj4g3v1736220	2.53626	0.00704134
				Lj0g3v0363479	2.14541	0.000236752		Lj1g3v3105090	2.52032	2.73081e-10
				Lj3g3v1665990	2.14541	0.000236752		Lj4g3v1684340	2.52032	2.73081e-10
				Lj0g3v0140239	2.12393	0.000790724		Lj1g3v1582570	2.51594	1.07853e-15
				Lj0g3v0262809	2.12032	1.09838e-07		Lj0g3v0203629	2.50825	2.4399e-22
				Lj3g3v2995720	2.11428	6.25249e-19		Lj1g3v4317620	2.50051	3.16661e-30
				Lj4g3v0412850	2.07592	2.90678e-05		Lj0g3v0199449	2.49217	7.3126e-93
				Lj0g3v0160079	2.05296	9.84586e-05		Lj0g3v0215499	2.49118	0.000455737
				Lj0g3v0151789	2.05296	0.00876835		Ljmitog3v0000660	2.4898	0
				Lj6g3v1138550	2.04927	7.59635e-10		Lj3g3v1665990	2.47968	0.000115135
				Lj0g3v0083859	2.04486	2.42264e-17		Lj0g3v0049599	2.46031	1.79599e-06
				Lj1g3v1147280	2.04231	0.000653887		Lj0g3v0132199	2.45641	1.99942e-13
				Lj1g3v1582570	2.03875	1.80981e-12		Lj0g3v0054259	2.43871	3.62577e-13
				Lj0g3v0258029	2.03545	5.90249e-16		Lj0g3v0175899	2.42286	5.7004e-108
				Lj0g3v0101839	2.02767	9.66517e-18		Lj0g3v0156559	2.42079	1.30067e-05
				Lj0g3v0252239	2.02439	1.25067e-07		Lj6g3v1052450	2.42079	1.30067e-05
				Lj0g3v0175239	2.02439	0.0043709		Lj4g3v1464070	2.42079	0.000206892
				Lj0g3v0352809	2.00989	0.000161873		Lj0g3v0160079	2.42079	0.000817211
				Lj5g3v0707740	2.00363	5.85095e-06		Lj1g3v4885880	2.42079	0.00322117
								Lj0g3v0262499	2.42079	0.0125858
								Lj3g3v1340590	2.42079	0.0125858
								Lj6g3v1823210	2.42079	0.0125858
								Lj0g3v0242449	2.42079	0.0490078
								Lj0g3v0243509	2.42079	0.0490078
								Lj1g3v0268510	2.42079	0.0490078
								Lj1g3v0395650	2.42079	0.0490078
								Lj1g3v0395680	2.42079	0.0490078
								Lj2g3v0360240	2.42079	0.0490078
								Lj2g3v0632210	2.42079	0.0490078
								Lj3g3v3651390	2.42079	0.0490078
								Lj4g3v1107620	2.42079	0.0490078
								Lj5g3v0659900	2.42079	0.0490078
								Lj3g3v2054320	2.41421	4.12079e-34
								Lj1g3v3443900	2.40829	3.71133e-18
								Lj0g3v0167809	2.38426	1.44971e-06
								Lj0g3v0139469	2.38014	1.13535e-21
								Lj3g3v2995720	2.37684	3.4345e-15
								Lj0g3v0087069	2.37498	2.34096e-05
								Lj0g3v0075279	2.36832	9.30933e-05
								Lj2g3v1034400	2.36832	9.30933e-05
								Ljmitog3v0000430	2.35939	0.000368343
								Lj6g3v1138550	2.35569	2.61248e-10
								Lj3g3v2518940	2.34717	0
								Lj0g3v0256719	2.34679	0.00145637
								Lj2g3v1349340	2.34679	0.00145637
								Lj4g3v1736130	2.33861	9.54681e-84
								Lj0g3v0059969	2.32768	0.00570717
								Lj1g3v0984140	2.32768	0.00570717
								Lj0g3v0062479	2.31803	2.50344e-22
								Lj0g3v0331049	2.30831	1.94024e-27
								Lj1g3v5021200	2.30831	4.62343e-06
								Lj4g3v1880580	2.29525	1.8569e-05
								Lj0g3v0262379	2.29525	0.000651887
								Lj0g3v0352809	2.29525	0.000651887
								Lj2g3v1389050	2.29525	0.000651887
								Lj0g3v0062529	2.29525	0.0222408
								Lj0g3v0204629	2.29525	0.0222408
								Lj3g3v0370490	2.29525	0.0222408
								Lj5g3v0615990	2.29525	0.0222408
								Ljchlorog3v0013290	2.28868	4.00473e-11
								Ljchlorog3v0000180	2.2866	3.16631e-80
								Ljmitog3v0000310	2.2764	1.76001e-11
								Lj1g3v4404410	2.27493	2.24028e-07
								Lj0g3v0217509	2.27462	4.26933e-50
								Lj1g3v3441300	2.26878	8.20698e-06
								Lj0g3v0006809	2.26878	0.00256658
								Lj2g3v1277280	2.26878	0.00256658
								Lj4g3v1329570	2.26878	0.00256658
								Lj4g3v0047610	2.26581	2.19714e-14
								Lj1g3v3255670	2.2628	2.30355e-48
								Lj0g3v0007669	2.26209	9.00993e-07
								Lj0g3v0192559	2.25981	5.93686e-128
								Lj0g3v0054189	2.25823	2.77689e-62
								Lj0g3v0305829	2.25729	0.000291461
								Lj2g3v1295260	2.22814	0.00997213
								Lj0g3v0121909	2.22188	1.52801e-16
								Lj5g3v0707740	2.20928	6.37157e-06
								Ljchlorog3v0000370	2.20577	2.37841e-31
								Lj6g3v1421130	2.20545	6.13098e-57
								Ljmitog3v0000210	2.20167	1.74355e-26
								Lj2g3v1169960	2.19915	1.12004e-37
								Lj0g3v0110839	2.19839	0.000509483
								Ljmitog3v0000390	2.19451	1.66874e-58
								Lj0g3v0062489	2.18575	5.53602e-69
								Ljmitog3v0000010	2.17918	5.91061e-280
								Ljmitog3v0000820	2.17567	5.89809e-08
								Lj0g3v0239829	2.17081	1.11714e-05
								Lj0g3v0053909	2.15775	1.19256e-28
								Lj0g3v0242109	2.15775	2.52854e-11
								Lj0g3v0086559	2.15775	0.0384978
								Lj0g3v0139859	2.15775	0.0384978
								Lj0g3v0141699	2.15775	0.0384978
								Lj0g3v0328669	2.15775	0.0384978
								Lj1g3v3404490	2.15775	0.0384978
								Lj3g3v0730410	2.15775	0.0384978
								Lj5g3v1696990	2.15775	0.0384978
								Lj6g3v0326410	2.15775	0.0384978
								Lj1g3v3388990	2.15118	4.92394e-20
								Lj0g3v0258389	2.14661	2.1467e-06
								Lj2g3v3109520	2.14325	4.41857e-05
								Lj0g3v0160659	2.13595	1.40814e-26
								Lj0g3v0279099	2.12948	2.27741e-29
								Lj0g3v0155169	2.12123	0.0172293
								Lj0g3v0157909	2.12123	0.0172293
								Lj0g3v0164289	2.12123	0.0172293
								Lj1g3v4538820	2.12123	0.0172293
								Lj3g3v0965470	2.12123	0.0172293
								Lj5g3v0670930	2.12123	0.0172293
								Lj0g3v0054159	2.12056	0
								Ljchlorog3v0010710	2.11416	5.52454e-107
								Lj1g3v0786230	2.11266	3.72952e-06
								Lj0g3v0167199	2.10884	0.000173194
								Lj4g3v0451010	2.10884	0.000173194
								Lj0g3v0326069	2.09886	0.00770896
								Ljmitog3v0000800	2.08916	2.01935e-23
								Lj0g3v0054319	2.08811	4.62498e-114
								Lj0g3v0205709	2.08375	0.00342065
								Lj2g3v0000020	2.08375	0.00342065
								Lj5g3v1953010	2.08375	0.00342065
								Lj2g3v2794440	2.07286	6.4403e-37
								Lj0g3v0324289	2.07286	0.00151497
								Lj5g3v1774600	2.07286	0.00151497
								Lj3g3v1957940	2.07155	1.60292e-20
								Lj0g3v0086179	2.06821	1.9659e-45
								Lj0g3v0267449	2.06464	0.00066982
								Lj2g3v0718110	2.05822	0.000296759
								Lj0g3v0160239	2.0555	4.43674e-45
								Lj6g3v1421150	2.05474	6.30242e-76
								Lj0g3v0160289	2.05305	3.59001e-51
								Lj5g3v2183790	2.05305	0.000131052
								Lj6g3v1138510	2.04882	5.76728e-05
								Lj0g3v0002079	2.04227	1.31023e-10
								Lj0g3v0270409	2.03799	4.4498e-23
								Lj0g3v0309079	2.03692	0
								Lj0g3v0218689	2.02827	0
								Lj0g3v0027139	2.02817	0
								Lj0g3v0347839	2.01835	1.00093e-14
								Ljchlorog3v0010770	2.01167	2.12637e-30
								Lj0g3v0175719	2.00575	4.32869e-05
								Lj1g3v0682840	2.00575	0.000222926
								Lj4g3v3016330	2.00575	0.00114087
								Lj2g3v0917280	2.00575	0.00258281
								Lj1g3v1147280	2.00575	0.00581405
								Lj5g3v2266300	2.00575	0.00581405
								Lj0g3v0099389	2.00575	0.0130637
								Lj0g3v0298699	2.00575	0.0130637
								Lj4g3v1221570	2.00575	0.0130637
								Lj0g3v0016459	2.00575	0.0293973
								Lj0g3v0053779	2.00575	0.0293973
								Lj0g3v0285999	2.00575	0.0293973

## Sheet: Be USDA61 v H2O Dwnreg
CLC genomics workbench				DEGseq				DEGseq
(two 3 dpi, one 1dpi reps)				(two 3 dpi, one 1dpi reps)				(two 3 dpi reps)
Lj v3.0 gene ID	Log₂ FC	FDR p-value		Lj v3.0 gene ID	Log₂ FC	FDR p-value		Lj v3.0 gene ID	Log₂ FC	FDR p-value
Lj1g3v2404350	-5.58	4.37e-09		Lj0g3v0026669	-8.8825	7.49976e-50		Lj1g3v2063030	-9.04274	1.44541e-57
Lj1g3v3385870	-5.48	0.04		Lj0g3v0013759	-8.64921	1.17675e-43		Lj0g3v0026669	-8.74914	9.63628e-49
Lj0g3v0063229	-4.9	0		Lj0g3v0121339	-8.31249	5.86146e-36		Lj0g3v0013759	-8.51585	1.15174e-42
Lj0g3v0083849	-4.79	0.01		Lj2g3v1327440	-8.08761	1.54199e-31		Lj0g3v0259849	-8.26571	6.28911e-37
Lj1g3v2036590	-4.42	0.00169		Lj2g3v1253990	-8.07013	3.2206e-31		Lj0g3v0121339	-8.17913	4.06776e-35
Lj1g3v0452270	-3.99	7.02e-05		Lj5g3v0112000	-7.8825	5.87333e-28		Lj2g3v1327440	-7.95425	8.62831e-31
Lj0g3v0001669	-3.74	0		Lj4g3v2020620	-7.80004	1.25624e-26		Lj4g3v2020620	-7.66668	5.48982e-26
Lj3g3v3281690	-3.34	0.03		Lj3g3v3523850	-7.64331	2.88608e-24		Lj1g3v1582560	-7.65603	8.02875e-26
Lj1g3v0117810	-3.24	6.9e-05		Lj3g3v0838370	-7.60739	9.42267e-24		Lj5g3v0112000	-7.61264	3.66248e-25
Lj0g3v0360999	-3.2	4.96e-06		Lj2g3v0743230	-7.55806	4.61489e-23		Lj3g3v0838370	-7.4372	1.15786e-22
Lj0g3v0099649	-2.94	0.00387		Lj6g3v1018510	-7.45404	1.11216e-21		Lj4g3v0937740	-7.39939	3.69273e-22
Lj0g3v0105009	-2.94	0.000283		Lj4g3v2605950	-7.32728	4.34433e-20		Lj0g3v0346489	-7.32068	3.88926e-21
Lj2g3v0894410	-2.9	0.05		Lj0g3v0154969	-7.28243	1.49608e-19		Lj5g3v0112040	-7.26571	1.88845e-20
Lj0g3v0223379	-2.82	2.23e-08		Lj0g3v0016469	-7.26716	2.26408e-19		Lj4g3v2605950	-7.19392	1.39133e-19
Lj1g3v0130160	-2.68	0.03		Lj0g3v0301319	-7.25173	3.43747e-19		Lj0g3v0154969	-7.00548	1.80672e-17
Lj0g3v0364049	-2.52	4.66e-06		Lj4g3v1983560	-7.18831	1.81237e-18		Lj3g3v3523850	-6.93677	9.46138e-17
Lj4g3v1399740	-2.35	2.09e-06		Lj0g3v0094799	-7.05242	5.1912e-17		Lj6g3v1018510	-6.90114	2.17253e-16
Lj1g3v1386440	-2.12	0.00101		Lj2g3v2088270	-7.0345	7.91137e-17		Lj0g3v0265419	-6.883	3.2947e-16
Lj0g3v0104999	-2.03	0.01		Lj1g3v4202340	-6.84186	5.75776e-15		Lj1g3v4202340	-6.7085	1.44476e-14
Lj0g3v0090109	-2.01	0.02		Lj0g3v0167179	-6.71257	8.03046e-14		Lj0g3v0170729	-6.6453	5.20308e-14
				Lj1g3v3729370	-6.71257	8.03046e-14		Lj2g3v2925270	-6.62361	7.987e-14
				Lj0g3v0192689	-6.68985	1.25458e-13		Lj1g3v4997290	-6.46186	1.64265e-12
				Lj1g3v2139510	-6.64331	3.05592e-13		Lj0g3v0167179	-6.36057	9.49385e-12
				Lj1g3v4997290	-6.64331	3.05592e-13		Lj0g3v0301319	-6.36057	9.49385e-12
				Lj3g3v3056800	-6.51993	2.86294e-12		Lj3g3v1238810	-6.36057	9.49385e-12
				Lj1g3v2052980	-6.49393	4.49975e-12		Lj0g3v0139979	-6.30713	2.3055e-11
				Lj3g3v1238810	-6.49393	4.49975e-12		Lj4g3v1983560	-6.27965	3.58241e-11
				Lj0g3v0020329	-6.46746	7.09815e-12		Lj5g3v2060930	-6.25164	5.5787e-11
				Lj0g3v0139979	-6.44049	1.11028e-11		Lj5g3v2100780	-6.22307	8.70638e-11
				Lj2g3v1550450	-6.44049	1.11028e-11		Lj0g3v0101819	-6.10278	5.27211e-10
				Lj5g3v2060930	-6.385	2.76523e-11		Lj3g3v3375770	-6.10278	5.27211e-10
				Lj4g3v1214950	-6.35643	4.36535e-11		Lj1g3v2052980	-6.07107	8.26179e-10
				Lj6g3v1412690	-6.29754	1.09276e-10		Lj3g3v3056800	-6.03865	1.30522e-09
				Lj0g3v0254019	-6.13884	1.1008e-09		Lj0g3v0020329	-6.00548	2.0572e-09
				Lj0g3v0363419	-6.0345	4.47895e-09		Lj0g3v0192689	-6.00548	2.0572e-09
				Lj2g3v1647790	-6.0345	4.47895e-09		Lj4g3v0095220	-5.97153	3.25294e-09
				Lj0g3v0250279	-5.9605	1.14874e-08		Lj4g3v1214950	-5.97153	3.25294e-09
				Lj1g3v4579040	-5.9605	1.14874e-08		Lj0g3v0363419	-5.90114	8.1536e-09
				Lj4g3v2973670	-5.9605	1.14874e-08		Lj2g3v2088270	-5.86462	1.28927e-08
				Lj1g3v3385870	-5.9024	4.92307e-16		Lj0g3v0075399	-5.82714	2.04346e-08
				Lj0g3v0345009	-5.84186	4.79972e-08		Lj3g3v0338910	-5.82714	2.04346e-08
				Lj1g3v4453650	-5.80004	7.74877e-08		Lj4g3v2973670	-5.82714	2.04346e-08
				Lj1g3v4303230	-5.75697	1.25857e-07		Lj0g3v0094799	-5.78867	3.25443e-08
				Lj0g3v0254969	-5.71257	2.03938e-07		Lj6g3v1412690	-5.74914	5.17054e-08
				Lj3g3v0797400	-5.71257	2.03938e-07		Lj1g3v2404350	-5.63883	5.0632e-137
				Lj0g3v0211479	-5.66677	3.29374e-07		Lj0g3v0245069	-5.62361	2.1033e-07
				Lj1g3v2404350	-5.63214	7.88248e-220		Lj0g3v0016469	-5.53341	5.39661e-07
				Lj1g3v4667850	-5.61946	5.30767e-07		Lj0g3v0310429	-5.53341	5.39661e-07
				Lj0g3v0253569	-5.46746	2.28884e-06		Lj0g3v0326519	-5.53341	5.39661e-07
				Lj3g3v0041900	-5.46746	2.28884e-06		Lj0g3v0352109	-5.53341	5.39661e-07
				Lj0g3v0068249	-5.41301	3.74769e-06		Lj1g3v4453650	-5.53341	5.39661e-07
				Lj0g3v0217109	-5.35643	6.15238e-06		Lj4g3v0560870	-5.53341	5.39661e-07
				Lj0g3v0171159	-5.29754	1.00445e-05		Lj0g3v0314129	-5.4861	8.65941e-07
				Lj1g3v4792970	-5.17201	2.70976e-05		Lj1g3v1034290	-5.4861	8.65941e-07
				Lj3g3v0937910	-5.17201	2.70976e-05		Lj0g3v0354739	-5.46186	1.23812e-12
				Lj4g3v2604590	-5.17201	2.70976e-05		Lj0g3v0113889	-5.4372	1.39784e-06
				Lj3g3v2576000	-5.10489	4.4833e-05		Lj0g3v0254019	-5.4372	1.39784e-06
				Lj4g3v1330370	-5.10489	4.4833e-05		Lj0g3v0325609	-5.39939	1.53978e-46
				Lj0g3v0113889	-5.07013	3.63999e-09		Lj0g3v0253569	-5.3341	3.61951e-06
				Lj0g3v0150199	-5.0345	7.39001e-05		Lj3g3v0041900	-5.3341	3.61951e-06
				Lj3g3v0409450	-5.0345	7.39001e-05		Lj0g3v0345009	-5.27965	5.85337e-06
				Lj3g3v0950620	-5.0345	7.39001e-05		Lj1g3v0786340	-5.27965	5.85337e-06
				Lj0g3v0083849	-5.01635	5.32422e-17		Lj1g3v3729370	-5.27965	5.85337e-06
				Lj0g3v0276099	-4.9605	0.000122089		Lj2g3v1550450	-5.27965	5.85337e-06
				Lj4g3v0843090	-4.9605	0.000122089		Lj3g3v3235400	-5.27965	5.85337e-06
				Lj6g3v1954020	-4.9605	0.000122089		Lj0g3v0217109	-5.22307	9.4775e-06
				Lj0g3v0063229	-4.93239	8.36591e-117		Lj0g3v0199029	-5.16418	2.52087e-10
				Lj1g3v2093390	-4.8825	0.000201284		Lj0g3v0099309	-5.13993	6.61059e-96
				Lj1g3v2611450	-4.8825	0.000201284		Lj1g3v3385870	-5.10278	6.69448e-10
				Lj1g3v3870640	-4.8825	0.000201284		Lj0g3v0300039	-5.10278	2.48811e-05
				Lj5g3v1225690	-4.8825	0.000201284		Lj6g3v0001260	-5.10278	2.48811e-05
				Lj0g3v0044699	-4.80004	0.000332025		Lj0g3v0192649	-5.03865	4.04288e-05
				Lj1g3v4594300	-4.80004	0.000332025		Lj1g3v4792970	-5.03865	4.04288e-05
				Lj2g3v1586470	-4.80004	0.000332025		Lj3g3v0462050	-5.03865	4.04288e-05
				Lj4g3v2095020	-4.80004	0.000332025		Lj3g3v0937910	-5.03865	4.04288e-05
				Lj0g3v0058359	-4.71257	0.000548691		Lj1g3v3217860	-4.97153	6.54829e-05
				Lj0g3v0078139	-4.71257	0.000548691		Lj5g3v1697150	-4.97153	6.54829e-05
				Lj0g3v0099829	-4.71257	0.000548691		Lj3g3v2576000	-4.90114	0.000106497
				Lj0g3v0239989	-4.71257	0.000548691		Lj1g3v4579040	-4.82714	0.000173695
				Lj0g3v0270649	-4.71257	0.000548691		Lj2g3v0743230	-4.82714	0.000173695
				Lj0g3v0323979	-4.71257	0.000548691		Lj4g3v0843090	-4.82714	0.000173695
				Lj1g3v1900590	-4.71257	0.000548691		Lj5g3v0105990	-4.82714	0.000173695
				Lj4g3v0336140	-4.71257	0.000548691		Lj6g3v1954020	-4.82714	0.000173695
				Lj0g3v0102429	-4.61946	0.000913943		Lj1g3v2110610	-4.74914	0.00028279
				Lj0g3v0291749	-4.61946	0.000913943		Lj4g3v0153830	-4.74914	0.00028279
				Lj2g3v3089600	-4.61946	0.000913943		Lj5g3v1225690	-4.74914	0.00028279
				Lj1g3v2036590	-4.55052	2.46227e-29		Lj6g3v0001230	-4.74914	0.00028279
				Lj0g3v0079319	-4.51993	0.00151317		Lj0g3v0044699	-4.66668	0.000460714
				Lj0g3v0181479	-4.51993	0.00151317		Lj0g3v0198279	-4.66668	0.000460714
				Lj0g3v0203219	-4.51993	0.00151317		Lj1g3v0130130	-4.66668	0.000460714
				Lj3g3v1571330	-4.51993	0.00151317		Lj2g3v1586470	-4.66668	0.000460714
				Lj1g3v3318580	-4.41301	0.00252107		Lj4g3v0119690	-4.66668	0.000460714
				Lj3g3v0337880	-4.41301	0.00252107		Lj4g3v2095020	-4.66668	0.000460714
				Lj5g3v0539630	-4.41301	0.00252107		Lj3g3v3338170	-4.61386	1.4815e-173
				Lj1g3v1207800	-4.29754	2.2025e-05		Lj0g3v0078139	-4.57921	0.000752445
				Lj0g3v0167159	-4.29754	0.00419282		Lj0g3v0099829	-4.57921	0.000752445
				Lj0g3v0245509	-4.29754	0.00419282		Lj0g3v0171159	-4.57921	0.000752445
				Lj0g3v0316689	-4.29754	0.00419282		Lj0g3v0239989	-4.57921	0.000752445
				Lj1g3v2953450	-4.29754	0.00419282		Lj1g3v1900590	-4.57921	0.000752445
				Lj2g3v3338890	-4.29754	0.00419282		Lj3g3v3281690	-4.54884	4.22524e-110
				Lj6g3v1984510	-4.29754	0.00419282		Lj0g3v0063229	-4.54605	2.72194e-67
				Lj0g3v0192649	-4.17201	6.19799e-05		Lj0g3v0211479	-4.4861	0.00122764
				Lj0g3v0167309	-4.17201	0.00697147		Lj0g3v0323979	-4.4861	0.00122764
				Lj0g3v0244319	-4.17201	0.00697147		Lj3g3v3736590	-4.4861	0.00122764
				Lj0g3v0303029	-4.17201	0.00697147		Lj0g3v0342849	-4.38657	5.00319e-06
				Lj0g3v0043139	-4.0345	0.0115944		Lj0g3v0079319	-4.38657	0.00201332
				Lj0g3v0358409	-4.0345	0.0115944		Lj0g3v0203219	-4.38657	0.00201332
				Lj1g3v1651330	-4.0345	0.0115944		Lj1g3v2313070	-4.38657	0.00201332
				Lj1g3v2636130	-4.0345	0.0115944		Lj1g3v2315290	-4.38657	0.00201332
				Lj2g3v1389150	-4.0345	0.0115944		Lj3g3v1571330	-4.38657	0.00201332
				Lj2g3v1536210	-4.0345	0.0115944		Lj0g3v0311669	-4.3341	8.26145e-06
				Lj4g3v0189770	-4.0345	0.0115944		Lj0g3v0083849	-4.30713	1.19311e-10
				Lj4g3v1983210	-4.0345	0.0115944		Lj5g3v0681090	-4.27965	1.35904e-05
				Lj4g3v2215360	-4.0345	0.0115944		Lj0g3v0047989	-4.27965	0.0032898
				Lj5g3v1670370	-4.0345	0.0115944		Lj1g3v2093390	-4.27965	0.0032898
				Lj6g3v2116830	-4.0345	0.0115944		Lj1g3v3318580	-4.27965	0.0032898
				Lj1g3v0452270	-4.02133	3.98274e-83		Lj3g3v0462320	-4.27965	0.0032898
				Lj0g3v0310429	-3.99798	5.79906e-08		Lj3g3v0950620	-4.27965	0.0032898
				Lj0g3v0136129	-3.8825	0.0191121		Lj5g3v0539630	-4.27965	0.0032898
				Lj0g3v0144779	-3.8825	0.0191121		Lj5g3v1175610	-4.27965	0.0032898
				Lj0g3v0237669	-3.8825	0.0191121		Lj6g3v1052280	-4.27965	0.0032898
				Lj0g3v0256589	-3.8825	0.0191121		Lj0g3v0160649	-4.22307	2.24727e-05
				Lj1g3v1548870	-3.8825	0.0191121		Lj0g3v0001669	-4.206	1.02643e-157
				Lj3g3v0462310	-3.8825	0.0191121		Lj0g3v0242439	-4.16418	3.70438e-05
				Lj3g3v1312770	-3.8825	0.0191121		Lj0g3v0007739	-4.16418	0.00537762
				Lj4g3v2977960	-3.8825	0.0191121		Lj0g3v0057809	-4.16418	0.00537762
				Lj0g3v0099309	-3.74029	5.5368e-86		Lj0g3v0150199	-4.16418	0.00537762
				Lj0g3v0069199	-3.71257	0.031455		Lj0g3v0245509	-4.16418	0.00537762
				Lj0g3v0070639	-3.71257	0.031455		Lj0g3v0276099	-4.16418	0.00537762
				Lj0g3v0107639	-3.71257	0.031455		Lj0g3v0344659	-4.16418	0.00537762
				Lj0g3v0120179	-3.71257	0.031455		Lj2g3v1925700	-4.16418	0.00537762
				Lj0g3v0153219	-3.71257	0.031455		Lj2g3v3338890	-4.16418	0.00537762
				Lj0g3v0260349	-3.71257	0.031455		Lj3g3v1421790	-4.16418	0.00537762
				Lj1g3v2139470	-3.71257	0.031455		Lj5g3v1853190	-4.16418	0.00537762
				Lj1g3v3194690	-3.71257	0.031455		Lj1g3v3833570	-4.08701	2.63551e-17
				Lj2g3v1014120	-3.71257	0.031455		Lj4g3v0166320	-4.03865	9.99514e-05
				Lj2g3v1758440	-3.71257	0.031455		Lj0g3v0106399	-4.03865	0.00877838
				Lj3g3v0819890	-3.71257	0.031455		Lj0g3v0167309	-4.03865	0.00877838
				Lj3g3v2319420	-3.71257	0.031455		Lj0g3v0244319	-4.03865	0.00877838
				Lj4g3v0398290	-3.71257	0.031455		Lj0g3v0272139	-4.03865	0.00877838
				Lj4g3v2603740	-3.71257	0.031455		Lj0g3v0327849	-4.03865	0.00877838
				Lj4g3v2604640	-3.71257	0.031455		Lj1g3v2611450	-4.03865	0.00877838
				Lj0g3v0001669	-3.70931	4.74809e-239		Lj1g3v3870640	-4.03865	0.00877838
				Lj0g3v0285319	-3.6001	1.81565e-26		Lj1g3v4594300	-4.03865	0.00877838
				Lj0g3v0134219	-3.51993	0.00368371		Lj1g3v5048280	-4.03865	0.00877838
				Lj3g3v0462100	-3.51993	0.00368371		Lj4g3v0654660	-4.03865	0.00877838
				Lj0g3v0311669	-3.46746	2.82439e-05		Lj0g3v0043139	-3.90114	0.0143662
				Lj0g3v0047989	-3.41301	0.0060957		Lj0g3v0107019	-3.90114	0.0143662
				Lj3g3v0290180	-3.41301	0.0060957		Lj0g3v0167159	-3.90114	0.0143662
				Lj4g3v0937740	-3.39065	6.21134e-22		Lj0g3v0269979	-3.90114	0.0143662
				Lj3g3v3281690	-3.36144	1.45146e-96		Lj1g3v1651330	-3.90114	0.0143662
				Lj5g3v1999140	-3.29754	2.83111e-14		Lj1g3v2636130	-3.90114	0.0143662
				Lj0g3v0057809	-3.29754	0.0100437		Lj1g3v4667850	-3.90114	0.0143662
				Lj0g3v0261809	-3.29754	0.0100437		Lj2g3v1280070	-3.90114	0.0143662
				Lj4g3v1202070	-3.29754	0.0100437		Lj2g3v1536210	-3.90114	0.0143662
				Lj5g3v1853190	-3.29754	0.0100437		Lj4g3v0450440	-3.90114	0.0143662
				Lj1g3v0117810	-3.28765	1.65648e-238		Lj4g3v2215360	-3.90114	0.0143662
				Lj4g3v1881920	-3.23614	0.000213107		Lj5g3v1670370	-3.90114	0.0143662
				Lj6g3v1753110	-3.209	3.68305e-13		Lj6g3v2116830	-3.90114	0.0143662
				Lj0g3v0360999	-3.19076	0		Lj2g3v1201220	-3.86462	1.39919e-07
				Lj2g3v1649160	-3.17795	5.54936e-39		Lj0g3v0243119	-3.80803	6.57263e-27
				Lj2g3v2017510	-3.17201	0.000348953		Lj2g3v0227060	-3.77186	6.65474e-23
				Lj0g3v0283979	-3.17201	0.0163113		Lj2g3v1058150	-3.77186	1.27548e-67
				Lj2g3v2856040	-3.17201	0.0163113		Lj4g3v2604630	-3.74914	0.000723732
				Lj0g3v0076129	-3.11467	4.69071e-12		Lj0g3v0084929	-3.74914	0.0234333
				Lj5g3v1598530	-3.10489	2.45968e-10		Lj0g3v0102429	-3.74914	0.0234333
				Lj5g3v0670370	-3.07514	1.2856e-11		Lj0g3v0157919	-3.74914	0.0234333
				Lj1g3v3975520	-3.06405	7.70589e-46		Lj0g3v0181479	-3.74914	0.0234333
				Lj5g3v0681090	-3.0345	1.04789e-06		Lj0g3v0237669	-3.74914	0.0234333
				Lj4g3v0340830	-3.0345	0.000935352		Lj0g3v0303029	-3.74914	0.0234333
				Lj0g3v0010979	-3.0345	0.0264436		Lj0g3v0316689	-3.74914	0.0234333
				Lj0g3v0081459	-3.0345	0.0264436		Lj3g3v0409450	-3.74914	0.0234333
				Lj0g3v0191629	-3.0345	0.0264436		Lj3g3v0462310	-3.74914	0.0234333
				Lj0g3v0274649	-3.0345	0.0264436		Lj4g3v0336140	-3.74914	0.0234333
				Lj0g3v0335829	-3.0345	0.0264436		Lj4g3v1330370	-3.74914	0.0234333
				Lj0g3v0337069	-3.0345	0.0264436		Lj4g3v2376300	-3.74914	0.0234333
				Lj2g3v1646650	-3.0345	0.0264436		Lj5g3v0087390	-3.74914	0.0234333
				Lj4g3v2139580	-3.0345	0.0264436		Lj0g3v0114269	-3.73302	5.19089e-16
				Lj4g3v2376300	-3.0345	0.0264436		Lj5g3v2258230	-3.69343	4.10966e-66
				Lj1g3v1648950	-3.02243	1.70781e-18		Lj0g3v0125539	-3.57921	0.00193949
				Lj2g3v0894410	-2.98843	3.32079e-51		Lj0g3v0237189	-3.57921	0.00193949
				Lj1g3v1222520	-2.9605	0.00151664		Lj2g3v1499290	-3.57921	0.00193949
				Lj2g3v3109830	-2.9605	0.00151664		Lj4g3v3099290	-3.57921	0.00193949
				Lj5g3v1235710	-2.95926	0		Lj0g3v0069199	-3.57921	0.0379926
				Lj0g3v0105009	-2.9409	0		Lj0g3v0070639	-3.57921	0.0379926
				Lj0g3v0099649	-2.92923	4.08247e-111		Lj0g3v0107639	-3.57921	0.0379926
				Lj4g3v2917680	-2.90522	6.94568e-10		Lj0g3v0120179	-3.57921	0.0379926
				Lj0g3v0176619	-2.8825	0.0425113		Lj0g3v0129359	-3.57921	0.0379926
				Lj1g3v2766530	-2.8825	0.0425113		Lj0g3v0260349	-3.57921	0.0379926
				Lj1g3v2896140	-2.8825	0.0425113		Lj0g3v0262269	-3.57921	0.0379926
				Lj2g3v1024260	-2.8825	0.0425113		Lj0g3v0267559	-3.57921	0.0379926
				Lj6g3v1412740	-2.871	1.95182e-72		Lj1g3v2139470	-3.57921	0.0379926
				Lj0g3v0223379	-2.85928	8.15264e-222		Lj1g3v2896140	-3.57921	0.0379926
				Lj0g3v0015519	-2.82805	0.000222912		Lj2g3v0621810	-3.57921	0.0379926
				Lj1g3v3182330	-2.8125	3.42089e-74		Lj2g3v1758440	-3.57921	0.0379926
				Lj1g3v3458590	-2.76644	6.45696e-27		Lj3g3v2319420	-3.57921	0.0379926
				Lj2g3v0560050	-2.7536	2.88367e-15		Lj4g3v0189770	-3.57921	0.0379926
				Lj0g3v0273249	-2.7482	2.79352e-06		Lj4g3v2604640	-3.57921	0.0379926
				Lj0g3v0322659	-2.71257	1.48731e-13		Lj4g3v2742700	-3.57921	0.0379926
				Lj0g3v0183759	-2.71257	0.0063628		Lj4g3v2819920	-3.57921	0.0379926
				Lj2g3v1925700	-2.71257	0.0063628		Lj6g3v1422190	-3.57921	0.0379926
				Lj1g3v0130160	-2.7102	5.88377e-248		Lj6g3v1954240	-3.57921	0.0379926
				Lj0g3v0074609	-2.66677	8.2708e-05		Lj1g3v3182330	-3.56506	1.40855e-85
				Lj0g3v0304849	-2.65117	0.000919604		Lj0g3v0130569	-3.53341	7.59737e-06
				Lj0g3v0103099	-2.64725	5.52724e-49		Lj1g3v4081840	-3.4861	0.00315753
				Lj0g3v0116529	-2.61946	0.0101425		Lj5g3v1960110	-3.4861	0.00315753
				Lj3g3v0300700	-2.61946	0.0101425		Lj6g3v2042990	-3.4861	0.00315753
				Lj3g3v0719960	-2.61946	0.0101425		Lj1g3v0452270	-3.46457	3.97121e-44
				Lj0g3v0330059	-2.60566	4.88841e-14		Lj4g3v0484460	-3.4372	2.04336e-05
				Lj0g3v0362549	-2.58704	0.00145753		Lj1g3v3458590	-3.43007	5.34269e-17
				Lj3g3v0462050	-2.56057	2.95341e-05		Lj3g3v0719960	-3.38657	0.0051102
				Lj5g3v1999220	-2.55129	4.46216e-24		Lj6g3v2006150	-3.38657	0.0051102
				Lj6g3v1722680	-2.52815	1.36816e-22		Lj3g3v2213510	-3.35306	1.17078e-61
				Lj4g3v0095220	-2.51993	6.62619e-06		Lj1g3v4921040	-3.35017	3.15208e-94
				Lj0g3v0212809	-2.51993	0.00230952		Lj2g3v0894410	-3.31474	3.69387e-53
				Lj4g3v0450140	-2.51993	0.00230952		Lj1g3v1207800	-3.27965	0.00826297
				Lj0g3v0364049	-2.4918	0		Lj5g3v1960120	-3.27965	0.00826297
				Lj4g3v0730740	-2.48516	1.16578e-10		Lj6g3v1078490	-3.27965	0.00826297
				Lj1g3v4694290	-2.44954	7.04019e-20		Lj3g3v2351110	-3.25856	2.15689e-106
				Lj2g3v2197680	-2.44954	0.0036377		Lj6g3v1753110	-3.23457	2.25482e-10
				Lj4g3v1329110	-2.42878	1.37996e-11		Lj0g3v0331259	-3.22307	0.000143323
				Lj1g3v1061500	-2.41301	4.55401e-19		Lj4g3v2604510	-3.16418	2.12534e-22
				Lj3g3v1421790	-2.41301	0.0247482		Lj0g3v0105159	-3.16418	0.0133036
				Lj6g3v1052280	-2.41301	0.0247482		Lj0g3v0301339	-3.16418	0.0133036
				Lj4g3v1399740	-2.3819	1.274e-294		Lj0g3v0353569	-3.16418	0.0133036
				Lj0g3v0218599	-2.37554	0.0056849		Lj0g3v0223379	-3.10695	1.96729e-207
				Lj3g3v0652730	-2.36518	0		Lj3g3v0139630	-3.10474	1.48578e-110
				Lj5g3v2100780	-2.35643	1.97988e-06		Lj0g3v0113959	-3.06464	6.8654e-09
				Lj0g3v0113949	-2.33148	1.41215e-05		Lj0g3v0314749	-3.03865	4.71512e-23
				Lj4g3v2641090	-2.31436	0		Lj3g3v1665810	-3.03865	4.27542e-07
				Lj4g3v0633590	-2.29754	0.00044445		Lj2g3v2017510	-3.03865	0.000599662
				Lj0g3v0167569	-2.29754	0.038197		Lj1g3v1732380	-3.03865	0.0213352
				Lj0g3v0353569	-2.29754	0.038197		Lj2g3v3339700	-3.03865	0.0213352
				Lj1g3v1137240	-2.29754	0.038197		Lj3g3v0462100	-3.03865	0.0213352
				Lj1g3v2624810	-2.29754	0.038197		Lj3g3v1340540	-3.03865	0.0213352
				Lj1g3v2979290	-2.29754	0.038197		Lj4g3v2106120	-3.03865	0.0213352
				Lj1g3v3835570	-2.29754	0.038197		Lj4g3v2717110	-3.03865	0.0213352
				Lj4g3v1388440	-2.29754	0.038197		Lj1g3v2036590	-2.98521	2.90704e-08
				Lj4g3v3002600	-2.29754	0.038197		Lj2g3v1226730	-2.98131	3.10431e-11
				Lj6g3v0366960	-2.29754	0.038197		Lj5g3v1598530	-2.97153	1.20833e-09
				Lj2g3v0738540	-2.28657	3.69288e-15		Lj1g3v4405460	-2.95773	4.68166e-08
				Lj3g3v3627840	-2.28332	5.25799e-23		Lj2g3v0739570	-2.9142	3.71268e-16
				Lj0g3v0354739	-2.27329	3.65057e-07		Lj1g3v1061500	-2.91141	2.46723e-20
				Lj5g3v2046150	-2.27329	3.65057e-07		Lj5g3v1156330	-2.90114	6.74066e-05
				Lj3g3v2515220	-2.25689	0.000154153		Lj0g3v0010979	-2.90114	0.0339257
				Lj1g3v0811910	-2.23614	0.00306558		Lj0g3v0112379	-2.90114	0.0339257
				Lj3g3v3736590	-2.23614	0.00306558		Lj1g3v1137240	-2.90114	0.0339257
				Lj2g3v0738550	-2.20238	1.23338e-28		Lj4g3v1388440	-2.90114	0.0339257
				Lj2g3v1068350	-2.198	0.00105708		Lj5g3v0001020	-2.90114	0.0339257
				Lj3g3v3235400	-2.198	0.00105708		Lj5g3v1873100	-2.90114	0.0339257
				Lj6g3v0779840	-2.198	0.00105708		Lj5g3v1235710	-2.817	0
				Lj0g3v0160829	-2.19062	8.18112e-05		Lj4g3v0486150	-2.81552	0
				Lj5g3v2258230	-2.17564	3.2676e-42		Lj3g3v0766150	-2.80161	0.000171423
				Lj5g3v1913730	-2.17201	0.000363104		Lj3g3v1476890	-2.80161	0.000171423
				Lj3g3v3568300	-2.17201	0.00470205		Lj3g3v3069030	-2.79759	0
				Lj4g3v1450980	-2.17201	0.00470205		Lj0g3v0113999	-2.78867	1.17827e-05
				Lj2g3v0636810	-2.16296	2.11902e-108		Lj0g3v0335859	-2.74914	0.0038541
				Lj3g3v1297300	-2.15736	9.47313e-06		Lj5g3v1998960	-2.74914	0.0038541
				Lj0g3v0325609	-2.14044	9.46879e-24		Lj0g3v0286359	-2.74527	1.1985e-197
				Lj2g3v1058150	-2.13974	1.88952e-41		Lj4g3v2916530	-2.73722	4.52778e-223
				Lj0g3v0337409	-2.13884	4.27888e-05		Lj0g3v0364049	-2.72635	0
				Lj1g3v4917460	-2.12761	0.0204397		Lj0g3v0015519	-2.69469	0.00042767
				Lj1g3v5020890	-2.12761	0.0204397		Lj6g3v0339500	-2.68748	0
				Lj0g3v0359379	-2.11467	0.000191053		Lj1g3v0117810	-2.68523	1.01056e-111
				Lj1g3v1386440	-2.11189	2.07505e-173		Lj4g3v2775600	-2.68355	3.19364e-06
				Lj5g3v1341940	-2.10174	5.91655e-58		Lj0g3v0023009	-2.64696	4.59773e-42
				Lj0g3v0132699	-2.094	1.78216e-10		Lj5g3v0082990	-2.63811	5.39273e-07
				Lj1g3v1008860	-2.09109	0.00246273		Lj1g3v1386440	-2.63317	7.74534e-173
				Lj1g3v4897980	-2.05413	1.23164e-36		Lj0g3v0075119	-2.61948	2.70979e-55
				Lj0g3v0114269	-2.04886	2.12775e-10		Lj4g3v2227840	-2.61484	6.73684e-11
				Lj0g3v0090109	-2.04588	2.56653e-298		Lj0g3v0174109	-2.60896	8.5123e-07
				Lj5g3v0404780	-2.0345	0.00371953		Lj0g3v0103749	-2.59481	6.52618e-70
				Lj0g3v0068289	-2.0345	0.0307772		Lj1g3v3459850	-2.57921	1.67852e-10
				Lj2g3v1693150	-2.0345	0.0307772		Lj0g3v0076129	-2.57921	1.43086e-07
				Lj0g3v0104999	-2.01129	1.42475e-188		Lj4g3v2227830	-2.56446	3.83992e-84
				Lj0g3v0186579	-2.00536	2.61506e-05		Lj5g3v2183750	-2.56273	2.79132e-11
								Lj0g3v0082839	-2.55784	5.72403e-17
								Lj6g3v1201350	-2.55497	5.26496e-15
								Lj0g3v0275009	-2.53857	3.96575e-09
								Lj1g3v3945980	-2.53341	0.00018098
								Lj0g3v0243549	-2.51781	0.00163716
								Lj3g3v0323320	-2.51781	0.00163716
								Lj1g3v4694290	-2.51467	6.22788e-19
								Lj0g3v0362879	-2.5121	1.08033e-10
								Lj1g3v1169700	-2.50521	3.07608e-05
								Lj0g3v0295999	-2.4941	4.44919e-22
								Lj0g3v0174199	-2.4921	3.6378e-29
								Lj2g3v0738550	-2.4861	5.7176e-29
								Lj0g3v0250019	-2.4861	5.16105e-06
								Lj0g3v0072789	-2.4861	0.0146432
								Lj2g3v2197680	-2.4861	0.0146432
								Lj3g3v0339260	-2.4861	0.0146432
								Lj5g3v0278030	-2.4861	0.0146432
								Lj3g3v0349300	-2.47403	1.30868e-14
								Lj6g3v1211950	-2.4723	8.61069e-07
								Lj2g3v2969650	-2.46674	4.78146e-05
								Lj0g3v0285639	-2.45368	1.95335e-13
								Lj4g3v2227850	-2.44546	6.63035e-21
								Lj0g3v0111009	-2.42721	7.41812e-05
								Lj1g3v3354260	-2.41572	2.08928e-06
								Lj4g3v2917680	-2.41572	2.08928e-06
								Lj5g3v1999140	-2.41572	2.08928e-06
								Lj4g3v1452000	-2.41354	8.23637e-44
								Lj0g3v0270639	-2.40703	9.54957e-09
								Lj0g3v0349879	-2.40518	2.29973e-18
								Lj0g3v0267149	-2.38657	8.96923e-08
								Lj0g3v0273439	-2.38657	8.96923e-08
								Lj2g3v1925730	-2.38657	0.000670283
								Lj0g3v0012919	-2.38657	0.0039128
								Lj0g3v0207999	-2.38657	0.0039128
								Lj0g3v0212809	-2.38657	0.0039128
								Lj3g3v2515220	-2.38657	0.0039128
								Lj0g3v0157599	-2.38657	0.0225414
								Lj1g3v0838120	-2.37507	4.23375e-282
								Lj2g3v0738540	-2.36349	1.90933e-14
								Lj0g3v0194779	-2.35365	4.85071e-15
								Lj0g3v0360999	-2.35007	2.55398e-139
								Lj1g3v0049860	-2.33664	3.14259e-16
								Lj0g3v0362549	-2.31618	0.00599799
								Lj1g3v0130160	-2.31351	4.38246e-118
								Lj0g3v0075999	-2.30713	1.98837e-06
								Lj0g3v0113949	-2.30168	0.000270256
								Lj0g3v0337409	-2.30168	0.000270256
								Lj5g3v0670370	-2.29542	1.18684e-05
								Lj1g3v3975520	-2.28348	7.95059e-21
								Lj0g3v0186649	-2.27965	0.0343702
								Lj1g3v4943870	-2.27965	0.0343702
								Lj2g3v1068350	-2.27965	0.0343702
								Lj2g3v1758450	-2.27965	0.0343702
								Lj4g3v0450140	-2.27965	0.0343702
								Lj5g3v2241450	-2.27965	0.0343702
								Lj6g3v0057760	-2.27965	0.0343702
								Lj0g3v0012529	-2.27653	4.7416e-272
								Lj4g3v0985600	-2.26727	7.8051e-07
								Lj0g3v0245139	-2.25729	1.99628e-07
								Lj2g3v0227070	-2.2561	3.22218e-26
								Lj0g3v0285319	-2.24218	1.19763e-06
								Lj5g3v1986540	-2.24218	0.00907891
								Lj6g3v2218710	-2.24218	0.00907891
								Lj3g3v2172580	-2.23266	2.49268e-16
								Lj4g3v0336650	-2.23129	2.77447e-05
								Lj3g3v3069010	-2.22859	3.36806e-48
								Lj0g3v0153609	-2.22307	5.1111e-55
								Lj0g3v0074429	-2.21967	1.36128e-11
								Lj3g3v1403970	-2.21148	0.000625232
								Lj0g3v0110909	-2.20371	0.000163246
								Lj3g3v3338140	-2.18654	2.17305e-20
								Lj2g3v1649160	-2.18587	3.27266e-14
								Lj2g3v0560050	-2.18256	1.1739e-08
								Lj0g3v0099649	-2.17723	3.30185e-34
								Lj0g3v0125239	-2.16418	1.19389e-12
								Lj3g3v2062810	-2.1549	5.97902e-47
								Lj0g3v0144159	-2.15033	1.60392e-93
								Lj0g3v0042549	-2.14959	3.95335e-69
								Lj1g3v1854340	-2.1475	1.1304e-17
								Lj0g3v0088309	-2.13488	4.10357e-116
								Lj1g3v1648950	-2.12941	9.63354e-05
								Lj3g3v2521130	-2.12941	9.63354e-05
								Lj3g3v3627840	-2.1138	9.23406e-20
								Lj2g3v2448200	-2.11142	4.34135e-278
								Lj1g3v3975480	-2.10202	1.12253e-46
								Lj0g3v0300389	-2.09552	7.03713e-58
								Lj1g3v1787650	-2.08171	1.91724e-18
								Lj1g3v2810570	-2.08171	1.45299e-05
								Lj0g3v0102079	-2.08171	0.0205484
								Lj6g3v2222140	-2.07398	2.12008e-12
								Lj0g3v0090109	-2.07066	3.25004e-256
								Lj3g3v0807600	-2.06996	4.81913e-16
								Lj3g3v3069050	-2.06464	3.82887e-56
								Lj6g3v2233310	-2.06464	1.37911e-08
								Lj0g3v0195049	-2.06464	0.00212687
								Lj2g3v0834830	-2.06464	0.00212687
								Lj0g3v0268769	-2.05726	0.000216633
								Lj0g3v0035779	-2.05565	1.21823e-12
								Lj4g3v1399740	-2.05378	2.48999e-167
								Lj1g3v0651930	-2.05031	9.83775e-59
								Lj0g3v0328219	-2.03865	5.23355e-20
								Lj0g3v0261389	-2.01217	0.0031648
								Lj1g3v3948170	-2.01217	2.54181e-20
								Lj0g3v0194729	-2.00548	0.00012534

## Sheet: Pst DC3000 v H2O Upreg
CLC genomics workbench				DEGseq				DEGseq
(two 3 dpi, one 1dpi reps)				(two 3 dpi, one 1dpi reps)				(two 3 dpi reps)
Lj v3.0 gene ID	Log₂ FC	FDR p-value		Lj v3.0 gene ID	Log₂ FC	FDR p-value		Lj v3.0 gene ID	Log₂ FC	FDR p-value
Lj1g3v2392240	10.67	0.01		Ljchlorog3v0015200	10.1665	6.64353e-96		Lj1g3v2392240	9.70924	6.82581e-71
Ljchlorog3v0015200	10.52	0.03		Lj1g3v2392240	10.155	2.62567e-95		Lj2g3v2904870	8.68457	5.72181e-40
Lj3g3v2330900	5.96	0.04		Lj5g3v1974400	8.37175	2.79024e-35		Lj0g3v0303939	8.57383	1.59111e-37
Lj1g3v4669290	5.77	4.04e-05		Lj1g3v3022480	7.88313	1.36704e-26		Lj0g3v0236739	8.12776	5.1186e-29
Lj6g3v0001230	4.91	0.05		Lj0g3v0084229	7.74227	1.73703e-24		Lj1g3v4549020	7.87722	4.52771e-25
Lj4g3v2882250	4.18	0.00544		Lj1g3v2926310	7.41106	3.90688e-20		Lj0g3v0344979	7.5428	1.37024e-20
Lj6g3v2170740	4.07	3.68e-07		Lj3g3v3525970	7.41106	3.90688e-20		Ljchlorog3v0015200	7.4455	1.97341e-19
Lj5g3v0101610	3.91	0.03		Lj3g3v0928240	7.21175	7.02645e-18		Lj5g3v0433460	7.4455	1.97341e-19
Lj0g3v0095839	3.88	0.03		Lj1g3v3385880	6.84918	2.22002e-14		Lj3g3v2330900	7.42863	3.07686e-19
Lj4g3v1684340	3.64	0.00409		Lj0g3v0338919	6.62679	1.43328e-12		Lj0g3v0239979	7.41156	4.8095e-19
Lj1g3v4549020	3.49	0.03		Lj1g3v1560340	6.62679	1.43328e-12		Lj3g3v3525970	7.41156	4.8095e-19
Lj2g3v2002950	3.41	0.01		Lj0g3v0264609	6.57234	3.67548e-12		Lj3g3v0928240	7.35909	1.83688e-18
Lj0g3v0276859	3.4	0.01		Lj0g3v0141849	6.48661	1.52089e-11		Lj0g3v0113819	7.1067	7.05335e-16
Lj0g3v0115609	3.25	0.02		Lj3g3v2851200	6.48661	1.52089e-11		Lj1g3v3385880	6.99652	7.35448e-15
Lj6g3v1201340	2.63	0.00106		Lj4g3v0450690	6.42649	3.96709e-11		Lj0g3v0115659	6.85213	1.30013e-13
Lj2g3v1370290	2.6	0.0094		Lj0g3v0192769	6.39546	6.38092e-11		Lj2g3v1647790	6.82659	2.09312e-13
Lj0g3v0331049	2.44	9.75e-05		Lj6g3v1995800	6.34763	2.00913e-20		Lj1g3v1560340	6.77413	5.51064e-13
Lj5g3v1414150	2.4	0.04		Lj3g3v2330900	6.29817	8.62971e-20		Lj2g3v1757080	6.77413	5.51064e-13
Lj0g3v0164569	2.33	0.01		Lj0g3v0036649	6.29817	2.71548e-10		Lj0g3v0264609	6.71968	1.45248e-12
Lj5g3v1988770	2.31	0.05		Lj0g3v0101779	6.26422	4.40011e-10		Lj4g3v2882250	6.70574	3.09917e-24
Lj2g3v0914760	2.24	0.01		Lj2g3v2506760	6.26422	4.40011e-10		Lj4g3v0450690	6.57383	1.71189e-11
Lj2g3v0914630	2.23	0.01		Lj4g3v2336890	6.26422	4.40011e-10		Lj6g3v1995800	6.47867	5.36756e-21
Lj5g3v1961260	2.23	0.000154		Lj0g3v0135239	6.22945	7.18612e-10		Lj0g3v0089739	6.41156	2.07987e-10
Lj6g3v0325210	2	6.36e-06		Lj0g3v0316019	6.22945	7.18612e-10		Lj0g3v0101779	6.41156	2.07987e-10
				Lj3g3v2737510	6.22945	7.18612e-10		Lj2g3v2506760	6.41156	2.07987e-10
				Lj0g3v0204399	6.1573	1.92153e-09		Lj4g3v2336890	6.41156	2.07987e-10
				Lj6g3v0001270	6.1573	1.92153e-09		Lj0g3v0204399	6.30464	9.46928e-10
				Lj0g3v0106889	5.95936	2.29448e-08		Lj6g3v0001270	6.30464	9.46928e-10
				Lj0g3v0068739	5.91629	3.79939e-08		Lj0g3v0240199	6.18916	4.41329e-09
				Lj6g3v1722710	5.8719	6.29288e-08		Lj2g3v2084420	6.18916	4.41329e-09
				Lj0g3v0062319	5.8261	1.04096e-07		Lj1g3v3022480	6.01924	3.47731e-08
				Lj1g3v2953710	5.72988	2.88817e-07		Lj6g3v1722710	6.01924	3.47731e-08
				Lj3g3v1307390	5.72988	2.88817e-07		Lj0g3v0062319	5.97344	5.88203e-08
				Lj1g3v3902780	5.62679	8.05392e-07		Lj0g3v0205479	5.97344	5.88203e-08
				Lj6g3v1008110	5.59982	1.41631e-12		Lj3g3v0819890	5.97344	5.88203e-08
				Lj4g3v2717100	5.57234	1.34897e-06		Lj0g3v0135239	5.92613	9.93468e-08
				Lj4g3v2822300	5.57234	1.34897e-06		Lj0g3v0195629	5.87722	1.68026e-07
				Lj1g3v4669290	5.56744	2.94672e-198		Lj1g3v2953710	5.87722	1.68026e-07
				Lj0g3v0043969	5.51576	2.27634e-06		Lj3g3v1307390	5.87722	1.68026e-07
				Lj0g3v0273239	5.51576	2.27634e-06		Lj3g3v2851200	5.87722	1.68026e-07
				Lj0g3v0294599	5.45686	3.8335e-06		Lj1g3v3902780	5.77413	4.82284e-07
				Lj0g3v0146929	5.39546	6.44526e-06		Lj1g3v4764700	5.77413	4.82284e-07
				Lj2g3v0167090	5.39546	6.44526e-06		Lj5g3v0101610	5.77268	0
				Lj5g3v0091580	5.39546	6.44526e-06		Lj0g3v0141849	5.71968	8.19067e-07
				Lj0g3v0245549	5.33133	1.0851e-05		Lj3g3v2737510	5.71968	8.19067e-07
				Lj4g3v2140070	5.33133	1.0851e-05		Lj1g3v4669290	5.70985	1.02406e-207
				Lj1g3v4764700	5.22945	7.71881e-10		Lj0g3v0043969	5.6631	1.3989e-06
				Lj0g3v0054419	5.11983	5.29013e-05		Lj0g3v0068739	5.6631	1.3989e-06
				Lj2g3v1252490	5.11983	5.29013e-05		Lj0g3v0273239	5.6631	1.3989e-06
				Lj0g3v0019699	5.04183	9.04185e-05		Lj5g3v1974400	5.6631	1.3989e-06
				Lj0g3v0093989	5.04183	9.04185e-05		Lj0g3v0225369	5.6042	2.40145e-06
				Lj3g3v2563410	5.04183	9.04185e-05		Lj0g3v0294599	5.6042	2.40145e-06
				Lj4g3v2561510	5.04183	9.04185e-05		Lj0g3v0146929	5.5428	4.12879e-06
				Lj5g3v1513570	5.04183	9.04185e-05		Lj0g3v0270649	5.5428	4.12879e-06
				Lj6g3v0960520	5.04183	9.04185e-05		Lj4g3v2717100	5.5428	4.12879e-06
				Lj0g3v0080889	4.95936	0.000154135		Lj5g3v0091580	5.5428	4.12879e-06
				Lj1g3v3388980	4.95936	0.000154135		Lj4g3v2337910	5.47867	5.82809e-11
				Lj5g3v0108490	4.91629	3.99624e-15		Lj0g3v0196569	5.47867	7.09805e-06
				Lj0g3v0019469	4.8719	0.000262946		Lj0g3v0316019	5.47867	7.09805e-06
				Lj0g3v0265259	4.8719	0.000262946		Lj0g3v0317849	5.41156	1.22837e-05
				Lj1g3v3105110	4.8719	0.000262946		Lj3g3v2285490	5.41156	1.22837e-05
				Lj2g3v0992540	4.8719	0.000262946		Lj6g3v0704510	5.41156	1.22837e-05
				Lj2g3v1758400	4.8719	0.000262946		Lj0g3v0034889	5.34117	2.11132e-05
				Lj2g3v0743220	4.85126	2.95507e-76		Lj0g3v0057799	5.34117	2.11132e-05
				Lj1g3v3052610	4.8261	1.66055e-07		Lj6g3v1008110	5.30464	9.25167e-10
				Lj4g3v0585750	4.77879	0.000449974		Lj0g3v0036649	5.26717	3.64782e-05
				Lj1g3v3028260	4.67926	0.00077545		Lj0g3v0338919	5.26717	3.64782e-05
				Lj4g3v2742850	4.67926	0.00077545		Lj2g3v1252490	5.26717	3.64782e-05
				Lj5g3v0656990	4.67926	0.00077545		Lj3g3v2906200	5.26717	3.64782e-05
				Lj5g3v1208500	4.67926	0.00077545		Lj4g3v1440940	5.26717	3.64782e-05
				Lj6g3v0001230	4.65617	3.27092e-107		Lj0g3v0167569	5.18916	6.33019e-05
				Lj3g3v2317830	4.62679	1.46871e-06		Lj5g3v1513570	5.18916	6.33019e-05
				Lj0g3v0046519	4.57234	0.00132581		Lj0g3v0042109	5.14852	8.6486e-09
				Lj0g3v0095829	4.57234	0.00132581		Lj1g3v3388980	5.1067	0.000109714
				Lj0g3v0128889	4.57234	0.00132581		Lj2g3v0167090	5.1067	0.000109714
				Lj0g3v0320719	4.57234	0.00132581		Lj0g3v0019469	5.01924	0.000190675
				Lj1g3v1135220	4.57234	0.00132581		Lj0g3v0193599	5.01924	0.000190675
				Lj1g3v3020960	4.57234	0.00132581		Lj1g3v3105110	5.01924	0.000190675
				Lj1g3v4955030	4.57234	0.00132581		Lj2g3v0992540	5.01924	0.000190675
				Lj5g3v0297310	4.57234	0.00132581		Lj0g3v0265259	4.92613	0.000332721
				Lj0g3v0337599	4.45686	0.00227328		Lj0g3v0358409	4.92613	0.000332721
				Lj0g3v0348779	4.45686	0.00227328		Lj4g3v0585750	4.92613	0.000332721
				Lj1g3v2038790	4.45686	0.00227328		Lj1g3v3028260	4.82659	0.000584008
				Lj3g3v0424030	4.45686	0.00227328		Lj2g3v0632530	4.82659	0.000584008
				Lj5g3v0529160	4.45686	0.00227328		Lj3g3v0937920	4.82659	0.000584008
				Lj0g3v0316299	4.39546	1.30851e-05		Lj3g3v2563410	4.82659	0.000584008
				Lj0g3v0061579	4.33133	0.00391303		Lj4g3v2742850	4.82659	0.000584008
				Lj0g3v0154379	4.33133	0.00391303		Lj6g3v0001230	4.78595	2.45037e-112
				Lj0g3v0170629	4.33133	0.00391303		Lj5g3v0108490	4.71968	2.09741e-12
				Lj0g3v0230649	4.33133	0.00391303		Lj0g3v0046519	4.71968	0.00102387
				Lj1g3v3458830	4.33133	0.00391303		Lj0g3v0093989	4.71968	0.00102387
				Lj2g3v3413390	4.33133	0.00391303		Lj0g3v0095829	4.71968	0.00102387
				Lj4g3v1535140	4.33133	0.00391303		Lj0g3v0128889	4.71968	0.00102387
				Lj5g3v0975580	4.33133	0.00391303		Lj1g3v1135220	4.71968	0.00102387
				Lj5g3v1748170	4.33133	0.00391303		Lj1g3v2139440	4.71968	0.00102387
				Lj0g3v0099089	4.19383	6.79804e-05		Lj1g3v3020960	4.71968	0.00102387
				Lj0g3v0246449	4.19383	0.00674246		Lj1g3v4955030	4.71968	0.00102387
				Lj0g3v0301349	4.19383	0.00674246		Lj2g3v0435480	4.71968	0.00102387
				Lj0g3v0323899	4.19383	0.00674246		Lj0g3v0120569	4.6042	0.00179498
				Lj1g3v2429770	4.19383	0.00674246		Lj0g3v0291749	4.6042	0.00179498
				Lj3g3v0029610	4.19383	0.00674246		Lj0g3v0337599	4.6042	0.00179498
				Lj4g3v1411050	4.19383	0.00674246		Lj3g3v2317830	4.6042	0.00179498
				Lj4g3v1883040	4.19383	0.00674246		Lj0g3v0003759	4.47867	0.00316709
				Lj4g3v2882250	4.1573	1.85482e-24		Lj0g3v0019899	4.47867	0.00316709
				Lj0g3v0071749	4.04183	0.0116123		Lj0g3v0061579	4.47867	0.00316709
				Lj0g3v0120429	4.04183	0.0116123		Lj0g3v0154379	4.47867	0.00316709
				Lj0g3v0184589	4.04183	0.0116123		Lj0g3v0170629	4.47867	0.00316709
				Lj0g3v0200699	4.04183	0.0116123		Lj0g3v0186769	4.47867	0.00316709
				Lj1g3v4483970	4.04183	0.0116123		Lj0g3v0193619	4.47867	0.00316709
				Lj2g3v2691300	4.04183	0.0116123		Lj0g3v0230649	4.47867	0.00316709
				Lj3g3v1182290	4.04183	0.0116123		Lj0g3v0347239	4.47867	0.00316709
				Lj4g3v0620060	4.04183	0.0116123		Lj1g3v3458830	4.47867	0.00316709
				Lj5g3v0868120	4.04183	0.0116123		Lj3g3v0424030	4.47867	0.00316709
				Lj5g3v1811580	4.04183	0.0116123		Lj6g3v0960520	4.47867	0.00316709
				Lj6g3v0574840	4.04183	0.0116123		Lj6g3v1052290	4.47867	0.00316709
				Lj6g3v1878760	4.04183	0.0116123		Lj1g3v3137920	4.34117	4.49051e-18
				Lj6g3v2170740	3.95455	2.4757e-178		Lj4g3v2524960	4.34117	4.21211e-05
				Lj0g3v0095839	3.92501	5.40024e-17		Lj0g3v0071469	4.34117	0.00555574
				Lj0g3v0310179	3.91629	3.03628e-07		Lj0g3v0093659	4.34117	0.00555574
				Lj0g3v0015969	3.8719	0.0201261		Lj0g3v0246449	4.34117	0.00555574
				Lj0g3v0149369	3.8719	0.0201261		Lj0g3v0254969	4.34117	0.00555574
				Lj0g3v0153349	3.8719	0.0201261		Lj1g3v2429770	4.34117	0.00555574
				Lj0g3v0210239	3.8719	0.0201261		Lj1g3v2482480	4.34117	0.00555574
				Lj0g3v0342059	3.8719	0.0201261		Lj2g3v2378050	4.34117	0.00555574
				Lj0g3v0362829	3.8719	0.0201261		Lj3g3v0755630	4.34117	0.00555574
				Lj1g3v1809980	3.8719	0.0201261		Lj4g3v1327630	4.34117	0.00555574
				Lj2g3v1779780	3.8719	0.0201261		Lj4g3v1883040	4.34117	0.00555574
				Lj2g3v2002920	3.8719	0.0201261		Lj4g3v2561510	4.34117	0.00555574
				Lj4g3v1212300	3.8719	0.0201261		Lj4g3v2822300	4.34117	0.00555574
				Lj4g3v1600390	3.8719	0.0201261		Lj5g3v0529160	4.34117	0.00555574
				Lj5g3v0878360	3.8719	0.0201261		Lj6g3v0762470	4.34117	0.00555574
				Lj6g3v0607050	3.8719	0.0201261		Ljchlorog3v0000130	4.26717	6.88802e-09
				Lj6g3v1077870	3.8719	0.0201261		Lj6g3v2170740	4.19597	1.57541e-183
				Lj5g3v0101610	3.80642	0		Lj0g3v0071749	4.18916	0.00977853
				Lj5g3v1168520	3.67926	0.00180362		Lj0g3v0191199	4.18916	0.00977853
				Lj6g3v2170720	3.67926	0.00180362		Lj0g3v0218649	4.18916	0.00977853
				Lj0g3v0007529	3.67926	0.0346449		Lj0g3v0332999	4.18916	0.00977853
				Lj0g3v0120649	3.67926	0.0346449		Lj1g3v1929100	4.18916	0.00977853
				Lj0g3v0231189	3.67926	0.0346449		Lj2g3v2691300	4.18916	0.00977853
				Lj0g3v0260549	3.67926	0.0346449		Lj2g3v3413390	4.18916	0.00977853
				Lj0g3v0319039	3.67926	0.0346449		Lj4g3v0620060	4.18916	0.00977853
				Lj0g3v0344969	3.67926	0.0346449		Lj4g3v1894510	4.18916	0.00977853
				Lj2g3v0609590	3.67926	0.0346449		Lj4g3v2593540	4.18916	0.00977853
				Lj2g3v1016620	3.67926	0.0346449		Lj5g3v0297310	4.18916	0.00977853
				Lj2g3v1169930	3.67926	0.0346449		Lj5g3v0868120	4.18916	0.00977853
				Lj2g3v2113110	3.67926	0.0346449		Lj5g3v1133030	4.18916	0.00977853
				Lj4g3v3081720	3.67926	0.0346449		Lj5g3v1811580	4.18916	0.00977853
				Lj5g3v0106010	3.67926	0.0346449		Lj5g3v2299260	4.18916	0.00977853
				Lj5g3v0975560	3.67926	0.0346449		Lj6g3v0574840	4.18916	0.00977853
				Lj0g3v0086559	3.64449	2.0679e-08		Lj0g3v0297959	4.1067	0.000232538
				Lj0g3v0062279	3.62679	8.95824e-11		Ljmitog3v0000650	4.07813	3.40096e-11
				Lj4g3v1684340	3.57234	4.13985e-34		Lj0g3v0034849	4.06363	1.23444e-07
				Lj1g3v2139440	3.57234	0.00309898		Lj1g3v4719640	4.01924	0.00041199
				Lj1g3v4549020	3.46543	5.3464e-31		Lj0g3v0015969	4.01924	0.0171891
				Lj0g3v0276859	3.45686	4.92461e-20		Lj0g3v0019699	4.01924	0.0171891
				Lj0g3v0285049	3.45686	0.00528732		Lj0g3v0104199	4.01924	0.0171891
				Lj1g3v2980330	3.45686	0.00528732		Lj0g3v0106889	4.01924	0.0171891
				Lj4g3v2593540	3.45686	0.00528732		Lj0g3v0120429	4.01924	0.0171891
				Lj5g3v0087390	3.44344	8.52657e-20		Lj0g3v0149369	4.01924	0.0171891
				Lj2g3v2002950	3.41939	1.1652e-27		Lj0g3v0210239	4.01924	0.0171891
				Lj0g3v0042109	3.41622	5.4784e-07		Lj0g3v0342059	4.01924	0.0171891
				Lj0g3v0112379	3.34439	4.87729e-20		Lj2g3v1377600	4.01924	0.0171891
				Lj3g3v2809830	3.33133	0.000122953		Lj2g3v1779780	4.01924	0.0171891
				Lj0g3v0119239	3.33133	0.00904651		Lj3g3v0669120	4.01924	0.0171891
				Lj0g3v0210319	3.33133	0.00904651		Lj3g3v2888310	4.01924	0.0171891
				Lj0g3v0328019	3.33133	0.00904651		Lj3g3v2905150	4.01924	0.0171891
				Lj1g3v4729130	3.26422	0.00021033		Lj4g3v0445680	4.01924	0.0171891
				Lj0g3v0326069	3.2224	2.32083e-09		Lj4g3v1411050	4.01924	0.0171891
				Lj0g3v0115609	3.21982	1.38314e-19		Lj4g3v1600390	4.01924	0.0171891
				Lj3g3v1312770	3.20977	5.19892e-16		Lj6g3v1077870	4.01924	0.0171891
				Lj0g3v0153739	3.19383	0.000357048		Lj0g3v0310179	3.97344	3.91539e-07
				Lj0g3v0342419	3.19383	0.0153991		Lj0g3v0210849	3.92613	0.000730573
				Lj2g3v0000210	3.19383	0.0153991		Lj0g3v0106979	3.91001	3.3122e-37
				Lj3g3v1422940	3.19383	0.0153991		Lj3g3v0797400	3.82659	3.54759e-09
				Lj3g3v2995810	3.19383	0.0153991		Lj0g3v0076749	3.82659	0.00128805
				Lj5g3v1015840	3.19383	0.0153991		Lj1g3v1798790	3.82659	0.00128805
				Lj5g3v2299260	3.19383	0.0153991		Lj6g3v2170720	3.82659	0.00128805
				Lj4g3v1108080	3.11983	0.000608942		Lj0g3v0007529	3.82659	0.0302238
				Lj0g3v0299319	3.04183	3.95577e-05		Lj0g3v0210319	3.82659	0.0302238
				Lj1g3v1486320	3.04183	0.00102664		Lj0g3v0344969	3.82659	0.0302238
				Lj3g3v0312120	3.04183	0.00102664		Lj1g3v0415020	3.82659	0.0302238
				Lj0g3v0067199	3.04183	0.026063		Lj2g3v2771240	3.82659	0.0302238
				Lj1g3v1929100	3.04183	0.026063		Lj3g3v0934460	3.82659	0.0302238
				Lj1g3v4204450	3.04183	0.026063		Lj3g3v1193480	3.82659	0.0302238
				Lj2g3v1890900	3.04183	0.026063		Lj4g3v1535140	3.82659	0.0302238
				Lj2g3v2114130	3.04183	0.026063		Lj5g3v0106010	3.82659	0.0302238
				Lj4g3v1894510	3.04183	0.026063		Lj5g3v0878360	3.82659	0.0302238
				Lj5g3v0975570	3.04183	0.026063		Lj5g3v0975580	3.82659	0.0302238
				Lj6g3v2019780	3.04183	0.026063		Lj5g3v2182490	3.82659	0.0302238
				Lj0g3v0074419	3.00612	2.97633e-70		Lj6g3v2006250	3.82659	0.0302238
				Lj4g3v2618640	2.97624	1.62194e-07		Lj0g3v0084619	3.71968	0.00227736
				Lj0g3v0186769	2.95936	0.00171764		Lj3g3v2720130	3.71968	0.00227736
				Lj0g3v0244319	2.8882	2.90477e-14		Lj0g3v0195079	3.6631	1.22928e-05
				Lj4g3v0388270	2.8719	1.97018e-10		Lj0g3v0095839	3.65151	8.51972e-13
				Lj1g3v1786320	2.8719	0.00287675		Lj0g3v0285049	3.6042	0.00400627
				Lj5g3v1886260	2.8719	0.00287675		Lj0g3v0307879	3.6042	0.00400627
				Lj0g3v0003199	2.8719	0.0437841		Lj0g3v0344399	3.6042	0.00400627
				Lj0g3v0157039	2.8719	0.0437841		Lj6g3v0859010	3.6042	0.00400627
				Lj0g3v0169819	2.8719	0.0437841		Lj1g3v3105090	3.53381	3.25325e-31
				Lj0g3v0225639	2.8719	0.0437841		Lj2g3v1717620	3.47867	5.55441e-09
				Lj1g3v0912030	2.8719	0.0437841		Lj0g3v0032089	3.47867	0.00698349
				Lj1g3v2093410	2.8719	0.0437841		Lj0g3v0237029	3.47867	0.00698349
				Lj1g3v2143300	2.8719	0.0437841		Lj3g3v1312770	3.38181	6.26509e-14
				Lj1g3v4481310	2.8719	0.0437841		Lj0g3v0086039	3.34117	0.0121704
				Lj3g3v2995840	2.8719	0.0437841		Lj1g3v3052610	3.34117	0.0121704
				Lj5g3v1939460	2.8719	0.0437841		Lj2g3v2925180	3.32302	1.25425e-72
				Lj5g3v2182490	2.8719	0.0437841		Lj0g3v0062279	3.30464	9.49588e-08
				Lj0g3v0160079	2.85375	1.31699e-12		Lj0g3v0112379	3.28227	6.67379e-18
				Lj0g3v0036579	2.8105	0.000314497		Lj4g3v1684340	3.27797	1.05712e-24
				Lj0g3v0207369	2.79247	1.47408e-08		Lj4g3v2618640	3.26717	1.66746e-07
				Lj2g3v2904870	2.79173	7.23672e-42		Lj0g3v0303209	3.22869	2.92156e-07
				Lj4g3v3019450	2.77879	3.39176e-05		Lj0g3v0122139	3.20366	3.03494e-18
				Lj6g3v1995710	2.77879	3.39176e-05		Lj5g3v1697160	3.18916	1.00558e-22
				Lj4g3v0654680	2.77879	0.00476108		Lj0g3v0054209	3.18916	2.81633e-13
				Lj6g3v1201340	2.73307	0		Lj0g3v0276859	3.18916	1.05303e-11
				Lj0g3v0272519	2.67926	1.98598e-19		Lj0g3v0328669	3.18916	1.80902e-05
				Lj0g3v0218119	2.67926	9.34641e-05		Lj3g3v0312120	3.18916	0.000627515
				Lj0g3v0032089	2.67926	0.00788988		Lj1g3v2925250	3.18916	0.0211196
				Lj0g3v0107629	2.67926	0.00788988		Lj2g3v2661500	3.18916	0.0211196
				Lj0g3v0344399	2.67926	0.00788988		Lj3g3v2809830	3.18916	0.0211196
				Ljmitog3v0000650	2.65617	2.10082e-09		Lj6g3v2085690	3.18916	0.0211196
				Lj0g3v0239979	2.62679	2.6147e-19		Lj0g3v0010069	3.1067	0.00108661
				Lj3g3v0819890	2.62679	3.29096e-08		Lj2g3v2002950	3.10016	1.98883e-19
				Lj2g3v1370290	2.60254	0		Lj0g3v0074419	3.08963	2.19882e-72
				Lj4g3v1747270	2.57234	0.000252874		Lj2g3v3070850	3.07813	3.65232e-09
				Lj0g3v0243869	2.57234	0.0129396		Lj0g3v0115609	3.03554	1.47227e-15
				Lj3g3v2720130	2.57234	0.0129396		Lj0g3v0197659	3.01924	1.10495e-08
				Lj2g3v1757080	2.56492	9.6228e-14		Lj0g3v0086559	3.01924	9.39618e-05
				Lj2g3v1172450	2.54801	2.7396e-20		Lj0g3v0351339	3.01924	0.0018725
				Lj0g3v0134019	2.53487	0.00231056		Lj1g3v1486320	3.01924	0.0018725
				Lj4g3v1440940	2.53487	0.00231056		Lj4g3v1107620	3.01924	0.0018725
				Lj5g3v2013670	2.52901	1.42366e-11		Lj0g3v0008429	3.01924	0.0364491
				Lj2g3v1717620	2.52398	1.37427e-06		Lj0g3v0243869	3.01924	0.0364491
				Lj4g3v0588840	2.50821	1.99932e-19		Lj1g3v2093410	3.01924	0.0364491
				Lj2g3v3070850	2.50417	7.30252e-09		Lj1g3v2143300	3.01924	0.0364491
				Lj0g3v0180559	2.49751	7.91604e-29		Lj1g3v4204450	3.01924	0.0364491
				Lj1g3v2626350	2.49639	1.27939e-05		Lj2g3v1633210	3.01924	0.0364491
				Lj2g3v1201220	2.48132	1.82286e-31		Lj2g3v2114130	3.01924	0.0364491
				Lj6g3v1052450	2.45686	6.3922e-07		Lj2g3v2772290	3.01924	0.0364491
				Lj0g3v0010069	2.45686	0.00376056		Lj3g3v2995810	3.01924	0.0364491
				Lj0g3v0059139	2.45686	0.00376056		Lj5g3v0962930	3.01924	0.0364491
				Lj0g3v0250209	2.45686	0.00376056		Lj6g3v0920870	3.01924	0.0364491
				Lj0g3v0160869	2.45686	0.0211042		Lj5g3v0586500	2.96966	8.26642e-95
				Lj0g3v0167519	2.45686	0.0211042		Lj0g3v0036579	2.95784	0.000161828
				Lj0g3v0255809	2.45686	0.0211042		Lj0g3v0160079	2.94524	6.77823e-07
				Lj4g3v1327630	2.45686	0.0211042		Lj0g3v0270389	2.92613	1.38882e-05
				Lj4g3v2883340	2.45686	0.0211042		Lj0g3v0218759	2.91232	4.79293e-09
				Lj5g3v0659580	2.45686	0.0211042		Lj0g3v0149429	2.89371	0.000276869
				Lj6g3v0792100	2.45686	0.0211042		Lj3g3v0290350	2.89371	0.000276869
				Lj6g3v0859010	2.45686	0.0211042		Lj3g3v2809410	2.86724	2.0135e-06
				Lj0g3v0331049	2.4237	1.96579e-49		Lj6g3v1463930	2.86054	1.699e-07
				Lj4g3v2717090	2.3744	0.0060312		Lj0g3v0095379	2.82659	0.00548045
				Lj6g3v0792110	2.3744	0.0060312		Lj0g3v0197259	2.82659	0.00548045
				Lj4g3v2742700	2.36375	2.7416e-06		Lj0g3v0324289	2.79685	4.16969e-08
				Lj0g3v0078239	2.33236	0		Lj1g3v4885880	2.77413	6.94607e-05
				Lj0g3v0072469	2.33133	0.033987		Lj2g3v1102950	2.77413	6.94607e-05
				Lj0g3v0093659	2.33133	0.033987		Lj2g3v1828670	2.77413	6.94607e-05
				Lj0g3v0332999	2.33133	0.033987		Lj2g3v1172450	2.76	5.53911e-20
				Lj0g3v0335449	2.33133	0.033987		Lj1g3v1341630	2.7562	0.000806241
				Lj2g3v1102950	2.31247	2.48681e-05		Lj0g3v0180559	2.75104	6.95628e-29
				Lj6g3v0214800	2.31247	2.48681e-05		Lj4g3v1747270	2.71968	0.000117544
				Lj2g3v1828670	2.30486	0.000496301		Lj0g3v0018649	2.71968	0.0092399
				Lj0g3v0225369	2.28694	0.000140926		Lj0g3v0035909	2.71968	0.0092399
				Lj0g3v0005799	2.28694	0.00968199		Lj2g3v0632210	2.71968	0.0092399
				Lj6g3v1094770	2.28694	0.00968199		Lj4g3v2573860	2.71968	0.0092399
				Lj0g3v0011379	2.27789	5.56603e-07		Lj6g3v1094770	2.71968	0.0092399
				Lj5g3v1988770	2.27257	0		Lj6g3v1995710	2.71968	0.0092399
				Lj1g3v1582570	2.26879	4.29246e-19		Lj5g3v2013670	2.70955	2.85587e-11
				Lj0g3v0164569	2.26501	0		Lj0g3v0261359	2.6822	0.00136002
				Lj0g3v0236739	2.24694	8.51909e-20		Lj4g3v2825530	2.6631	0.000198421
				Lj6g3v0820210	2.24113	0.000224373		Lj0g3v0014889	2.65151	2.87563e-05
				Lj2g3v1022160	2.23755	1.96133e-08		Lj6g3v0214800	2.64373	4.14897e-06
				Lj2g3v2314880	2.22945	2.17664e-19		Lj2g3v1201220	2.62258	7.43683e-35
				Lj5g3v1414150	2.2151	0		Lj0g3v0207369	2.6042	9.95358e-07
				Lj0g3v0122139	2.2058	2.52256e-14		Lj0g3v0299319	2.6042	0.00229019
				Lj6g3v1201350	2.19871	4.52468e-67		Lj0g3v0098229	2.6042	0.015464
				Lj4g3v0843090	2.19383	2.38633e-11		Lj0g3v0140809	2.6042	0.015464
				Lj3g3v0797320	2.19383	0.0012511		Lj0g3v0160869	2.6042	0.015464
				Lj0g3v0057799	2.19383	0.00436457		Lj0g3v0255809	2.6042	0.015464
				Lj0g3v0067389	2.19383	0.0153507		Lj1g3v0395680	2.6042	0.015464
				Lj0g3v0084619	2.19383	0.0153507		Lj1g3v4275450	2.6042	0.015464
				Lj0g3v0307879	2.19383	0.0153507		Lj1g3v4528560	2.6042	0.015464
				Lj4g3v0654710	2.19383	0.0153507		Lj2g3v2584490	2.6042	0.015464
				Lj0g3v0079529	2.18344	5.33429e-232		Lj4g3v0473060	2.6042	0.015464
				Lj0g3v0252239	2.17771	1.35367e-10		Lj0g3v0101109	2.55529	8.10721e-05
				Lj2g3v0914760	2.17667	0		Lj4g3v3019450	2.5428	0.000558234
				Lj2g3v0914630	2.17083	0		Lj0g3v0134019	2.52174	0.0038172
				Lj5g3v1961260	2.13295	4.38297e-126		Lj5g3v1514690	2.52174	0.0038172
				Lj3g3v0950930	2.09841	4.39067e-13		Lj4g3v2742700	2.51109	6.72189e-07
				Lj0g3v0298369	2.09429	0.0241161		Lj1g3v2626350	2.50467	0.000135031
				Lj6g3v1880140	2.09429	0.0241161		Lj4g3v0588840	2.48636	1.96665e-13
				Lj0g3v0101109	2.09429	1.09925e-06		Lj1g3v1255850	2.48241	7.98549e-27
				Lj3g3v0937920	2.09429	0.000879828		Lj0g3v0067389	2.47867	0.0256871
				Lj3g3v0966220	2.09429	0.000879828		Lj0g3v0318449	2.47867	0.0256871
				Lj4g3v2604200	2.07353	0.00306775		Lj1g3v4729130	2.47867	0.0256871
				Lj6g3v0000210	2.07353	0.00306775		Lj3g3v1236640	2.47867	0.0256871
				Lj0g3v0034849	2.04183	2.15448e-05		Lj4g3v0706600	2.47867	0.0256871
				Lj0g3v0071469	2.04183	0.0106805		Lj4g3v0451010	2.46402	2.69602e-07
				Lj0g3v0076749	2.04183	0.0106805		Lj0g3v0121479	2.4455	1.87175e-06
				Lj0g3v0098229	2.04183	0.0106805		Lj2g3v1550360	2.43428	2.82374e-11
				Lj5g3v0670930	2.04183	0.0106805		Lj0g3v0059139	2.43428	0.00628167
				Lj1g3v3137920	2.0239	7.93528e-09		Lj0g3v0281889	2.43428	0.00628167
				Lj0g3v0175299	2.01874	0.000606767		Lj4g3v2717090	2.43428	0.00628167
				Lj1g3v1341630	2.0094	0.00473214		Lj5g3v1988610	2.43428	0.00628167
				Lj2g3v2314860	2.0094	0.00473214		Lj0g3v0265679	2.41978	1.88738e-35
				Lj4g3v2524960	2.0094	0.00473214		Lj2g3v1984580	2.41156	3.10125e-06
				Lj0g3v0121479	2.00435	1.83638e-06		Lj2g3v1277280	2.39775	0.000369786
				Lj0g3v0340359	2.00315	6.62711e-10		Ljmitog3v0000680	2.38847	9.94457e-09
								Lj6g3v1422190	2.37679	5.14514e-06
								Lj0g3v0079529	2.34336	4.36444e-253
								Lj0g3v0252239	2.34117	4.78929e-07
								Lj0g3v0227319	2.34117	3.53262e-05
								Lj3g3v1403870	2.34117	3.53262e-05
								Lj0g3v0209699	2.34117	0.00014648
								Lj6g3v0927710	2.34117	0.00014648
								Lj1g3v4590800	2.34117	0.0025154
								Lj1g3v4790790	2.34117	0.0102908
								Lj0g3v0166389	2.34117	0.0420886
								Lj0g3v0180549	2.34117	0.0420886
								Lj0g3v0355589	2.34117	0.0420886
								Lj1g3v0395650	2.34117	0.0420886
								Lj1g3v1786320	2.34117	0.0420886
								Lj1g3v3382500	2.34117	0.0420886
								Lj1g3v4482320	2.34117	0.0420886
								Lj2g3v0906460	2.34117	0.0420886
								Lj4g3v0654680	2.34117	0.0420886
								Lj5g3v0539990	2.34117	0.0420886
								Lj5g3v0659580	2.34117	0.0420886
								Lj5g3v2179700	2.34117	0.0420886
								Lj6g3v0792110	2.34117	0.0420886
								Lj2g3v1022160	2.29608	1.72436e-08
								Lj5g3v1414150	2.28632	0
								Lj0g3v0011379	2.28227	1.28454e-06
								Lj1g3v1798860	2.27558	3.38392e-11
								Lj5g3v1961260	2.27172	1.2216e-117
								Lj6g3v1995700	2.26717	2.25926e-05
								Lj3g3v0819910	2.26717	0.00409274
								Lj3g3v1377980	2.26717	0.00409274
								Lj0g3v0291859	2.26316	1.62773e-33
								Lj1g3v5020750	2.26025	4.99844e-07
								Lj0g3v0050909	2.25628	1.09968e-08
								Lj0g3v0056549	2.24163	0.0167022
								Lj0g3v0060419	2.24163	0.0167022
								Lj0g3v0105089	2.24163	0.0167022
								Lj0g3v0142189	2.24163	0.0167022
								Lj0g3v0250209	2.24163	0.0167022
								Lj1g3v5020890	2.24163	0.0167022
								Lj3g3v1312760	2.24163	0.0167022
								Lj4g3v0037540	2.24163	0.0167022
								Lj4g3v2575050	2.23223	8.13013e-07
								Lj4g3v3016330	2.22869	3.66729e-05
								Lj0g3v0101839	2.20906	2.67181e-09
								Ljmitog3v0000030	2.20366	1.31958e-06
								Ljchlorog3v0000250	2.20057	1.39624e-15
								Lj2g3v1985030	2.18916	5.93513e-05
								Lj0g3v0110289	2.18916	0.00657451
								Lj0g3v0218119	2.18916	0.00657451
								Lj4g3v1188670	2.18916	0.00657451
								Lj0g3v0164569	2.18652	9.14765e-257
								Lj0g3v0161309	2.17452	2.13841e-06
								Lj5g3v0144400	2.17304	3.06281e-21
								Lj0g3v0129629	2.15674	0.00258372
								Lj0g3v0196449	2.15674	0.00258372
								Lj0g3v0318259	2.15674	0.00258372
								Lj0g3v0331049	2.15017	1.19763e-25
								Lj0g3v0175299	2.13472	0.00101009
								Lj0g3v0231679	2.13472	0.00101009
								Lj4g3v1140690	2.13472	0.00101009
								Lj0g3v0046199	2.13472	0.026787
								Lj0g3v0204629	2.13472	0.026787
								Lj0g3v0338319	2.13472	0.026787
								Lj0g3v0345559	2.13472	0.026787
								Lj1g3v1526010	2.13472	0.026787
								Lj4g3v2963420	2.13472	0.026787
								Lj5g3v0422370	2.13472	0.026787
								Lj2g3v2304820	2.11877	0.000391399
								Lj1g3v5061350	2.11169	7.75816e-17
								Lj0g3v0363409	2.1067	3.93586e-10
								Lj1g3v4276580	2.1067	2.93345e-08
								Lj0g3v0213179	2.1067	0.000152266
								Lj6g3v0325210	2.10315	8.66224e-250
								Lj6g3v1412640	2.08698	1.19913e-12
								Lj5g3v1697700	2.07813	0.00160572
								Lj0g3v0050699	2.06212	1.60243e-26
								Lj2g3v0914760	2.05829	0
								Ljchlorog3v0010870	2.03716	2.59237e-09
								Lj4g3v3015210	2.03716	2.59237e-09
								Lj0g3v0242439	2.03419	5.47143e-11
								Lj0g3v0334719	2.01924	1.90224e-07
								Lj0g3v0241899	2.01924	4.92421e-07
								Lj0g3v0246819	2.01924	1.27772e-06
								Lj2g3v0812020	2.01924	2.23744e-05
								Lj5g3v0707740	2.01924	2.23744e-05
								Lj2g3v0718110	2.01924	0.000148946
								Lj5g3v0087390	2.01924	0.000148946
								Lj4g3v0388270	2.01924	0.000383147
								Lj3g3v2990310	2.01924	0.00254324
								Lj1g3v1548820	2.01924	0.00649153
								Lj3g3v0323210	2.01924	0.00649153
								Lj0g3v0116739	2.01924	0.016602
								Lj0g3v0219129	2.01924	0.016602
								Lj2g3v2902410	2.01924	0.016602
								Lj3g3v1729170	2.01924	0.016602
								Lj0g3v0187579	2.01924	0.0422942
								Lj0g3v0350189	2.01924	0.0422942
								Lj1g3v1135210	2.01924	0.0422942
								Lj1g3v3404490	2.01924	0.0422942
								Lj4g3v0462650	2.01924	0.0422942
								Lj2g3v0914630	2.01502	0

## Sheet: Pst DC3000 v H2O Dwnreg
CLC genomics workbench				DEGseq				DEGseq
(two 3 dpi, one 1dpi reps)				(two 3 dpi, one 1dpi reps)				(two 3 dpi reps)
Lj v3.0 gene ID	Log₂ FC	FDR p-value		Lj v3.0 gene ID	Log₂ FC	FDR p-value		Lj v3.0 gene ID	Log₂ FC	FDR p-value
Lj0g3v0103099	-10	0.02		Lj0g3v0103099	-9.64774	3.40674e-66		Lj0g3v0023009	-9.33391	2.27013e-58
Lj0g3v0300529	-7.25	1.27e-05		Ljchlorog3v0000430	-8.57104	3.03887e-36		Lj0g3v0102679	-9.03061	2.86263e-49
Lj0g3v0099309	-7.14	0.00066		Lj2g3v1253990	-8.48565	1.61717e-34		Ljchlorog3v0000430	-8.12031	2.85363e-29
Lj5g3v1235710	-6.48	7.31e-07		Lj5g3v0112000	-8.29802	5.26827e-31		Lj5g3v0112000	-8.01418	1.61557e-27
Lj6g3v1018510	-5.54	0.02		Lj3g3v0338910	-8.01074	2.85209e-26		Lj0g3v0086179	-7.80094	2.73485e-24
Lj3g3v3069030	-3.67	2.92e-05		Lj0g3v0161769	-7.82854	1.26072e-23		Lj3g3v0339010	-7.65319	2.89424e-22
Lj4g3v0451200	-3.64	0.01		Lj4g3v2605950	-7.74281	1.79654e-22		Lj0g3v0103099	-7.59547	1.61124e-21
Lj0g3v0069389	-3.38	0.04		Lj0g3v0170729	-7.68269	1.07565e-21		Lj4g3v2605950	-7.59547	1.61124e-21
Lj1g3v0130160	-3.32	1.11e-09		Lj0g3v0300529	-7.50748	2.78097e-76		Lj5g3v1235710	-7.46647	0
Lj0g3v0322659	-3.19	0.02		Lj0g3v0099309	-7.42883	8.57249e-109		Lj1g3v5048260	-7.45649	8.18613e-20
Lj4g3v0451330	-2.76	0.00118		Lj0g3v0270639	-7.27785	4.38133e-17		Lj0g3v0154969	-7.40703	3.07775e-19
Lj0g3v0090109	-2.65	6.69e-07		Lj0g3v0186539	-7.25738	7.06551e-17		Lj0g3v0099309	-7.27844	3.97431e-104
Lj0g3v0326379	-2.41	0.04		Lj1g3v4202340	-7.25738	7.06551e-17		Lj0g3v0270639	-7.13051	2.59993e-16
Lj1g3v3904290	-2.36	0.000212		Lj1g3v3729370	-7.1281	1.25875e-15		Lj0g3v0186539	-7.11004	4.10025e-16
Lj3g3v3069010	-2.25	2.01e-05		Lj1g3v2139510	-7.05884	5.38261e-15		Lj1g3v4202340	-7.11004	4.10025e-16
Lj0g3v0364049	-2.24	0.00118		Lj0g3v0250019	-6.93545	6.28629e-14		Lj6g3v1052410	-7.06822	1.02965e-15
Lj6g3v2274900	-2.16	0.00788		Lj4g3v1214950	-6.77196	1.25757e-12		Lj0g3v0170729	-7.04685	1.63769e-15
Lj0g3v0331569	-2.12	0.02		Lj6g3v1412690	-6.71306	3.45413e-12		Lj4g3v1534970	-7.02516	2.60197e-15
Lj0g3v0112969	-2.09	0.00175		Lj0g3v0363419	-6.45003	2.11028e-10		Lj0g3v0161769	-6.98076	6.58604e-15
Lj3g3v3069020	-2.01	6.69e-07		Lj5g3v1235710	-6.39863	0		Lj2g3v3362940	-6.8634	6.97488e-14
				Lj0g3v0250279	-6.37603	6.00965e-10		Lj3g3v1238810	-6.76212	4.69756e-13
				Lj4g3v1686520	-6.37603	6.00965e-10		Lj1g3v2036590	-6.70868	1.2245e-12
				Lj1g3v4453650	-6.21556	5.03342e-09		Lj5g3v2060930	-6.65319	3.23639e-12
				Lj0g3v0124469	-6.17249	8.608e-09		Lj6g3v0933470	-6.56572	1.3984e-11
				Lj0g3v0326519	-6.0823	2.51808e-08		Lj0g3v0300529	-6.53535	1.60083e-43
				Lj0g3v0172559	-6.03499	4.33863e-08		Lj1g3v3385870	-6.50432	3.73161e-11
				Lj1g3v4667850	-6.03499	4.33863e-08		Lj0g3v0250019	-6.47261	6.09762e-11
				Lj1g3v2052980	-5.90946	3.69952e-14		Lj4g3v1214950	-6.37308	2.71304e-10
				Lj3g3v3747880	-5.88299	2.24219e-07		Lj0g3v0363419	-6.30269	7.37844e-10
				Lj4g3v0047610	-5.88299	2.24219e-07		Lj2g3v2088270	-6.26616	1.2241e-09
				Lj6g3v1018510	-5.86957	7.62889e-27		Lj3g3v0338910	-6.22869	2.03333e-09
				Lj0g3v0068249	-5.82854	3.89351e-07		Lj6g3v1412690	-6.15069	5.57607e-09
				Lj0g3v0337519	-5.71306	1.18427e-06		Lj0g3v0113949	-6.02516	2.58395e-08
				Lj1g3v0811910	-5.65166	2.08165e-06		Lj6g3v2193390	-6.02516	2.58395e-08
				Lj1g3v4792970	-5.58753	3.66317e-06		Lj0g3v0258009	-5.98076	4.32752e-08
				Lj3g3v3568300	-5.58753	3.66317e-06		Lj0g3v0310429	-5.93496	7.27191e-08
				Lj4g3v2604590	-5.58753	3.66317e-06		Lj0g3v0326519	-5.93496	7.27191e-08
				Lj0g3v0083259	-5.52042	6.42901e-06		Lj1g3v3945980	-5.93496	7.27191e-08
				Lj3g3v2576000	-5.52042	6.42901e-06		Lj1g3v4453650	-5.93496	7.27191e-08
				Lj4g3v1330370	-5.52042	6.42901e-06		Lj0g3v0160829	-5.88765	1.22004e-07
				Lj2g3v2598830	-5.45003	1.12963e-05		Lj0g3v0172559	-5.88765	1.22004e-07
				Lj3g3v0409450	-5.45003	1.12963e-05		Lj1g3v1034290	-5.88765	1.22004e-07
				Lj4g3v0340830	-5.45003	1.12963e-05		Lj0g3v0354739	-5.8634	2.62061e-14
				Lj4g3v1464070	-5.45003	1.12963e-05		Lj4g3v0047610	-5.73565	5.82393e-07
				Lj0g3v0176719	-5.37603	1.99733e-05		Lj4g3v1686520	-5.73565	5.82393e-07
				Lj0g3v0327849	-5.37603	1.99733e-05		Lj0g3v0015519	-5.6812	9.86082e-07
				Lj1g3v0052570	-5.37603	1.99733e-05		Lj0g3v0186579	-5.6812	9.86082e-07
				Lj1g3v1222520	-5.37603	1.99733e-05		Lj1g3v3729370	-5.6812	9.86082e-07
				Lj2g3v2974840	-5.37603	1.99733e-05		Lj5g3v0279070	-5.6812	9.86082e-07
				Lj6g3v1954020	-5.37603	1.99733e-05		Lj3g3v2285480	-5.62462	1.67767e-06
				Lj2g3v0847980	-5.29802	3.54775e-05		Lj0g3v0242939	-5.56572	2.85435e-06
				Lj4g3v0153830	-5.29802	3.54775e-05		Lj5g3v1999130	-5.50432	4.89261e-06
				Lj4g3v2604630	-5.29802	3.54775e-05		Lj0g3v0097779	-5.47261	4.72347e-11
				Lj0g3v0102749	-5.21556	6.3041e-05		Lj1g3v2052980	-5.47261	4.72347e-11
				Lj2g3v1586470	-5.21556	6.3041e-05		Lj1g3v4792970	-5.44019	8.36437e-06
				Lj0g3v0065599	-5.1281	0.000112467		Lj6g3v1018510	-5.30269	4.98604e-19
				Lj0g3v0078139	-5.1281	0.000112467		Lj0g3v0301089	-5.30269	2.44827e-05
				Lj1g3v4917460	-5.1281	0.000112467		Lj3g3v2576000	-5.30269	2.44827e-05
				Lj4g3v0336140	-5.1281	0.000112467		Lj4g3v0509020	-5.30269	2.44827e-05
				Lj1g3v0983070	-5.03499	0.00020152		Lj0g3v0176719	-5.22869	4.2172e-05
				Lj2g3v3089600	-5.03499	0.00020152		Lj1g3v0052570	-5.22869	4.2172e-05
				Lj0g3v0079319	-4.93545	0.000359672		Lj3g3v2316670	-5.22869	4.2172e-05
				Lj0g3v0159529	-4.93545	0.000359672		Lj4g3v0843090	-5.22869	4.2172e-05
				Lj3g3v1571330	-4.93545	0.000359672		Lj6g3v1954020	-5.22869	4.2172e-05
				Lj4g3v3017400	-4.93545	0.000359672		Lj0g3v0124469	-5.15069	7.25823e-05
				Lj6g3v1880300	-4.93545	0.000359672		Lj1g3v0811910	-5.15069	7.25823e-05
				Lj0g3v0047989	-4.82854	0.00064928		Lj1g3v2110610	-5.15069	7.25823e-05
				Lj0g3v0248689	-4.82854	0.00064928		Lj4g3v0153830	-5.15069	7.25823e-05
				Lj0g3v0287259	-4.82854	0.00064928		Lj4g3v2604630	-5.15069	7.25823e-05
				Lj1g3v3318580	-4.82854	0.00064928		Lj2g3v1586470	-5.06822	0.000125091
				Lj5g3v0539630	-4.82854	0.00064928		Lj2g3v2598830	-5.06822	0.000125091
				Lj3g3v0339010	-4.80052	7.55999e-25		Lj0g3v0078139	-4.98076	0.000216436
				Lj0g3v0057809	-4.71306	0.00116755		Lj1g3v4917460	-4.98076	0.000216436
				Lj0g3v0137449	-4.71306	0.00116755		Lj5g3v0539650	-4.98076	0.000216436
				Lj0g3v0148689	-4.71306	0.00116755		Lj2g3v2538580	-4.88765	0.000375492
				Lj0g3v0151149	-4.71306	0.00116755		Lj2g3v2974840	-4.88765	0.000375492
				Lj0g3v0242059	-4.71306	0.00116755		Lj6g3v1690570	-4.88765	0.000375492
				Lj2g3v3338890	-4.71306	0.00116755		Lj0g3v0079319	-4.78812	0.00065414
				Lj0g3v0042119	-4.58753	0.00209511		Lj3g3v1571330	-4.78812	0.00065414
				Lj0g3v0167309	-4.58753	0.00209511		Lj6g3v1880300	-4.78812	0.00065414
				Lj0g3v0279729	-4.58753	0.00209511		Lj2g3v0560050	-4.69958	3.18042e-18
				Lj2g3v0533530	-4.58753	0.00209511		Lj0g3v0047989	-4.6812	0.00113933
				Lj3g3v3553960	-4.58753	0.00209511		Lj0g3v0248689	-4.6812	0.00113933
				Lj6g3v1463920	-4.58753	0.00209511		Lj0g3v0337519	-4.6812	0.00113933
				Lj4g3v0509030	-4.52042	1.16687e-05		Lj1g3v3318580	-4.6812	0.00113933
				Lj6g3v1629670	-4.52042	1.16687e-05		Lj3g3v0950620	-4.6812	0.00113933
				Lj0g3v0113889	-4.48565	3.32628e-10		Lj5g3v0539630	-4.6812	0.00113933
				Lj0g3v0043139	-4.45003	0.00379298		Lj0g3v0057809	-4.56572	0.00198472
				Lj0g3v0102859	-4.45003	0.00379298		Lj0g3v0137449	-4.56572	0.00198472
				Lj0g3v0247329	-4.45003	0.00379298		Lj0g3v0245509	-4.56572	0.00198472
				Lj0g3v0263279	-4.45003	0.00379298		Lj0g3v0345989	-4.56572	0.00198472
				Lj0g3v0269979	-4.45003	0.00379298		Lj2g3v3338890	-4.56572	0.00198472
				Lj0g3v0337069	-4.45003	0.00379298		Lj4g3v0340830	-4.56572	0.00198472
				Lj1g3v1651330	-4.45003	0.00379298		Lj0g3v0320089	-4.50432	9.23837e-06
				Lj3g3v2887040	-4.45003	0.00379298		Lj2g3v2925270	-4.44019	5.3528e-15
				Lj4g3v0014330	-4.45003	0.00379298		Lj0g3v0148689	-4.44019	0.00347062
				Lj0g3v0310429	-4.4135	1.11393e-09		Lj0g3v0167309	-4.44019	0.00347062
				Lj0g3v0191019	-4.29802	6.80065e-09		Lj0g3v0327849	-4.44019	0.00347062
				Lj1g3v2611450	-4.29802	7.02664e-05		Lj1g3v2611450	-4.44019	0.00347062
				Lj0g3v0059079	-4.29802	0.00685069		Lj1g3v3870640	-4.44019	0.00347062
				Lj0g3v0234959	-4.29802	0.00685069		Lj1g3v4594300	-4.44019	0.00347062
				Lj1g3v0592070	-4.29802	0.00685069		Lj2g3v0847980	-4.44019	0.00347062
				Lj1g3v3716220	-4.29802	0.00685069		Lj3g3v1340540	-4.44019	0.00347062
				Lj3g3v0462310	-4.29802	0.00685069		Lj3g3v3553960	-4.44019	0.00347062
				Lj4g3v2977960	-4.29802	0.00685069		Lj0g3v0009879	-4.30269	0.00604341
				Lj6g3v1955260	-4.29802	0.00685069		Lj0g3v0043139	-4.30269	0.00604341
				Lj0g3v0330059	-4.24358	4.88978e-24		Lj0g3v0269979	-4.30269	0.00604341
				Lj4g3v0560870	-4.1281	7.58853e-08		Lj1g3v1651330	-4.30269	0.00604341
				Lj1g3v1183400	-4.1281	0.000233157		Lj1g3v4667850	-4.30269	0.00604341
				Lj1g3v1798570	-4.1281	0.000233157		Lj3g3v2887040	-4.30269	0.00604341
				Lj0g3v0010019	-4.1281	0.0124216		Lj5g3v1670370	-4.30269	0.00604341
				Lj0g3v0070639	-4.1281	0.0124216		Lj2g3v1199890	-4.22869	8.77736e-05
				Lj0g3v0075149	-4.1281	0.0124216		Lj6g3v1629670	-4.22869	8.77736e-05
				Lj0g3v0106459	-4.1281	0.0124216		Lj1g3v0130160	-4.22201	2.1399e-230
				Lj0g3v0106769	-4.1281	0.0124216		Lj6g3v1629690	-4.17716	3.00806e-12
				Lj0g3v0107639	-4.1281	0.0124216		Lj0g3v0065599	-4.15069	0.0105478
				Lj0g3v0120179	-4.1281	0.0124216		Lj0g3v0114229	-4.15069	0.0105478
				Lj0g3v0124989	-4.1281	0.0124216		Lj0g3v0212609	-4.15069	0.0105478
				Lj0g3v0201589	-4.1281	0.0124216		Lj0g3v0234959	-4.15069	0.0105478
				Lj0g3v0232029	-4.1281	0.0124216		Lj0g3v0247329	-4.15069	0.0105478
				Lj0g3v0339479	-4.1281	0.0124216		Lj1g3v0592070	-4.15069	0.0105478
				Lj1g3v2139470	-4.1281	0.0124216		Lj1g3v1798570	-4.15069	0.0105478
				Lj2g3v1014120	-4.1281	0.0124216		Lj3g3v0409450	-4.15069	0.0105478
				Lj3g3v2319420	-4.1281	0.0124216		Lj3g3v0462310	-4.15069	0.0105478
				Lj4g3v1263390	-4.1281	0.0124216		Lj4g3v0336140	-4.15069	0.0105478
				Lj5g3v1749350	-4.1281	0.0124216		Lj4g3v1330370	-4.15069	0.0105478
				Lj6g3v1954240	-4.1281	0.0124216		Lj6g3v1955260	-4.15069	0.0105478
				Lj0g3v0134219	-3.93545	0.000773689		Lj3g3v3069030	-4.14827	0
				Lj0g3v0040279	-3.93545	0.0226233		Lj0g3v0041099	-4.06822	3.00854e-11
				Lj0g3v0062579	-3.93545	0.0226233		Lj0g3v0073759	-4.06822	3.00854e-11
				Lj0g3v0101809	-3.93545	0.0226233		Lj0g3v0106849	-4.06822	0.000270408
				Lj0g3v0140239	-3.93545	0.0226233		Lj3g3v3627840	-4.01785	2.85934e-41
				Lj0g3v0198029	-3.93545	0.0226233		Lj1g3v1183400	-3.98076	0.000475597
				Lj0g3v0351019	-3.93545	0.0226233		Lj4g3v0509030	-3.98076	0.000475597
				Lj1g3v2142170	-3.93545	0.0226233		Lj0g3v0070639	-3.98076	0.0184212
				Lj1g3v2157660	-3.93545	0.0226233		Lj0g3v0075149	-3.98076	0.0184212
				Lj1g3v2546230	-3.93545	0.0226233		Lj0g3v0106459	-3.98076	0.0184212
				Lj1g3v2646140	-3.93545	0.0226233		Lj0g3v0107639	-3.98076	0.0184212
				Lj2g3v1105090	-3.93545	0.0226233		Lj0g3v0120179	-3.98076	0.0184212
				Lj4g3v1221450	-3.93545	0.0226233		Lj0g3v0124989	-3.98076	0.0184212
				Lj4g3v1331710	-3.93545	0.0226233		Lj0g3v0232029	-3.98076	0.0184212
				Lj4g3v2787020	-3.93545	0.0226233		Lj0g3v0262269	-3.98076	0.0184212
				Lj4g3v3081730	-3.93545	0.0226233		Lj0g3v0337069	-3.98076	0.0184212
				Lj4g3v3097120	-3.93545	0.0226233		Lj0g3v0363479	-3.98076	0.0184212
				Lj2g3v3245790	-3.82854	1.05051e-11		Lj1g3v2139470	-3.98076	0.0184212
				Lj1g3v4831740	-3.82854	0.00139626		Lj3g3v2319420	-3.98076	0.0184212
				Lj3g3v3069030	-3.80082	0		Lj3g3v2769340	-3.98076	0.0184212
				Lj6g3v1449700	-3.77196	5.18168e-06		Lj4g3v1263390	-3.98076	0.0184212
				Lj4g3v0451200	-3.76369	7.6224e-19		Lj4g3v3017400	-3.98076	0.0184212
				Lj0g3v0355699	-3.71306	0.00252686		Lj5g3v0404770	-3.98076	0.0184212
				Lj0g3v0144799	-3.71306	0.0410222		Lj6g3v1954240	-3.98076	0.0184212
				Lj0g3v0165289	-3.71306	0.0410222		Lj5g3v1598530	-3.95804	1.63887e-13
				Lj0g3v0219609	-3.71306	0.0410222		Lj0g3v0097909	-3.93496	5.14748e-07
				Lj0g3v0245149	-3.71306	0.0410222		Lj4g3v0560870	-3.93496	5.14748e-07
				Lj0g3v0286099	-3.71306	0.0410222		Lj4g3v0451200	-3.86829	1.5587e-15
				Lj0g3v0306799	-3.71306	0.0410222		Lj0g3v0113889	-3.83874	1.60594e-06
				Lj0g3v0329729	-3.71306	0.0410222		Lj2g3v1193020	-3.78812	0.00146577
				Lj0g3v0333009	-3.71306	0.0410222		Lj0g3v0040279	-3.78812	0.0321917
				Lj0g3v0347859	-3.71306	0.0410222		Lj0g3v0128519	-3.78812	0.0321917
				Lj0g3v0354099	-3.71306	0.0410222		Lj0g3v0140239	-3.78812	0.0321917
				Lj1g3v2953740	-3.71306	0.0410222		Lj0g3v0151149	-3.78812	0.0321917
				Lj2g3v2647200	-3.71306	0.0410222		Lj0g3v0198029	-3.78812	0.0321917
				Lj3g3v0115970	-3.71306	0.0410222		Lj0g3v0263279	-3.78812	0.0321917
				Lj3g3v3337400	-3.71306	0.0410222		Lj0g3v0279729	-3.78812	0.0321917
				Lj4g3v1330400	-3.71306	0.0410222		Lj0g3v0287259	-3.78812	0.0321917
				Lj5g3v1998900	-3.71306	0.0410222		Lj0g3v0351019	-3.78812	0.0321917
				Lj6g3v1629690	-3.61353	4.53308e-12		Lj1g3v2142170	-3.78812	0.0321917
				Lj1g3v4303230	-3.58753	2.01458e-07		Lj1g3v2281710	-3.78812	0.0321917
				Lj1g3v4863010	-3.58753	0.00455321		Lj1g3v2646140	-3.78812	0.0321917
				Lj4g3v2092530	-3.58753	0.00455321		Lj2g3v1034640	-3.78812	0.0321917
				Lj0g3v0212809	-3.52042	5.59439e-05		Lj3g3v0275840	-3.78812	0.0321917
				Lj2g3v1389150	-3.45003	0.00821605		Lj3g3v0323570	-3.78812	0.0321917
				Lj2g3v1536210	-3.45003	0.00821605		Lj4g3v0472910	-3.78812	0.0321917
				Lj3g3v0323570	-3.45003	0.00821605		Lj4g3v1331710	-3.78812	0.0321917
				Lj3g3v2779510	-3.45003	0.00821605		Lj4g3v2787020	-3.78812	0.0321917
				Lj0g3v0013759	-3.42088	3.07188e-48		Lj4g3v2881970	-3.78812	0.0321917
				Lj0g3v0069389	-3.42088	1.03293e-19		Lj4g3v3081730	-3.78812	0.0321917
				Lj0g3v0186579	-3.42088	2.96809e-10		Lj6g3v1463920	-3.78812	0.0321917
				Lj5g3v1697680	-3.29802	0.000327609		Lj0g3v0364179	-3.6812	8.81056e-06
				Lj0g3v0237669	-3.29802	0.0147381		Lj4g3v2628730	-3.6812	0.00256278
				Lj2g3v1024260	-3.29802	0.0147381		Lj0g3v0322659	-3.65883	4.8756e-13
				Lj3g3v2924230	-3.29802	0.0147381		Lj0g3v0154439	-3.62462	7.53824e-20
				Lj4g3v1330570	-3.29802	0.0147381		Lj5g3v1341940	-3.53286	1.06284e-82
				Lj1g3v0130160	-3.25817	0		Lj0g3v0167439	-3.44019	0.00773786
				Lj0g3v0322659	-3.25363	1.48414e-18		Lj1g3v3597120	-3.44019	0.00773786
				Lj1g3v3975520	-3.25009	1.01046e-55		Lj1g3v4831740	-3.44019	0.00773786
				Lj2g3v1649160	-3.19493	3.59575e-45		Lj3g3v0755500	-3.44019	0.00773786
				Lj2g3v1130600	-3.18699	2.27789e-05		Lj4g3v2092530	-3.44019	0.00773786
				Lj3g3v2809880	-3.1281	5.96321e-08		Lj3g3v0755620	-3.3958	1.46658e-06
				Lj0g3v0239989	-3.1281	0.00104507		Lj4g3v1933430	-3.38675	2.52627e-10
				Lj4g3v1933410	-3.1281	0.00104507		Lj0g3v0191019	-3.37308	0.000143152
				Lj0g3v0007539	-3.1281	0.0262855		Lj0g3v0212809	-3.37308	0.000143152
				Lj0g3v0012519	-3.1281	0.0262855		Lj4g3v0937740	-3.34151	5.41853e-21
				Lj0g3v0018239	-3.1281	0.0262855		Lj0g3v0116529	-3.30269	0.0133463
				Lj0g3v0040149	-3.1281	0.0262855		Lj1g3v1137240	-3.30269	0.0133463
				Lj0g3v0069199	-3.1281	0.0262855		Lj1g3v2979210	-3.30269	0.0133463
				Lj0g3v0120859	-3.1281	0.0262855		Lj1g3v3556900	-3.30269	0.0133463
				Lj0g3v0227699	-3.1281	0.0262855		Lj2g3v0743220	-3.30269	0.0133463
				Lj0g3v0260349	-3.1281	0.0262855		Lj2g3v1536210	-3.30269	0.0133463
				Lj0g3v0353619	-3.1281	0.0262855		Lj3g3v0618210	-3.30269	0.0133463
				Lj0g3v0360889	-3.1281	0.0262855		Lj5g3v2266290	-3.30269	0.0133463
				Lj1g3v3194690	-3.1281	0.0262855		Lj0g3v0013759	-3.27354	4.54662e-44
				Lj2g3v1549740	-3.1281	0.0262855		Lj2g3v0743230	-3.22869	0.000429269
				Lj3g3v3408020	-3.1281	0.0262855		Lj5g3v0878400	-3.22869	0.000429269
				Lj5g3v1536600	-3.1281	0.0262855		Lj0g3v0195239	-3.20315	1.35276e-05
				Lj0g3v0116529	-3.03499	0.00184612		Lj2g3v3104850	-3.15069	7.13979e-07
				Lj0g3v0303199	-3.03499	0.00184612		Lj0g3v0084929	-3.15069	0.0230095
				Lj0g3v0354739	-3.01074	5.82683e-11		Lj0g3v0237669	-3.15069	0.0230095
				Lj2g3v2088270	-2.9906	1.75006e-14		Lj0g3v0269439	-3.15069	0.0230095
				Lj0g3v0294509	-2.9761	5.99284e-07		Lj1g3v2938510	-3.15069	0.0230095
				Lj3g3v0409500	-2.95817	1.23549e-11		Lj5g3v1599650	-3.15069	0.0230095
				Lj3g3v2576070	-2.93545	1.06265e-06		Lj6g3v1038780	-3.15069	0.0230095
				Lj6g3v1515920	-2.93545	0.000227033		Lj2g3v3271230	-3.12031	1.49784e-24
				Lj0g3v0181479	-2.93545	0.00325054		Lj0g3v0139279	-3.06822	2.13733e-06
				Lj3g3v0755500	-2.93545	0.00325054		Lj0g3v0020999	-3.06822	0.00127378
				Lj4g3v0975450	-2.93545	0.00325054		Lj3g3v2320620	-3.06822	0.00127378
				Lj5g3v1529860	-2.93545	0.00325054		Lj3g3v2576070	-3.06822	0.00127378
				Lj0g3v0084309	-2.93545	0.0466687		Lj1g3v4997290	-3.05605	1.75568e-10
				Lj0g3v0132619	-2.93545	0.0466687		Lj4g3v0451330	-3.04519	3.51171e-218
				Lj0g3v0146179	-2.93545	0.0466687		Lj0g3v0331259	-3.03965	6.92227e-05
				Lj0g3v0155389	-2.93545	0.0466687		Lj2g3v3245790	-3.03965	6.92227e-05
				Lj0g3v0273909	-2.93545	0.0466687		Lj2g3v1327440	-3.03387	4.60656e-28
				Lj1g3v0415080	-2.93545	0.0466687		Lj0g3v0330059	-2.98076	1.74247e-08
				Lj1g3v2671490	-2.93545	0.0466687		Lj2g3v1014420	-2.98076	6.34411e-06
				Lj1g3v3116640	-2.93545	0.0466687		Lj0g3v0239989	-2.98076	0.00217843
				Lj1g3v4446870	-2.93545	0.0466687		Lj0g3v0069199	-2.98076	0.0392666
				Lj1g3v4916380	-2.93545	0.0466687		Lj0g3v0089139	-2.98076	0.0392666
				Lj5g3v1171160	-2.93545	0.0466687		Lj0g3v0134219	-2.98076	0.0392666
				Lj6g3v0918830	-2.93545	0.0466687		Lj0g3v0260349	-2.98076	0.0392666
				Lj4g3v0937740	-2.88017	6.3324e-22		Lj0g3v0359529	-2.98076	0.0392666
				Lj0g3v0089139	-2.86506	0.000397866		Lj0g3v0360889	-2.98076	0.0392666
				Lj3g3v0950620	-2.86506	0.000397866		Lj2g3v2089570	-2.98076	0.0392666
				Lj5g3v1653110	-2.86506	0.000397866		Lj2g3v3109830	-2.98076	0.0392666
				Lj2g3v2925270	-2.85849	9.63834e-13		Lj4g3v2374810	-2.95477	1.56684e-09
				Lj4g3v0451330	-2.84294	5.231e-224		Lj2g3v2099860	-2.91936	5.16463e-08
				Lj2g3v0604160	-2.82854	3.94027e-07		Lj2g3v0894410	-2.90071	2.03756e-53
				Lj1g3v1464150	-2.82854	0.00566727		Lj5g3v1536610	-2.88765	1.84986e-05
				Lj3g3v0030630	-2.82854	0.00566727		Lj0g3v0261939	-2.88765	0.00370587
				Lj3g3v1340540	-2.82854	0.00566727		Lj0g3v0303199	-2.88765	0.00370587
				Lj3g3v3523850	-2.81091	1.94244e-20		Lj0g3v0133669	-2.82206	2.56903e-07
				Lj5g3v1177040	-2.79106	0.000699329		Lj0g3v0230549	-2.78812	0.000579762
				Lj0g3v0217109	-2.77196	8.44985e-05		Lj4g3v1933410	-2.78812	0.00622317
				Lj0g3v0331259	-2.77196	8.44985e-05		Lj6g3v1515920	-2.78812	0.00622317
				Lj4g3v0015340	-2.76037	1.01265e-05		Lj0g3v0090109	-2.77317	0
				Lj2g3v0894410	-2.72589	7.44378e-54		Lj2g3v3101760	-2.77217	3.0249e-14
				Lj0g3v0240319	-2.71306	3.53928e-09		Lj3g3v2809880	-2.7463	8.18407e-06
				Lj0g3v0114139	-2.71306	0.009877		Lj3g3v3281690	-2.74527	3.03112e-85
				Lj0g3v0167149	-2.71306	0.009877		Lj1g3v3593870	-2.71773	0.000976374
				Lj0g3v0353569	-2.71306	0.009877		Lj2g3v0604160	-2.71773	0.000976374
				Lj1g3v1137240	-2.71306	0.009877		Lj0g3v0103749	-2.71256	2.72743e-83
				Lj3g3v0719910	-2.71306	0.009877		Lj1g3v1966190	-2.6812	0.0104233
				Lj0g3v0090109	-2.70458	0		Lj5g3v2057330	-2.6812	0.0104233
				Lj5g3v2060740	-2.65166	8.99736e-08		Lj0g3v0217109	-2.62462	0.000250981
				Lj6g3v0871230	-2.65166	0.000253954		Lj0g3v0020329	-2.59967	8.88682e-07
				Lj0g3v0103749	-2.65038	1.88048e-86		Lj4g3v1983440	-2.59967	8.88682e-07
				Lj0g3v0044699	-2.6306	0.00208027		Lj1g3v1061500	-2.59675	1.71355e-20
				Lj0g3v0332369	-2.6306	0.00208027		Lj3g3v1929800	-2.56572	1.68565e-11
				Lj1g3v2938510	-2.6306	0.00208027		Lj2g3v1130600	-2.56572	0.00271112
				Lj0g3v0362549	-2.58753	0.000435575		Lj0g3v0117709	-2.56572	0.0172902
				Lj0g3v0203109	-2.58753	0.017007		Lj0g3v0226559	-2.56572	0.0172902
				Lj1g3v0605020	-2.58753	0.017007		Lj0g3v0329659	-2.56572	0.0172902
				Lj2g3v2856040	-2.58753	0.017007		Lj0g3v0353569	-2.56572	0.0172902
				Lj3g3v3527240	-2.58753	0.017007		Lj1g3v1464150	-2.56572	0.0172902
				Lj3g3v3281690	-2.57261	9.18955e-86		Lj0g3v0268049	-2.54148	8.58596e-09
				Lj0g3v0364379	-2.54956	1.48037e-22		Lj0g3v0074429	-2.53876	3.27981e-15
				Lj0g3v0273039	-2.52499	4.02997e-12		Lj1g3v2095710	-2.50432	0.000693512
				Lj0g3v0351689	-2.52042	0.000749019		Lj0g3v0192009	-2.49734	1.54409e-14
				Lj3g3v1929800	-2.50661	6.91784e-12		Lj0g3v0044699	-2.48326	0.00446658
				Lj3g3v0755620	-2.45003	2.32794e-06		Lj0g3v0198279	-2.48326	0.00446658
				Lj1g3v1034290	-2.45003	5.4543e-05		Lj6g3v0871230	-2.48326	0.00446658
				Lj2g3v1182670	-2.45003	0.00602805		Lj1g3v3975520	-2.45554	1.25875e-25
				Lj0g3v0345009	-2.45003	1.1264e-05		Lj0g3v0295519	-2.44019	0.0284466
				Lj0g3v0000769	-2.45003	0.0290024		Lj5g3v1177040	-2.44019	0.0284466
				Lj1g3v0639760	-2.45003	0.0290024		Lj5g3v1529860	-2.44019	0.0284466
				Lj1g3v4863080	-2.45003	0.0290024		Lj0g3v0326379	-2.43566	1.8142e-21
				Lj3g3v0618210	-2.45003	0.0290024		Lj4g3v1708610	-2.3958	7.30204e-05
				Lj3g3v1581520	-2.45003	0.0290024		Lj0g3v0327919	-2.3958	0.00729039
				Lj4g3v2376300	-2.45003	0.0290024		Lj2g3v2532270	-2.3958	0.00729039
				Lj4g3v2881970	-2.45003	0.0290024		Lj0g3v0069389	-2.38286	1.8425e-05
				Lj6g3v2135290	-2.45003	0.0290024		Lj0g3v0273439	-2.37308	1.0877e-08
				Lj0g3v0326379	-2.42876	1.52949e-28		Lj0g3v0331249	-2.35422	3.6464e-22
				Lj0g3v0020329	-2.42356	3.39203e-08		Lj3g3v2062810	-2.33405	1.02798e-58
				Lj2g3v1327440	-2.41568	1.9257e-23		Lj3g3v3724430	-2.33355	3.48684e-24
				Lj1g3v3904290	-2.41549	0		Lj0g3v0012529	-2.31182	0
				Lj3g3v3487870	-2.40919	7.60836e-58		Lj0g3v0113539	-2.30269	0.00302796
				Lj1g3v1302660	-2.39344	1.41688e-34		Lj0g3v0362549	-2.30269	0.00302796
				Lj4g3v0336390	-2.38549	5.02272e-42		Lj0g3v0010979	-2.30269	0.0461267
				Lj3g3v3724430	-2.3836	1.83444e-26		Lj0g3v0063719	-2.30269	0.0461267
				Lj4g3v2374810	-2.37603	5.87001e-11		Lj0g3v0203109	-2.30269	0.0461267
				Lj0g3v0207289	-2.37603	6.65652e-06		Lj1g3v2139690	-2.30269	0.0461267
				Lj2g3v3109830	-2.37603	0.00212852		Lj1g3v2482410	-2.30269	0.0461267
				Lj3g3v2873680	-2.37603	0.00212852		Lj1g3v3458720	-2.30269	0.0461267
				Lj6g3v1412740	-2.36596	1.21884e-67		Lj3g3v1581520	-2.30269	0.0461267
				Lj2g3v0878970	-2.35049	0.0101658		Lj3g3v3527240	-2.30269	0.0461267
				Lj4g3v3071550	-2.35049	0.0101658		Lj5g3v0296140	-2.30269	0.0461267
				Lj5g3v2266290	-2.35049	0.0101658		Lj3g3v0409500	-2.2371	8.07433e-06
				Lj6g3v1954170	-2.34109	1.63441e-07		Lj3g3v3487870	-2.2329	3.36e-41
				Lj6g3v0227350	-2.33755	1.11917e-05		Lj5g3v0404780	-2.22869	0.00486863
				Lj6g3v0996850	-2.32973	7.9808e-07		Lj5g3v1986540	-2.22869	0.00486863
				Lj0g3v0364049	-2.32376	0		Lj1g3v4405460	-2.22177	8.09505e-07
				Lj2g3v0692470	-2.32074	5.40678e-05		Lj0g3v0132699	-2.2178	2.95876e-12
				Lj1g3v4405460	-2.30867	1.37869e-09		Lj0g3v0240319	-2.20315	1.30252e-05
				Lj0g3v0183649	-2.29802	8.76945e-23		Lj2g3v0692470	-2.20315	0.000502863
				Lj1g3v2979210	-2.29802	0.00356343		Lj0g3v0127899	-2.20315	0.0189264
				Lj0g3v0040459	-2.29802	0.0488726		Lj0g3v0162299	-2.20315	0.0189264
				Lj0g3v0066669	-2.29802	0.0488726		Lj2g3v1649160	-2.18887	4.3012e-16
				Lj0g3v0108539	-2.29802	0.0488726		Lj0g3v0243549	-2.18239	0.00198227
				Lj0g3v0129259	-2.29802	0.0488726		Lj2g3v0907490	-2.17341	0.000203458
				Lj0g3v0212609	-2.29802	0.0488726		Lj0g3v0277039	-2.1562	2.77002e-30
				Lj0g3v0256589	-2.29802	0.0488726		Lj0g3v0333079	-2.15069	0.00773867
				Lj6g3v2274900	-2.28779	0		Lj3g3v2873680	-2.15069	0.00773867
				Lj1g3v3077200	-2.2656	0.00124763		Lj3g3v3069020	-2.15014	6.95404e-149
				Lj3g3v3069010	-2.2613	3.13124e-94		Lj4g3v1999870	-2.13276	3.32614e-05
				Lj0g3v0078579	-2.25243	1.84942e-14		Lj1g3v3978180	-2.12581	3.45486e-26
				Lj0g3v0041099	-2.25148	1.87773e-08		Lj0g3v0241009	-2.12515	5.32467e-10
				Lj1g3v4997290	-2.25148	1.87773e-08		Lj0g3v0346569	-2.09624	1.33712e-27
				Lj0g3v0123819	-2.24969	2.94972e-80		Lj0g3v0238359	-2.09624	0.0300786
				Lj6g3v0919860	-2.24358	0.0169471		Lj1g3v4943870	-2.09624	0.0300786
				Lj0g3v0113949	-2.23244	3.74834e-06		Lj2g3v1338880	-2.09624	0.0300786
				Lj0g3v0254019	-2.23244	3.74834e-06		Lj2g3v1758450	-2.09624	0.0300786
				Lj2g3v0632230	-2.22764	0.000150526		Lj5g3v1808050	-2.09624	0.0300786
				Lj5g3v0921310	-2.2264	3.22762e-42		Lj3g3v3523850	-2.09039	1.36322e-09
				Lj0g3v0267299	-2.21556	0.00588274		Lj0g3v0113959	-2.08768	8.53943e-07
				Lj1g3v4594300	-2.21556	0.00588274		Lj0g3v0336739	-2.0803	3.437e-07
				Lj3g3v3750910	-2.20949	1.96522e-264		Lj0g3v0322789	-2.07352	4.92008e-30
				Lj3g3v1238810	-2.20902	1.51145e-07		Lj1g3v4694290	-2.06822	4.65164e-17
				Lj3g3v2062810	-2.20518	1.62011e-64		Lj4g3v0924510	-2.06822	3.40178e-06
				Lj0g3v0192689	-2.19849	1.78186e-08		Lj0g3v0192099	-2.06822	0.0122069
				Lj4g3v0924510	-2.19849	1.78186e-08		Lj6g3v1954170	-2.06822	0.0122069
				Lj0g3v0303269	-2.19849	6.21013e-06		Lj3g3v3069010	-2.06508	8.90936e-50
				Lj6g3v1629490	-2.19849	0.00205553		Lj2g3v1196390	-2.05758	4.8447e-15
				Lj0g3v0195239	-2.17249	8.60527e-05		Lj0g3v0303269	-2.05115	3.35896e-05
				Lj0g3v0359379	-2.16763	2.95854e-05		Lj4g3v1549420	-2.02157	2.65204e-158
				Lj3g3v2809870	-2.16205	4.75653e-11
				Lj5g3v0433460	-2.14478	5.35847e-42
				Lj0g3v0268049	-2.1437	9.17689e-12
				Lj2g3v1014420	-2.1281	0.000141072
				Lj3g3v3069040	-2.1281	0.00336713
				Lj0g3v0003689	-2.1281	0.00968436
				Lj0g3v0167439	-2.1281	0.00968436
				Lj5g3v0296140	-2.1281	0.00968436
				Lj5g3v2057340	-2.1281	0.00968436
				Lj0g3v0188689	-2.11161	7.26593e-11
				Lj6g3v0043620	-2.1086	4.58505e-69
				Lj0g3v0331569	-2.1082	1.19587e-67
				Lj0g3v0112969	-2.10685	5.18527e-79
				Lj4g3v1983440	-2.10385	1.31212e-07
				Lj0g3v0097909	-2.0823	0.000229868
				Lj0g3v0306659	-2.07563	4.45142e-16
				Lj5g3v1015740	-2.0667	0.001905
				Lj0g3v0265419	-2.06099	6.26744e-15
				Lj0g3v0106849	-2.0541	0.00545241
				Lj2g3v3362940	-2.04564	2.3007e-08
				Lj6g3v0933470	-2.03499	1.9557e-07
				Lj2g3v2538580	-2.03499	0.0157336
				Lj5g3v0921020	-2.03499	0.0157336
				Lj5g3v2099760	-2.02118	1.65673e-06
				Lj1g3v1582560	-2.01562	5.66874e-21
				Lj6g3v1705060	-2.01562	7.21463e-05
				Lj5g3v0805140	-2.01159	1.99194e-12
				Lj0g3v0171379	-2.00257	0.00307776
				Lj0g3v0266629	-2.00257	0.0453774
				Lj0g3v0283979	-2.00257	0.0453774
				Lj0g3v0298699	-2.00257	0.0453774
				Lj1g3v3328690	-2.00257	0.0453774

## Sheet: Rs JS763 v H2O Upreg
CLC genomics workbench				DEGseq				DEGseq
(two 3 dpi, one 1dpi reps)				(two 3 dpi, one 1dpi reps)				(two 3 dpi reps)
Lj v3.0 gene ID	Log₂ FC	FDR p-value		Lj v3.0 gene ID	Log₂ FC	FDR p-value		Lj v3.0 gene ID	Log₂ FC	FDR p-value
Ljchlorog3v0015200	12.76	0.000144		Ljchlorog3v0015200	12.2237	5.0722e-255		Ljchlorog3v0015200	12.0083	3.25594e-222
Lj1g3v2392240	11.37	0.000444		Lj1g3v2392240	10.8541	1.48461e-125		Lj1g3v2392240	10.6584	4.39385e-110
Lj5g3v1974400	10.6	0.00163		Lj5g3v1974400	10.0989	5.24712e-84		Lj5g3v1974400	10.0681	2.51573e-80
Lj6g3v0574840	10.36	0.0058		Lj6g3v0574840	9.77848	1.19881e-70		Lj0g3v0102749	10.029	1.18729e-78
Lj5g3v1511500	10.33	0.00781		Lj5g3v1511500	9.7448	2.28214e-69		Lj0g3v0236739	9.97524	2.10891e-76
Lj1g3v2953710	9.42	0.02		Lj1g3v2953710	8.84358	3.12281e-42		Lj2g3v2904870	9.83121	1.1177e-70
Lj0g3v0066979	9.27	0.02		Lj0g3v0066979	8.77848	1.00663e-40		Lj5g3v1511500	9.82741	1.5608e-70
Lj6g3v0859150	9.27	0.03		Lj6g3v0859150	8.67895	1.62288e-38		Lj0g3v0303939	9.82361	2.1758e-70
Lj4g3v2096030	8.92	0.04		Lj4g3v2096030	8.33102	1.17054e-31		Lj6g3v0574840	9.82361	2.1758e-70
Lj3g3v3430220	8.88	0.03		Lj3g3v3430220	8.3107	2.69399e-31		Lj0g3v0358409	9.3713	5.47246e-55
Lj1g3v3022480	8.78	0.03		Lj1g3v3022480	8.29009	6.21637e-31		Lj3g3v2027230	9.3713	5.47246e-55
Lj0g3v0265689	8.76	0.04		Lj0g3v0265689	8.17115	6.51671e-29		Lj5g3v0433460	8.96492	6.36454e-44
Lj1g3v4515780	8.58	0.04		Lj1g3v4515780	8.07804	2.03369e-27		Lj1g3v2953710	8.87961	6.95843e-42
Lj4g3v2336890	8.14	0.04		Lj3g3v1307390	7.87159	2.29409e-24		Lj0g3v0113819	8.76535	2.68021e-39
Lj1g3v4669290	6.84	2.13e-07		Lj0g3v0114859	7.82936	8.79903e-24		Lj6g3v0859150	8.76535	2.68021e-39
Lj3g3v2027230	6.75	0.000737		Lj4g3v2336890	7.72574	2.09365e-22		Lj4g3v2096030	8.41743	2.5826e-32
Lj6g3v2085690	6.58	0.000331		Lj4g3v0450690	7.5287	5.35613e-20		Lj3g3v3430220	8.39711	6.03388e-32
Lj6g3v2170740	6.48	2.12e-12		Lj4g3v2742940	7.45655	3.52209e-19		Lj1g3v3022480	8.3765	1.41586e-31
Lj1g3v3052610	5.77	0.00923		Lj0g3v0204399	7.25861	4.24682e-17		Lj0g3v0066979	8.26879	1.04816e-29
Lj4g3v2573860	5.45	0.000157		Lj0g3v0106889	7.14843	4.94322e-16		Lj0g3v0265689	8.25756	1.61297e-29
Lj0g3v0174139	5.38	0.000208		Lj0g3v0273239	7.07804	2.18147e-15		Lj2g3v1757080	8.25756	1.61297e-29
Lj5g3v1961260	5.2	0		Lj2g3v2657270	7.07804	2.18147e-15		Lj1g3v4515780	8.16445	5.34557e-28
Lj6g3v1995800	5.2	0.03		Lj0g3v0338919	7.05379	3.59008e-15		Lj1g3v4549020	7.9718	4.41233e-25
Lj3g3v2330900	5.19	0.04		Lj1g3v3028260	7.02913	5.92263e-15		Lj3g3v1307390	7.958	6.93817e-25
Lj0g3v0102749	5.17	0.00232		Lj0g3v0036649	7.00404	9.77557e-15		Lj0g3v0114859	7.91577	2.72262e-24
Lj0g3v0358409	5.13	0.02		Lj0g3v0084229	6.95251	2.67125e-14		Lj6g3v2085690	7.86489	3.99337e-46
Lj0g3v0112379	4.92	1.09e-05		Lj1g3v2926310	6.92604	4.43461e-14		Lj0g3v0344979	7.6326	1.21416e-20
Lj0g3v0311669	4.87	0.000331		Lj0g3v0155449	6.87159	1.22597e-13		Lj0g3v0089739	7.61511	1.95749e-20
Lj0g3v0013909	4.77	0.05		Lj0g3v0316019	6.84358	2.04817e-13		Lj4g3v0450690	7.61511	1.95749e-20
Lj6g3v0585660	4.74	0.00117		Lj4g3v2717100	6.81501	3.42321e-13		Lj4g3v2742940	7.54296	1.33964e-19
Lj0g3v0306569	4.72	0.03		Lj0g3v0192769	6.78586	5.72994e-13		Lj0g3v0034889	7.44738	1.51576e-18
Lj0g3v0236739	4.69	1.14e-05		Lj3g3v0928240	6.78586	5.72994e-13		Lj2g3v2084420	7.1883	5.91792e-16
Lj6g3v0000210	4.66	0.02		Lj6g3v2085690	6.77848	2.36729e-48		Lj0g3v0057799	7.16445	9.83464e-16
Lj0g3v0174109	4.62	8.01e-06		Lj3g3v2027230	6.69993	1.68898e-68		Lj2g3v2657270	7.16445	9.83464e-16
Lj4g3v2253780	4.56	0.01		Lj1g3v4669290	6.66017	0		Lj0g3v0338919	7.1402	1.63594e-15
Lj2g3v1022160	4.54	0.000238		Lj0g3v0144929	6.63058	7.75938e-12		Lj4g3v2336890	7.09045	4.54011e-15
Lj6g3v0933470	4.54	7.79e-05		Lj0g3v0170629	6.63058	7.75938e-12		Lj0g3v0084229	7.03892	1.26758e-14
Lj0g3v0011379	4.52	0.000961		Lj2g3v2506760	6.59742	1.31039e-11		Lj0g3v0106889	7.03892	1.26758e-14
Lj6g3v1249630	4.49	0.000122		Lj0g3v0219009	6.5287	3.77846e-11		Lj1g3v2926310	7.01245	2.1261e-14
Lj0g3v0057799	4.41	0.03		Lj0g3v0267359	6.5287	3.77846e-11		Lj0g3v0239979	6.958	5.98369e-14
Lj2g3v2017510	4.38	0.00209		Lj2g3v1550120	6.49308	6.44951e-11		Lj0g3v0316019	6.92998	1.00849e-13
Lj1g3v3137920	4.31	1.15e-06		Lj0g3v0004569	6.41908	1.88771e-10		Lj5g3v1326740	6.92998	1.00849e-13
Lj2g3v2843610	4.3	0.00209		Lj1g3v1442470	6.41908	1.88771e-10		Lj0g3v0192769	6.87227	2.8852e-13
Lj0g3v0074419	4.27	0.000145		Lj6g3v2170740	6.29498	0		Lj0g3v0204399	6.74941	2.41629e-12
Lj0g3v0258029	4.27	0.000898		Lj2g3v0777310	6.25861	1.66207e-09		Lj5g3v2057300	6.74941	2.41629e-12
Lj0g3v0218119	4.24	0.01		Lj6g3v0001270	6.25861	1.66207e-09		Lj1g3v4669290	6.74469	0
Lj3g3v2990310	4.03	0.00445		Lj1g3v3388980	6.21555	2.87416e-09		Lj0g3v0306569	6.71699	3.83961e-23
Lj6g3v1088850	4.02	0.00163		Lj0g3v0122359	6.12535	8.71435e-09		Lj1g3v2139510	6.71699	3.83961e-23
Lj2g3v1201220	3.97	0.02		Lj0g3v0128889	6.12535	8.71435e-09		Lj0g3v0170629	6.71699	4.13223e-12
Lj3g3v3082370	3.87	0.00943		Lj3g3v2737510	6.12535	8.71435e-09		Lj3g3v0934460	6.71699	4.13223e-12
Lj0g3v0359369	3.85	0.0061		Lj1g3v3052610	6.10189	3.05904e-16		Lj4g3v2717100	6.71699	4.13223e-12
Lj0g3v0054209	3.83	4.05e-06		Lj0g3v0043969	6.07804	1.52346e-08		Lj0g3v0144929	6.68382	7.09443e-12
Lj2g3v2904870	3.83	0.00298		Lj0g3v0068739	6.07804	1.52346e-08		Lj0g3v0250279	6.64988	1.21753e-11
Lj2g3v0604160	3.82	2.05e-08		Lj0g3v0093989	6.07804	1.52346e-08		Lj0g3v0219009	6.61511	2.08872e-11
Lj0g3v0119739	3.8	2.55e-08		Lj0g3v0019699	6.02913	2.66504e-08		Lj2g3v1550120	6.57949	3.59117e-11
Lj0g3v0207369	3.72	0.00664		Lj0g3v0265259	6.02913	2.66504e-08		Lj6g3v2170740	6.54493	0
Lj6g3v1078030	3.71	0.02		Lj1g3v3020960	6.02913	2.66504e-08		Lj3g3v2330900	6.54296	6.22163e-11
Lj0g3v0095839	3.7	0.03		Lj0g3v0080889	5.92604	8.22483e-08		Lj0g3v0004569	6.50549	1.07824e-10
Lj5g3v0101610	3.7	0.000549		Lj1g3v1697880	5.92604	8.22483e-08		Lj0g3v0058359	6.50549	1.07824e-10
Lj0g3v0317599	3.69	0.0024		Lj0g3v0088069	5.87159	1.45143e-07		Lj1g3v0983070	6.34502	9.90908e-10
Lj0g3v0318449	3.67	0.04		Lj0g3v0071749	5.69471	8.10393e-07		Lj0g3v0122359	6.21176	5.36214e-09
Lj0g3v0079529	3.62	0.000208		Lj3g3v3525970	5.69471	8.10393e-07		Lj0g3v0128889	6.21176	5.36214e-09
Lj0g3v0326219	3.57	9.11e-06		Lj0g3v0135239	5.63058	1.4502e-06		Lj3g3v0755630	6.21176	5.36214e-09
Lj4g3v0793380	3.55	1.32e-09		Lj6g3v0340630	5.63058	1.4502e-06		Lj0g3v0068739	6.16445	9.46964e-09
Lj0g3v0348309	3.52	0.03		Lj3g3v2330900	5.56347	1.51897e-11		Lj0g3v0240199	6.16445	9.46964e-09
Lj0g3v0270389	3.48	0.02		Lj6g3v1995800	5.56347	1.51897e-11		Lj0g3v0019699	6.11554	1.67675e-08
Lj5g3v2013720	3.48	0.00232		Lj3g3v2563410	5.56347	2.59797e-06		Lj0g3v0265259	6.11554	1.67675e-08
Lj4g3v0588840	3.4	0.02		Lj0g3v0251429	5.49308	4.68319e-06		Lj0g3v0317849	6.11554	1.67675e-08
Lj4g3v1855730	3.39	0.00131		Lj0g3v0345469	5.49308	4.68319e-06		Lj1g3v3020960	6.11554	1.67675e-08
Lj0g3v0363729	3.36	0.03		Lj2g3v0167090	5.49308	4.68319e-06		Lj4g3v0014220	6.11554	1.67675e-08
Lj5g3v0878320	3.35	0.02		Lj2g3v0944200	5.49308	4.68319e-06		Lj0g3v0273239	6.06491	2.97586e-08
Lj5g3v2013700	3.34	0.000242		Lj5g3v2029680	5.49308	4.68319e-06		Lj2g3v0632530	6.06491	2.97586e-08
Lj5g3v1414150	3.3	0.000942		Lj4g3v2573860	5.46883	2.11776e-30		Lj0g3v0080889	6.01245	5.29986e-08
Lj3g3v3600520	3.29	0.04		Lj1g3v3385880	5.41908	8.46883e-06		Lj1g3v1697880	6.01245	5.29986e-08
Lj0g3v0324289	3.27	0.0028		Lj3g3v1262260	5.41908	8.46883e-06		Lj5g3v2182490	6.01245	5.29986e-08
Lj4g3v0037540	3.27	0.02		Lj3g3v1820570	5.41908	8.46883e-06		Lj1g3v3052610	5.98548	1.12442e-14
Lj0g3v0285809	3.24	1.49e-10		Lj0g3v0174139	5.3845	4.24839e-93		Lj0g3v0088069	5.958	9.49274e-08
Lj6g3v1468290	3.24	5.32e-10		Lj3g3v1729070	5.34108	1.53625e-05		Lj0g3v0254969	5.958	9.49274e-08
Ljmitog3v0000040	3.24	0.00245		Lj4g3v0585750	5.25861	2.79741e-05		Lj0g3v0083259	5.90142	1.70262e-07
Lj0g3v0113819	3.23	0.02		Lj5g3v1097080	5.25861	2.79741e-05		Lj0g3v0205479	5.90142	1.70262e-07
Lj2g3v1560730	3.19	0.000175		Lj0g3v0266459	5.17115	5.10729e-05		Lj2g3v2378050	5.90142	1.70262e-07
Lj0g3v0279669	3.17	0.02		Lj0g3v0347709	5.17115	5.10729e-05		Lj4g3v2573860	5.87227	3.03531e-26
Lj2g3v1014110	3.16	0.00638		Lj1g3v3105110	5.17115	5.10729e-05		Lj0g3v0093989	5.84252	3.05687e-07
Lj6g3v1078040	3.15	0.03		Lj0g3v0120559	5.07804	9.3881e-05		Lj0g3v0071749	5.78112	5.5269e-07
Lj0g3v0281259	3.12	0.02		Lj0g3v0195299	5.07804	9.3881e-05		Lj0g3v0120569	5.78112	5.5269e-07
Lj0g3v0160079	3.11	0.02		Lj1g3v0265410	5.07804	9.3881e-05		Lj3g3v3525970	5.78112	5.5269e-07
Lj0g3v0261479	3.1	0.02		Lj2g3v1002720	5.07804	9.3881e-05		Lj0g3v0036649	5.71699	1.00269e-06
Lj0g3v0356659	3.09	0.03		Lj4g3v3092820	5.07804	9.3881e-05		Ljchlorog3v0000130	5.7005	2.00699e-23
Lj0g3v0050869	3.07	0.00103		Lj0g3v0263759	5.05379	1.51612e-15		Lj1g3v3137920	5.69219	1.57863e-45
Lj0g3v0198629	3.04	5.82e-06		Lj5g3v1961260	5.02708	0		Lj0g3v0193619	5.64988	1.82507e-06
Lj4g3v0409550	3.04	0.03		Lj0g3v0102749	5.00255	2.1848e-119		Lj0g3v0265059	5.64988	1.82507e-06
Lj0g3v0286359	3.03	0.008		Lj5g3v2182490	4.97851	6.3831e-08		Lj0g3v0174139	5.61511	6.7203e-96
Lj4g3v2916530	3.03	0.04		Lj0g3v0062319	4.97851	0.000172427		Lj0g3v0251429	5.57949	3.33143e-06
Lj5g3v2112200	3.03	0.000276		Lj0g3v0095829	4.97851	0.000172427		Lj0g3v0345469	5.57949	3.33143e-06
Lj0g3v0054269	3.01	0.00018		Lj0g3v0101089	4.97851	0.000172427		Lj2g3v0435480	5.57949	3.33143e-06
Lj4g3v0450330	3.01	0.000543		Lj0g3v0240149	4.97851	0.000172427		Lj4g3v2337910	5.54296	4.42389e-11
Lj2g3v1199950	3	0.000276		Lj0g3v0316189	4.97851	0.000172427		Lj1g3v3388980	5.50549	6.08633e-06
Lj2g3v1879750	3	0.03		Lj3g3v0424030	4.97851	0.000172427		Lj3g3v1820570	5.50549	6.08633e-06
Lj0g3v0237649	2.97	0.000192		Lj4g3v0015460	4.97851	0.000172427		Lj4g3v2604590	5.50549	6.08633e-06
Lj2g3v1831990	2.94	0.00468		Lj6g3v1691350	4.97851	0.000172427		Lj6g3v1995800	5.46701	1.48539e-10
Lj5g3v2013670	2.93	0.02		Lj0g3v0358409	4.96297	1.27668e-68		Lj5g3v0691290	5.42748	2.72528e-10
Lj0g3v0244249	2.9	4.12e-06		Lj0g3v0063989	4.87159	0.000318641		Lj0g3v0054209	5.38684	9.77409e-73
Lj1g3v3975870	2.9	0.008		Lj0g3v0101779	4.87159	0.000318641		Lj1g3v3028260	5.34502	2.06073e-05
Lj6g3v0325210	2.89	1.15e-06		Lj0g3v0106589	4.87159	0.000318641		Lj5g3v1097080	5.34502	2.06073e-05
Lj6g3v1480320	2.89	0.000503		Lj0g3v0184589	4.87159	0.000318641		Lj5g3v1961260	5.33502	0
Ljmitog3v0000680	2.89	0.00351		Lj1g3v0984450	4.87159	0.000318641		Lj0g3v0266459	5.25756	3.81201e-05
Lj2g3v3223910	2.88	0.00858		Lj6g3v1722710	4.87159	0.000318641		Lj1g3v3105110	5.25756	3.81201e-05
Lj5g3v0707740	2.88	0.03		Lj0g3v0112379	4.80923	3.30341e-61		Lj4g3v2846350	5.25756	3.81201e-05
Lj0g3v0252239	2.87	0.03		Lj1g3v2143300	4.75611	7.32473e-07		Lj5g3v0101610	5.24655	4.89458e-301
Lj4g3v0398310	2.85	0.03		Lj0g3v0166079	4.75611	0.000592092		Lj0g3v0042109	5.21176	5.81535e-09
Lj0g3v0195079	2.84	0.05		Lj4g3v1614600	4.75611	0.000592092		Lj0g3v0277199	5.16445	1.07946e-08
Lj0g3v0054189	2.83	1.33e-07		Lj4g3v2020630	4.75611	0.000592092		Lj0g3v0120559	5.16445	7.08559e-05
Lj4g3v1330780	2.83	0.01		Lj5g3v0878360	4.75611	0.000592092		Lj0g3v0151869	5.16445	7.08559e-05
Lj0g3v0229719	2.82	0.000565		Lj0g3v0311669	4.72915	7.58927e-154		Lj0g3v0155449	5.16445	7.08559e-05
Lj4g3v3099340	2.8	0.00915		Lj0g3v0306569	4.63058	4.79111e-22		Lj0g3v0267359	5.16445	7.08559e-05
Lj3g3v0681680	2.79	0.02		Lj0g3v0002809	4.63058	0.00110553		Lj1g3v0265410	5.16445	7.08559e-05
Lj0g3v0192559	2.77	1.92e-05		Lj0g3v0044889	4.63058	0.00110553		Lj2g3v1002720	5.16445	7.08559e-05
Lj1g3v3316260	2.77	1.53e-06		Lj0g3v0114829	4.63058	0.00110553		Lj3g3v0669120	5.16445	7.08559e-05
Lj2g3v1644320	2.74	0.03		Lj0g3v0263869	4.63058	0.00110553		Lj0g3v0263759	5.1402	4.85295e-16
Ljchlorog3v0000370	2.73	5.79e-05		Lj0g3v0357029	4.63058	0.00110553		Lj0g3v0101089	5.06491	0.000132634
Lj0g3v0146039	2.72	0.000253		Lj1g3v2416520	4.63058	0.00110553		Lj2g3v0777310	5.06491	0.000132634
Lj0g3v0130759	2.7	0.000184		Lj1g3v3902780	4.63058	0.00110553		Lj3g3v0424030	5.06491	0.000132634
Lj1g3v0912020	2.7	8.98e-07		Lj2g3v1560720	4.63058	0.00110553		Lj3g3v2563410	5.06491	0.000132634
Lj1g3v2066520	2.7	0.02		Lj3g3v1182290	4.63058	0.00110553		Lj6g3v1691350	5.06491	0.000132634
Lj3g3v0428970	2.7	0.00623		Lj4g3v2742850	4.63058	0.00110553		Lj0g3v0046179	4.958	0.000248609
Lj2g3v0894410	2.68	0.04		Lj0g3v0236739	4.62442	4.75528e-168		Lj0g3v0101779	4.958	0.000248609
Lj1g3v1798860	2.67	0.04		Lj0g3v0013909	4.59742	1.64081e-21		Lj0g3v0225369	4.958	0.000248609
Lj0g3v0146019	2.66	0.02		Lj6g3v0585660	4.58965	4.41003e-133		Lj3g3v1262260	4.958	0.000248609
Lj0g3v0066279	2.65	4.12e-06		Lj0g3v0310179	4.56347	4.87784e-11		Lj6g3v1722710	4.958	0.000248609
Lj2g3v1468100	2.65	2.55e-08		Lj3g3v3640270	4.49308	1.68282e-10		Lj1g3v2143300	4.84252	4.58853e-07
Lj1g3v4777370	2.64	0.02		Lj0g3v0054419	4.49308	0.00207157		Lj0g3v0003759	4.84252	0.000468513
Lj4g3v0696590	2.64	0.0052		Lj0g3v0081679	4.49308	0.00207157		Lj0g3v0016039	4.84252	0.000468513
Lj4g3v2227880	2.63	0.02		Lj0g3v0228789	4.49308	0.00207157		Lj0g3v0042119	4.84252	0.000468513
Lj0g3v0050699	2.62	0.000253		Lj0g3v0303049	4.49308	0.00207157		Lj0g3v0135239	4.84252	0.000468513
Lj0g3v0194239	2.61	0.04		Lj0g3v0338309	4.49308	0.00207157		Lj0g3v0195299	4.84252	0.000468513
Lj1g3v3330000	2.6	0.01		Lj2g3v3339340	4.49308	0.00207157		Lj0g3v0240149	4.84252	0.000468513
Lj6g3v1946360	2.6	0.03		Lj4g3v2140070	4.49308	0.00207157		Lj0g3v0315589	4.84252	0.000468513
Ljchlorog3v0000230	2.59	9.03e-08		Lj5g3v0391400	4.49308	0.00207157		Lj1g3v1442470	4.84252	0.000468513
Lj0g3v0088839	2.59	0.000175		Lj6g3v0000210	4.47858	2.45167e-24		Lj6g3v0762470	4.84252	0.000468513
Lj1g3v3317360	2.58	5.33e-06		Lj4g3v2253780	4.43794	4.25403e-19		Lj6g3v2007170	4.84252	0.000468513
Lj5g3v1073800	2.58	0.01		Lj0g3v0174109	4.41908	2.40885e-236		Lj0g3v0311669	4.80873	5.94129e-159
Lj0g3v0129309	2.56	0.03		Lj0g3v0003199	4.41908	1.62288e-05		Lj0g3v0195079	4.78112	1.6535e-12
Lj1g3v1815540	2.56	0.04		Lj2g3v1022160	4.39552	1.18375e-57		Lj0g3v0112379	4.75581	3.6222e-57
Lj3g3v2466450	2.56	0.04		Lj0g3v0057799	4.36098	5.04593e-18		Lj6g3v0585660	4.73005	1.12684e-138
Lj2g3v2485700	2.55	0.00178		Lj0g3v0207869	4.34108	3.03129e-05		Lj0g3v0018849	4.71699	0.00088659
Lj0g3v0174199	2.54	0.04		Lj0g3v0010099	4.34108	0.0038901		Lj0g3v0095829	4.71699	0.00088659
Lj6g3v0509430	2.54	0.000926		Lj0g3v0015969	4.34108	0.0038901		Lj0g3v0138079	4.71699	0.00088659
Ljchlorog3v0000180	2.53	2.94e-05		Lj0g3v0120429	4.34108	0.0038901		Lj0g3v0263869	4.71699	0.00088659
Lj0g3v0229819	2.53	0.04		Lj0g3v0155659	4.34108	0.0038901		Lj0g3v0347239	4.71699	0.00088659
Lj0g3v0071799	2.52	0.00144		Lj1g3v1798810	4.34108	0.0038901		Lj0g3v0357029	4.71699	0.00088659
Lj1g3v2609230	2.52	1.76e-05		Lj1g3v2142290	4.34108	0.0038901		Lj1g3v0984450	4.71699	0.00088659
Lj5g3v2063090	2.52	0.02		Lj1g3v4955030	4.34108	0.0038901		Lj1g3v3902780	4.71699	0.00088659
Lj0g3v0020889	2.51	0.000162		Lj3g3v3117640	4.34108	0.0038901		Lj1g3v4764700	4.71699	0.00088659
Lj0g3v0050909	2.51	0.02		Lj4g3v0620060	4.34108	0.0038901		Lj3g3v0681720	4.71699	0.00088659
Ljmitog3v0000640	2.51	1.44e-06		Lj4g3v1212300	4.34108	0.0038901		Lj3g3v1182290	4.71699	0.00088659
Lj0g3v0278459	2.5	0.00275		Lj6g3v2172040	4.34108	0.0038901		Lj4g3v0015460	4.71699	0.00088659
Lj1g3v1787630	2.49	0.01		Ljmitog3v0000420	4.34108	0.0038901		Lj4g3v2742850	4.71699	0.00088659
Ljchlorog3v0000040	2.48	9.19e-06		Lj0g3v0011379	4.33304	1.8233e-42		Lj6g3v0001270	4.71699	0.00088659
Lj0g3v0092469	2.48	0.02		Lj6g3v0933470	4.31002	4.81747e-245		Lj6g3v0704510	4.71699	0.00088659
Lj0g3v0054089	2.47	1.42e-06		Lj1g3v3137920	4.26332	1.78024e-71		Lj0g3v0013909	4.68382	2.72989e-22
Lj0g3v0124339	2.47	1.68e-06		Lj0g3v0099089	4.25861	5.6652e-05		Lj6g3v0933470	4.6726	5.22197e-254
Lj2g3v1169960	2.47	4.98e-05		Lj6g3v1249630	4.25507	2.52548e-94		Lj0g3v0310179	4.64988	2.08066e-11
Ljchlorog3v0010940	2.46	1.15e-06		Lj0g3v0218119	4.19352	7.28971e-16		Lj0g3v0174109	4.59705	1.5773e-244
Lj2g3v0776860	2.46	0.01		Lj2g3v2017510	4.1915	3.31244e-82		Lj0g3v0162709	4.57949	5.82602e-06
Lj4g3v1880270	2.46	0.01		Lj1g3v4764700	4.17115	0.000106207		Lj0g3v0032049	4.57949	0.00169055
Ljmitog3v0000660	2.46	6.14e-07		Lj4g3v1894510	4.17115	0.000106207		Lj0g3v0044889	4.57949	0.00169055
Lj0g3v0053799	2.44	0.00923		Lj0g3v0072089	4.17115	0.00736623		Lj0g3v0054419	4.57949	0.00169055
Lj0g3v0054319	2.44	1.53e-06		Lj0g3v0078619	4.17115	0.00736623		Lj0g3v0106589	4.57949	0.00169055
Lj2g3v1499260	2.44	0.01		Lj0g3v0131149	4.17115	0.00736623		Lj0g3v0196569	4.57949	0.00169055
Lj0g3v0225279	2.43	0.000186		Lj0g3v0189959	4.17115	0.00736623		Lj4g3v1440940	4.57949	0.00169055
Lj2g3v0738540	2.43	0.04		Lj0g3v0198049	4.17115	0.00736623		Lj5g3v0391400	4.57949	0.00169055
Lj3g3v0681690	2.43	0.02		Lj0g3v0210479	4.17115	0.00736623		Ljmitog3v0000290	4.57949	0.00169055
Lj5g3v0692300	2.43	0.00294		Lj0g3v0231059	4.17115	0.00736623		Lj0g3v0106979	4.56741	3.10501e-59
Ljchlorog3v0016130	2.42	3.01e-06		Lj2g3v2234060	4.17115	0.00736623		Lj6g3v0000210	4.56499	3.0102e-25
Lj0g3v0196239	2.42	0.00351		Lj2g3v3413390	4.17115	0.00736623		Lj0g3v0003199	4.50549	1.10465e-05
Lj1g3v4093460	2.41	0.000114		Lj6g3v1786750	4.17115	0.00736623		Lj0g3v0204849	4.50549	1.10465e-05
Lj1g3v2983440	2.4	0.000254		Lj1g3v2873800	4.12535	4.52263e-08		Lj1g3v1798790	4.50549	1.10465e-05
Lj0g3v0054259	2.39	0.02		Lj2g3v2843610	4.11513	8.53483e-223		Lj4g3v2253780	4.46701	5.64387e-19
Lj1g3v1911780	2.39	0.02		Lj0g3v0074419	4.09525	2.11834e-171		Lj2g3v1022160	4.43364	9.37732e-58
Ljmitog3v0000450	2.39	8.82e-07		Lj0g3v0258029	4.09276	1.27082e-133		Lj0g3v0076749	4.42748	2.09163e-05
Ljchlorog3v0000110	2.38	0.000514		Lj5g3v2057300	4.07804	3.67207e-11		Lj0g3v0207869	4.42748	2.09163e-05
Lj0g3v0251539	2.37	0.000969		Lj0g3v0094009	4.07804	0.000198566		Lj0g3v0015969	4.42748	0.00323396
Lj0g3v0266969	2.37	0.00287		Lj0g3v0110159	4.07804	0.000198566		Lj0g3v0081679	4.42748	0.00323396
Lj1g3v2893970	2.37	0.04		Lj4g3v1932140	4.07804	0.000198566		Lj0g3v0155659	4.42748	0.00323396
Lj4g3v0149070	2.37	0.000242		Lj0g3v0315589	3.97851	0.000371837		Lj0g3v0210319	4.42748	0.00323396
Lj5g3v0586500	2.37	0.02		Lj2g3v0934030	3.97851	0.000371837		Lj0g3v0228789	4.42748	0.00323396
Lj0g3v0054169	2.36	5.14e-06		Lj3g3v0755300	3.97851	0.000371837		Lj1g3v2142290	4.42748	0.00323396
Lj0g3v0062549	2.36	0.00107		Lj5g3v0855730	3.97851	0.000371837		Lj3g3v1729070	4.42748	0.00323396
Lj0g3v0079479	2.35	0.03		Lj0g3v0223579	3.97851	0.0139586		Lj3g3v3117640	4.42748	0.00323396
Lj4g3v0148990	2.35	0.000242		Lj0g3v0263849	3.97851	0.0139586		Lj4g3v0620060	4.42748	0.00323396
Lj1g3v1220240	2.34	0.00223		Lj0g3v0316349	3.97851	0.0139586		Lj4g3v1212300	4.42748	0.00323396
Lj0g3v0265049	2.33	0.01		Lj0g3v0319549	3.97851	0.0139586		Lj4g3v1985730	4.42748	0.00323396
Lj2g3v0045000	2.33	4.91e-06		Lj0g3v0328099	3.97851	0.0139586		Lj5g3v0145460	4.42748	0.00323396
Lj4g3v0136680	2.33	0.000212		Lj0g3v0328299	3.97851	0.0139586		Lj6g3v1249630	4.37933	6.05148e-93
Lj4g3v1332890	2.33	8.92e-06		Lj0g3v0332419	3.97851	0.0139586		Lj0g3v0011379	4.37026	1.66705e-42
Lj0g3v0027139	2.32	0.000284		Lj0g3v0336769	3.97851	0.0139586		Lj0g3v0351339	4.34502	3.41157e-09
Lj0g3v0121909	2.32	0.01		Lj0g3v0347819	3.97851	0.0139586		Lj6g3v1078030	4.34502	3.41157e-09
Lj1g3v2983450	2.32	5.88e-05		Lj1g3v4226610	3.97851	0.0139586		Ljchlorog3v0000250	4.30507	3.24321e-111
Lj4g3v0149200	2.32	0.000262		Lj2g3v1351560	3.97851	0.0139586		Lj2g3v1349230	4.28309	3.85724e-55
Lj4g3v3015210	2.32	0.02		Lj3g3v0029610	3.97851	0.0139586		Lj2g3v2017510	4.27386	1.99851e-85
Lj0g3v0002619	2.31	0.000255		Lj5g3v0539880	3.97851	0.0139586		Lj1g3v0841480	4.25756	7.55596e-05
Lj2g3v1199960	2.31	0.00387		Lj6g3v1786740	3.97851	0.0139586		Lj0g3v0002809	4.25756	0.00622227
Lj2g3v2879450	2.31	0.00137		Lj6g3v2084650	3.97851	0.0139586		Lj0g3v0078619	4.25756	0.00622227
Lj0g3v0324079	2.3	0.00216		Lj0g3v0359369	3.93365	7.09095e-22		Lj0g3v0131649	4.25756	0.00622227
Lj0g3v0054159	2.28	0.000305		Lj3g3v2990310	3.91839	1.31995e-21		Lj0g3v0189959	4.25756	0.00622227
Lj0g3v0101529	2.28	0.03		Lj1g3v4834040	3.87159	0.000699422		Lj0g3v0198049	4.25756	0.00622227
Lj0g3v0270409	2.28	0.00117		Lj6g3v1088850	3.82409	2.02974e-52		Lj0g3v0210479	4.25756	0.00622227
Ljmitog3v0000500	2.28	0.000364		Lj1g3v0841480	3.81501	1.89628e-06		Lj0g3v0357239	4.25756	0.00622227
Lj0g3v0020899	2.27	5.81e-05		Lj2g3v1201220	3.79264	1.23312e-103		Lj1g3v1787740	4.25756	0.00622227
Lj0g3v0053689	2.26	1.92e-05		Lj0g3v0054209	3.78825	5.32088e-98		Lj1g3v3641860	4.25756	0.00622227
Lj0g3v0306109	2.26	0.01		Lj3g3v3082370	3.7812	1.56037e-50		Lj2g3v1560720	4.25756	0.00622227
Lj4g3v0214620	2.26	0.03		Lj2g3v0604160	3.76839	1.75991e-101		Lj2g3v2234060	4.25756	0.00622227
Lj2g3v1645520	2.25	5.98e-05		Lj0g3v0095839	3.75611	7.9769e-14		Lj2g3v3315660	4.25756	0.00622227
Lj3g3v2054320	2.25	0.00248		Lj6g3v1078030	3.75611	2.79847e-11		Lj3g3v0937920	4.25756	0.00622227
Lj0g3v0309079	2.24	7.37e-06		Lj0g3v0210319	3.75611	0.00131379		Lj3g3v2317830	4.25756	0.00622227
Lj3g3v2744050	2.24	0.02		Lj6g3v2007170	3.75611	0.00131379		Lj4g3v2020630	4.25756	0.00622227
Ljchlorog3v0013290	2.23	0.04		Lj0g3v0021719	3.75611	0.0266367		Lj5g3v0878360	4.25756	0.00622227
Lj0g3v0147659	2.23	0.03		Lj0g3v0024339	3.75611	0.0266367		Lj6g3v1786750	4.25756	0.00622227
Lj2g3v3223960	2.23	0.02		Lj0g3v0074939	3.75611	0.0266367		Lj2g3v0604160	4.25304	1.84415e-76
Ljmitog3v0000310	2.23	0.03		Lj0g3v0128729	3.75611	0.0266367		Lj2g3v2843610	4.22133	8.65622e-233
Ljchlorog3v0010770	2.22	0.00456		Lj0g3v0153349	3.75611	0.0266367		Lj0g3v0258029	4.22103	1.16844e-129
Lj0g3v0062489	2.22	0.000169		Lj0g3v0168819	3.75611	0.0266367		Lj0g3v0218119	4.21176	1.21923e-15
Lj0g3v0218689	2.22	0.00042		Lj0g3v0208009	3.75611	0.0266367		Lj1g3v2873800	4.21176	2.32919e-08
Lj0g3v0116329	2.2	0.00287		Lj0g3v0314599	3.75611	0.0266367		Lj0g3v0119739	4.17001	2.32701e-244
Lj0g3v0306329	2.2	0.000324		Lj0g3v0350549	3.75611	0.0266367		Lj4g3v0037540	4.16445	1.39617e-11
Lj5g3v1174410	2.2	0.01		Lj1g3v1781070	3.75611	0.0266367		Ljmitog3v0000050	4.16445	4.41751e-08
Lj0g3v0066909	2.19	0.04		Lj1g3v4447060	3.75611	0.0266367		Lj4g3v1932140	4.16445	0.000144215
Lj0g3v0195869	2.19	1.22e-05		Lj1g3v5021260	3.75611	0.0266367		Lj0g3v0083969	4.14508	2.63405e-18
Lj0g3v0328219	2.19	0.05		Lj2g3v0908540	3.75611	0.0266367		Lj0g3v0326219	4.14257	8.42794e-108
Lj1g3v2326740	2.19	0.0092		Lj2g3v1034470	3.75611	0.0266367		Lj0g3v0074419	4.10756	2.17989e-168
Lj5g3v1950920	2.19	0.008		Lj2g3v1277860	3.75611	0.0266367		Lj0g3v0197659	4.09886	5.66507e-21
Lj0g3v0343789	2.18	1.95e-05		Lj2g3v1451700	3.75611	0.0266367		Lj4g3v2575050	4.07425	8.17941e-37
Lj4g3v1332860	2.18	4.98e-05		Lj2g3v1659300	3.75611	0.0266367		Lj3g3v2990310	4.06491	2.04454e-20
Lj0g3v0184099	2.17	0.03		Lj2g3v2984890	3.75611	0.0266367		Lj0g3v0094009	4.06491	0.000275494
Lj1g3v2776600	2.17	0.000409		Lj2g3v3224090	3.75611	0.0266367		Lj2g3v2772290	4.06491	0.000275494
Lj6g3v1605060	2.17	0.01		Lj3g3v0290370	3.75611	0.0266367		Lj0g3v0020039	4.06491	0.0120277
Ljchlorog3v0010710	2.16	9.11e-06		Lj3g3v3026800	3.75611	0.0266367		Lj0g3v0120429	4.06491	0.0120277
Lj0g3v0199449	2.16	0.00131		Lj4g3v1219410	3.75611	0.0266367		Lj0g3v0167149	4.06491	0.0120277
Lj0g3v0244459	2.16	0.03		Lj4g3v2561510	3.75611	0.0266367		Lj0g3v0167569	4.06491	0.0120277
Lj2g3v3056330	2.15	0.00214		Lj5g3v1748170	3.75611	0.0266367		Lj0g3v0231059	4.06491	0.0120277
Lj2g3v2485570	2.14	0.02		Lj5g3v1811370	3.75611	0.0266367		Lj0g3v0265969	4.06491	0.0120277
Lj0g3v0104129	2.13	0.000439		Lj6g3v1904470	3.75611	0.0266367		Lj0g3v0316189	4.06491	0.0120277
Lj0g3v0244439	2.13	0.000757		Lj2g3v2904870	3.74633	1.6862e-94		Lj0g3v0328099	4.06491	0.0120277
Lj0g3v0251349	2.13	0.03		Ljmitog3v0000050	3.71547	1.85216e-08		Lj0g3v0328299	4.06491	0.0120277
Lj5g3v1853000	2.13	0.03		Lj0g3v0318449	3.69471	9.67465e-11		Lj0g3v0332419	4.06491	0.0120277
Lj0g3v0106409	2.12	0.00536		Lj0g3v0119739	3.672	9.14831e-245		Lj0g3v0347819	4.06491	0.0120277
Lj5g3v1203340	2.12	0.02		Lj0g3v0207369	3.6492	2.64433e-17		Lj1g3v1798810	4.06491	0.0120277
Lj6g3v1078670	2.12	0.000152		Lj0g3v0160869	3.63058	1.22746e-05		Lj1g3v2416520	4.06491	0.0120277
Lj0g3v0081509	2.1	0.00149		Lj2g3v3149220	3.63058	1.22746e-05		Lj1g3v2534940	4.06491	0.0120277
Lj0g3v0172579	2.1	0.01		Lj0g3v0127889	3.63058	0.00246475		Lj1g3v2811590	4.06491	0.0120277
Lj6g3v1538120	2.1	9.83e-05		Lj2g3v3315660	3.63058	0.00246475		Lj1g3v4955030	4.06491	0.0120277
Ljchlorog3v0010700	2.09	0.000214		Lj5g3v0145460	3.63058	0.00246475		Lj2g3v1351560	4.06491	0.0120277
Lj0g3v0054079	2.09	4.54e-05		Lj0g3v0034889	3.61409	4.82648e-19		Lj2g3v2414690	4.06491	0.0120277
Lj2g3v1988580	2.09	0.00914		Lj4g3v2742700	3.61409	4.82648e-19		Lj3g3v0029610	4.06491	0.0120277
Lj6g3v1444510	2.09	0.00169		Lj0g3v0016699	3.59742	6.19149e-10		Lj5g3v0407170	4.06491	0.0120277
Ljchlorog3v0010790	2.08	0.00261		Lj0g3v0317599	3.56645	1.61655e-50		Lj5g3v0735780	4.06491	0.0120277
Lj0g3v0054059	2.07	9.83e-05		Lj6g3v1052450	3.56347	3.0514e-18		Lj5g3v2029680	4.06491	0.0120277
Lj0g3v0112839	2.07	1.42e-06		Lj4g3v2883340	3.56347	2.28398e-05		Ljmitog3v0000420	4.06491	0.0120277
Ljchlorog3v0015040	2.06	7.72e-05		Lj5g3v0101610	3.55664	1.79899e-280		Lj1g3v3105090	4.04266	2.21044e-45
Lj0g3v0160289	2.06	0.00131		Lj0g3v0042109	3.54039	2.19243e-07		Lj1g3v1341630	4.03015	1.81563e-10
Lj0g3v0274949	2.06	0.00348		Lj3g3v0755630	3.49308	3.92135e-09		Lj3g3v1377980	3.98548	3.89719e-13
Lj1g3v4093410	2.06	0.03		Lj5g3v0473550	3.49308	4.0485e-07		Lj6g3v1088850	3.94562	1.49369e-53
Lj2g3v0911860	2.06	0.03		Lj0g3v0065719	3.49308	0.00461763		Lj0g3v0324289	3.90964	7.44424e-21
Lj1g3v3948170	2.05	0.03		Lj0g3v0156479	3.49308	0.00461763		Lj0g3v0318449	3.90142	1.10013e-06
Lj6g3v0086450	2.05	9.83e-05		Lj0g3v0284329	3.49308	0.00461763		Lj5g3v0473550	3.90142	1.10013e-06
Lj1g3v2052950	2.04	0.01		Lj1g3v2534940	3.49308	0.00461763		Lj2g3v1201220	3.87	1.07955e-107
Lj0g3v0222859	2.03	0.03		Lj0g3v0326219	3.48752	4.20454e-105		Lj0g3v0288689	3.86637	2.66491e-28
Lj4g3v1399740	2.03	0.00129		Lj3g3v2517870	3.47493	1.0322e-32		Lj3g3v0720000	3.8596	6.08577e-58
Lj0g3v0243069	2.02	0.04		Lj0g3v0076749	3.45655	7.26059e-09		Lj0g3v0213179	3.84252	2.07537e-22
Lj4g3v2290310	2.02	0.03		Lj0g3v0059139	3.44417	7.47881e-07		Lj0g3v0237029	3.84252	0.00100447
Lj5g3v2182430	2.02	0.03		Lj0g3v0270389	3.43794	2.2503e-16		Lj0g3v0019899	3.84252	0.0233775
Lj6g3v1078650	2.02	0.01		Lj0g3v0079529	3.42705	0		Lj0g3v0021719	3.84252	0.0233775
Lj0g3v0247849	2.01	0.00025		Lj0g3v0166389	3.41908	7.87456e-05		Lj0g3v0024339	3.84252	0.0233775
Lj0g3v0333639	2.01	0.02		Lj1g3v2975920	3.41908	7.87456e-05		Lj0g3v0063989	3.84252	0.0233775
Lj0g3v0336889	2.01	0.03		Lj3g3v2318120	3.41908	7.87456e-05		Lj0g3v0166079	3.84252	0.0233775
Lj6g3v0933520	2	0.000204		Lj4g3v1108080	3.41908	7.87456e-05		Lj0g3v0184589	3.84252	0.0233775
Lj6g3v1093740	2	0.02		Lj0g3v0348309	3.40819	4.22208e-14		Lj0g3v0216749	3.84252	0.0233775
				Lj4g3v0793380	3.40727	0		Lj0g3v0270649	3.84252	0.0233775
				Lj0g3v0134019	3.39354	1.38199e-06		Lj0g3v0281559	3.84252	0.0233775
				Lj5g3v2013720	3.34108	1.73758e-32		Lj0g3v0335649	3.84252	0.0233775
				Lj2g3v1758440	3.34108	4.75523e-15		Lj0g3v0350549	3.84252	0.0233775
				Lj0g3v0338529	3.34108	0.00014563		Lj1g3v1183390	3.84252	0.0233775
				Lj4g3v0843210	3.34108	0.00014563		Lj1g3v1781070	3.84252	0.0233775
				Lj0g3v0012459	3.34108	0.0086463		Lj1g3v1929110	3.84252	0.0233775
				Lj0g3v0285469	3.34108	0.0086463		Lj1g3v3835590	3.84252	0.0233775
				Lj1g3v0214250	3.34108	0.0086463		Lj1g3v4226610	3.84252	0.0233775
				Lj1g3v0513140	3.34108	0.0086463		Lj2g3v1451700	3.84252	0.0233775
				Lj1g3v4204450	3.34108	0.0086463		Lj2g3v2001620	3.84252	0.0233775
				Lj2g3v0000210	3.34108	0.0086463		Lj2g3v2984890	3.84252	0.0233775
				Lj2g3v2573340	3.34108	0.0086463		Lj2g3v3224090	3.84252	0.0233775
				Lj3g3v0755810	3.34108	0.0086463		Lj2g3v3339340	3.84252	0.0233775
				Lj4g3v2489540	3.34108	0.0086463		Lj3g3v0290370	3.84252	0.0233775
				Lj5g3v0735780	3.34108	0.0086463		Lj3g3v0488300	3.84252	0.0233775
				Lj0g3v0059219	3.30631	1.01102e-24		Lj3g3v3026800	3.84252	0.0233775
				Lj0g3v0083969	3.30501	2.89393e-16		Lj4g3v0119730	3.84252	0.0233775
				Lj0g3v0142189	3.30043	8.36867e-08		Lj4g3v1219410	3.84252	0.0233775
				Lj0g3v0211639	3.30043	8.36867e-08		Lj4g3v1894510	3.84252	0.0233775
				Lj2g3v1757080	3.26426	2.05786e-25		Lj4g3v2561510	3.84252	0.0233775
				Lj4g3v0588840	3.2623	2.61788e-38		Lj5g3v1015840	3.84252	0.0233775
				Lj0g3v0006559	3.25861	0.000268681		Lj5g3v1301240	3.84252	0.0233775
				Lj0g3v0153739	3.25861	0.000268681		Lj5g3v1811370	3.84252	0.0233775
				Lj4g3v0037540	3.21555	1.79714e-13		Lj6g3v0227340	3.84252	0.0233775
				Lj0g3v0113819	3.20863	1.76156e-59		Lj6g3v1786740	3.84252	0.0233775
				Lj1g3v1341630	3.20678	9.23455e-09		Lj6g3v2018670	3.84252	0.0233775
				Lj1g3v3077190	3.20678	9.23455e-09		Lj3g3v3082370	3.82341	6.25332e-51
				Lj0g3v0363729	3.2009	1.08142e-37		Lj0g3v0285809	3.82218	0
				Ljmitog3v0000040	3.19669	2.3462e-22		Lj0g3v0359369	3.81215	1.82578e-11
				Lj0g3v0324289	3.195	7.73624e-24		Lj0g3v0270389	3.78112	3.44974e-11
				Lj4g3v1855730	3.19437	8.28942e-200		Lj0g3v0129759	3.78112	3.97547e-06
				Lj0g3v0047789	3.17115	6.56687e-16		Lj2g3v2925180	3.77798	5.15299e-102
				Lj0g3v0129759	3.17115	1.58317e-05		Lj5g3v0586500	3.77603	1.19604e-187
				Lj2g3v2380090	3.17115	0.000495143		Lj4g3v0730740	3.77541	9.59458e-29
				Lj1g3v0415960	3.17115	0.0161304		Lj3g3v2517870	3.75399	1.23919e-35
				Lj2g3v0167150	3.17115	0.0161304		Lj0g3v0328669	3.71699	3.03425e-08
				Lj3g3v0564920	3.17115	0.0161304		Lj0g3v0081569	3.71699	0.00192572
				Lj3g3v2317830	3.17115	0.0161304		Lj0g3v0175319	3.71699	0.00192572
				Lj4g3v2858510	3.17115	0.0161304		Lj0g3v0177829	3.71699	0.00192572
				Lj5g3v2288540	3.17115	0.0161304		Lj1g3v0249990	3.71699	0.00192572
				Lj6g3v2170720	3.17115	0.0161304		Lj3g3v2809830	3.71699	0.00192572
				Lj5g3v2013700	3.15773	4.57083e-80		Lj0g3v0192559	3.7128	0
				Lj6g3v1078040	3.14843	1.09505e-12		Lj4g3v2742700	3.7005	6.54817e-20
				Lj5g3v0878320	3.14516	2.02955e-31		Lj0g3v0016699	3.68382	2.35078e-10
				Lj2g3v0435480	3.14078	1.00899e-09		Lj0g3v0242109	3.66695	5.98104e-56
				Lj0g3v0160079	3.13463	2.1766e-15		Lj0g3v0356659	3.66695	1.21151e-37
				Lj6g3v1468290	3.12514	0		Lj5g3v0878260	3.64988	1.39903e-14
				Lj0g3v0285809	3.12438	0		Lj4g3v0793380	3.64742	0
				Lj2g3v1014110	3.11341	4.8291e-193		Lj5g3v2013700	3.63168	2.75988e-85
				Lj5g3v1414150	3.10072	0		Lj0g3v0363729	3.62434	7.00646e-43
				Lj3g3v3600520	3.09172	2.8376e-20		Ljmitog3v0000070	3.60333	4.97814e-14
				Lj0g3v0261479	3.07804	1.59473e-33		Lj2g3v1879750	3.57949	9.39704e-14
				Lj1g3v4549020	3.07804	5.15715e-20		Lj0g3v0060419	3.57949	2.05632e-07
				Lj0g3v0279669	3.07804	1.30717e-14		Lj4g3v2227910	3.57949	2.05632e-07
				Lj0g3v0351339	3.07804	3.34058e-09		Ljmitog3v0000650	3.57949	2.05632e-07
				Lj4g3v1214540	3.07804	1.70807e-06		Lj0g3v0160869	3.57949	2.70263e-05
				Lj2g3v2736530	3.07804	0.000908983		Lj0g3v0110159	3.57949	0.00368267
				Lj3g3v3752320	3.07804	0.000908983		Lj1g3v0250220	3.57949	0.00368267
				Lj4g3v0654680	3.07804	0.000908983		Lj2g3v0934030	3.57949	0.00368267
				Lj4g3v2016180	3.07804	0.000908983		Lj5g3v0962930	3.57949	0.00368267
				Lj6g3v0792100	3.07804	0.000908983		Lj0g3v0010099	3.57949	0.0456712
				Lj6g3v2232300	3.07804	0.000908983		Lj0g3v0103889	3.57949	0.0456712
				Lj5g3v0691290	3.05868	1.01885e-07		Lj0g3v0114829	3.57949	0.0456712
				Lj0g3v0084619	3.04562	5.28015e-05		Lj0g3v0141849	3.57949	0.0456712
				Lj2g3v1560730	3.03905	4.42704e-53		Lj0g3v0174169	3.57949	0.0456712
				Lj0g3v0213179	3.02201	5.55832e-19		Lj0g3v0193599	3.57949	0.0456712
				Lj0g3v0356659	3.02082	1.02298e-31		Lj0g3v0213509	3.57949	0.0456712
				Lj0g3v0050869	3.01245	3.15363e-130		Lj0g3v0218649	3.57949	0.0456712
				Lj2g3v0045120	3.00765	6.56419e-10		Lj0g3v0223559	3.57949	0.0456712
				Lj0g3v0054269	2.9896	1.30176e-92		Lj0g3v0262249	3.57949	0.0456712
				Lj0g3v0339469	2.97851	1.99564e-08		Lj0g3v0263919	3.57949	0.0456712
				Lj0g3v0161969	2.97851	0.00166274		Lj0g3v0267839	3.57949	0.0456712
				Lj0g3v0287269	2.97851	0.00166274		Lj0g3v0303049	3.57949	0.0456712
				Lj1g3v1147290	2.97851	0.00166274		Lj0g3v0336519	3.57949	0.0456712
				Lj1g3v1786320	2.97851	0.00166274		Lj0g3v0341209	3.57949	0.0456712
				Lj1g3v1787740	2.97851	0.00166274		Lj1g3v0295880	3.57949	0.0456712
				Lj0g3v0119349	2.97851	0.0300305		Lj1g3v1732370	3.57949	0.0456712
				Lj0g3v0191039	2.97851	0.0300305		Lj1g3v2979160	3.57949	0.0456712
				Lj0g3v0216749	2.97851	0.0300305		Lj1g3v3390120	3.57949	0.0456712
				Lj0g3v0232479	2.97851	0.0300305		Lj1g3v3716220	3.57949	0.0456712
				Lj0g3v0271589	2.97851	0.0300305		Lj3g3v1422940	3.57949	0.0456712
				Lj0g3v0275459	2.97851	0.0300305		Lj3g3v2316740	3.57949	0.0456712
				Lj0g3v0279949	2.97851	0.0300305		Lj3g3v2737510	3.57949	0.0456712
				Lj1g3v0365160	2.97851	0.0300305		Lj3g3v3201060	3.57949	0.0456712
				Lj1g3v2809510	2.97851	0.0300305		Lj4g3v0015340	3.57949	0.0456712
				Lj2g3v2378040	2.97851	0.0300305		Lj4g3v0048630	3.57949	0.0456712
				Lj3g3v1983580	2.97851	0.0300305		Lj4g3v0094950	3.57949	0.0456712
				Lj4g3v0668180	2.97851	0.0300305		Lj4g3v0336210	3.57949	0.0456712
				Lj4g3v2641050	2.97851	0.0300305		Lj4g3v0972340	3.57949	0.0456712
				Lj5g3v0586550	2.97851	0.0300305		Lj4g3v1327630	3.57949	0.0456712
				Lj6g3v0227340	2.97851	0.0300305		Lj4g3v1333520	3.57949	0.0456712
				Lj6g3v1049000	2.97851	0.0300305		Lj4g3v2593540	3.57949	0.0456712
				Lj0g3v0281259	2.92831	0		Lj5g3v0024220	3.57949	0.0456712
				Lj0g3v0198629	2.9191	7.29085e-250		Lj5g3v0539880	3.57949	0.0456712
				Lj5g3v1003450	2.90812	0.000173808		Lj5g3v0963050	3.57949	0.0456712
				Lj4g3v0450330	2.90569	3.55544e-136		Lj5g3v2288540	3.57949	0.0456712
				Lj4g3v0409550	2.90233	2.34455e-29		Lj6g3v0144970	3.57949	0.0456712
				Lj3g3v1377980	2.89907	4.14631e-10		Lj6g3v1077880	3.57949	0.0456712
				Lj0g3v0286359	2.89582	0		Lj6g3v1955270	3.57949	0.0456712
				Lj2g3v1879750	2.88164	2.87363e-13		Lj6g3v2084650	3.57949	0.0456712
				Lj5g3v2112200	2.87572	0		Lj0g3v0317599	3.56055	7.49402e-49
				Lj5g3v0707740	2.87159	2.00063e-16		Lj0g3v0244249	3.55695	0
				Lj0g3v0072469	2.87159	0.00301955		Lj0g3v0079529	3.55183	0
				Lj1g3v3641860	2.87159	0.00301955		Ljchlorog3v0000080	3.51923	4.39681e-45
				Lj2g3v1831990	2.86812	6.29281e-71		Ljmitog3v0000490	3.50549	5.63199e-09
				Lj0g3v0237649	2.86345	1.31345e-45		Lj0g3v0034849	3.50549	5.10804e-05
				Lj4g3v1880580	2.85921	7.97399e-11		Lj1g3v2975920	3.50549	5.10804e-05
				Lj4g3v2916530	2.85876	0		Lj0g3v0207369	3.4946	9.20612e-15
				Lj0g3v0252239	2.84672	2.68186e-20		Ljmitog3v0000680	3.49278	1.69204e-24
				Lj5g3v2013670	2.84575	5.96351e-15		Lj4g3v1855730	3.46496	2.08496e-218
				Lj0g3v0195079	2.83412	9.88059e-14		Lj4g3v0588840	3.46472	2.07201e-33
				Lj0g3v0250889	2.83412	0.000313389		Lj2g3v1758440	3.42748	8.93811e-16
				Ljmitog3v0000680	2.82936	1.30268e-34		Lj0g3v0166389	3.42748	9.66655e-05
				Lj5g3v0878260	2.8265	1.53118e-11		Lj0g3v0006559	3.42748	0.00703133
				Lj2g3v1199950	2.81609	2.8729e-277		Lj0g3v0086039	3.42748	0.00703133
				Lj0g3v0194779	2.8159	1.95592e-135		Lj0g3v0127889	3.42748	0.00703133
				Lj0g3v0242439	2.80536	1.31663e-25		Lj0g3v0210849	3.42748	0.00703133
				Lj0g3v0117919	2.79564	3.72429e-07		Lj0g3v0298119	3.42748	0.00703133
				Lj0g3v0304789	2.79564	3.72429e-07		Lj0g3v0302769	3.42748	0.00703133
				Lj4g3v1330780	2.78259	4.85977e-19		Lj1g3v0214250	3.42748	0.00703133
				Lj6g3v1480320	2.77733	1.05225e-45		Lj3g3v1011070	3.42748	0.00703133
				Lj0g3v0244249	2.77675	0		Lj3g3v2720130	3.42748	0.00703133
				Lj1g3v3975870	2.75611	9.93974e-76		Lj4g3v2489540	3.42748	0.00703133
				Lj4g3v2717110	2.75611	9.32138e-12		Lj5g3v1927260	3.42748	0.00703133
				Lj0g3v0277199	2.75611	6.24732e-06		Lj0g3v0088839	3.4183	9.01706e-129
				Lj2g3v3318720	2.75611	0.000563468		Lj3g3v3600520	3.41284	5.15728e-21
				Lj6g3v0762470	2.75611	0.000563468		Lj0g3v0059219	3.39272	5.6047e-26
				Lj0g3v0024439	2.75611	0.00545547		Lj6g3v1052450	3.38684	3.14395e-15
				Lj0g3v0032089	2.75611	0.00545547		Lj6g3v1468290	3.38488	1.86685e-298
				Lj2g3v1828520	2.75611	0.00545547		Lj0g3v0054189	3.3821	2.15069e-216
				Lj3g3v2720130	2.75611	0.00545547		Lj0g3v0348309	3.38094	2.14869e-13
				Lj4g3v2046230	2.75611	0.00545547		Lj5g3v2013720	3.35001	3.97905e-30
				Lj1g3v3316260	2.75495	0		Lj0g3v0198629	3.3293	2.33849e-256
				Lj2g3v3223910	2.75241	7.69395e-64		Ljmitog3v0000030	3.32169	2.24506e-19
				Lj0g3v0054189	2.73081	1.31806e-263		Lj2g3v0743230	3.31341	1.93481e-32
				Lj4g3v0398310	2.72915	4.83181e-18		Lj4g3v3015210	3.31067	5.27511e-34
				Lj6g3v0325210	2.71325	0		Lj0g3v0279669	3.30195	3.86332e-14
				Lj2g3v3320720	2.71031	7.46522e-16		Lj0g3v0261479	3.29709	2.49269e-30
				Lj0g3v0229719	2.6931	1.02131e-71		Lj4g3v0450330	3.29514	2.7164e-147
				Lj0g3v0104509	2.67538	0		Lj2g3v1560730	3.26336	7.06623e-50
				Lj0g3v0151869	2.67365	0.00100737		Lj0g3v0124339	3.26208	0
				Lj0g3v0198609	2.67365	0.00100737		Lj0g3v0227319	3.25756	4.96557e-12
				Lj0g3v0311099	2.67365	0.00100737		Lj0g3v0211639	3.25756	2.46096e-07
				Lj1g3v0526560	2.67365	0.00100737		Lj0g3v0024439	3.25756	0.0134433
				Lj2g3v1414900	2.67365	0.00100737		Lj0g3v0032089	3.25756	0.0134433
				Lj6g3v0792110	2.67365	0.00100737		Lj0g3v0356769	3.25756	0.0134433
				Lj4g3v2227890	2.663	4.06279e-22		Lj2g3v0000210	3.25756	0.0134433
				Lj0g3v0195679	2.663	4.11472e-15		Lj3g3v3752320	3.25756	0.0134433
				Lj4g3v3099340	2.65012	3.36948e-70		Lj5g3v1548790	3.25756	0.0134433
				Lj0g3v0192559	2.64842	0		Lj5g3v1414150	3.24341	0
				Lj4g3v2227870	2.63532	1.25581e-71		Lj0g3v0054269	3.20098	1.31403e-39
				Lj0g3v0140069	2.63058	0.000186828		Lj0g3v0050699	3.19724	9.00597e-87
				Lj4g3v2963420	2.63058	0.000186828		Lj0g3v0059139	3.19616	1.70814e-05
				Lj1g3v0438900	2.63058	0.00980278		Lj0g3v0070519	3.19616	1.70814e-05
				Lj1g3v4729130	2.63058	0.00980278		Lj0g3v0062549	3.18684	1.37323e-119
				Lj2g3v1612070	2.63058	0.00980278		Ljmitog3v0000640	3.18373	0
				Lj3g3v1239940	2.63058	0.00980278		Lj0g3v0130759	3.16649	0
				Lj3g3v2168440	2.63058	0.00980278		Lj0g3v0047789	3.16445	1.18029e-09
				Lj3g3v2809830	2.63058	0.00980278		Lj4g3v1214540	3.16445	8.56496e-07
				Lj5g3v0434810	2.63058	0.00980278		Lj0g3v0101099	3.16445	0.000641368
				Lj5g3v1208180	2.63058	0.00980278		Lj0g3v0242979	3.16445	0.000641368
				Ljchlorog3v0000370	2.62229	4.35289e-94		Lj0g3v0250889	3.16445	0.000641368
				Lj2g3v1349230	2.61525	7.91857e-37		Lj0g3v0277699	3.16445	0.000641368
				Lj0g3v0130759	2.61194	1.39184e-294		Lj2g3v2736530	3.16445	0.000641368
				Lj2g3v1499270	2.61172	6.9493e-07		Lj4g3v0654680	3.16445	0.000641368
				Lj3g3v0275840	2.61172	6.9493e-07		Lj4g3v1107620	3.16445	0.000641368
				Lj4g3v2603980	2.60896	1.76739e-46		Lj4g3v2883340	3.16445	0.000641368
				Lj3g3v1101620	2.59999	1.02023e-11		Lj0g3v0286359	3.15421	0
				Ljchlorog3v0000250	2.59601	6.43412e-98		Ljmitog3v0000040	3.15372	8.20197e-14
				Lj1g3v2066520	2.59262	8.79806e-24		Lj5g3v0878320	3.15064	1.06729e-30
				Lj3g3v2466450	2.58619	3.13293e-25		Lj2g3v1468100	3.14181	0
				Lj1g3v1798860	2.58619	2.10877e-20		Lj0g3v0046529	3.1402	3.02065e-12
				Lj0g3v0150439	2.58619	6.52009e-06		Lj5g3v1697160	3.12263	2.75516e-20
				Lj4g3v2227910	2.58619	6.52009e-06		Lj0g3v0225279	3.11711	0
				Lj0g3v0180549	2.58619	0.00178973		Lj3g3v2809410	3.10556	8.01178e-08
				Lj1g3v0912020	2.5839	2.71745e-159		Lj0g3v0071799	3.09178	1.12897e-51
				Lj0g3v0066279	2.58313	0		Lj0g3v0291859	3.08645	1.35242e-76
				Lj0g3v0146039	2.58144	1.78051e-168		Lj4g3v0696590	3.08396	6.78531e-58
				Lj0g3v0304799	2.5697	8.79901e-10		Ljmitog3v0000660	3.08002	0
				Lj3g3v0681680	2.56883	3.39532e-294		Lj4g3v0409550	3.07385	3.79964e-31
				Lj3g3v2873690	2.56837	2.97063e-45		Lj0g3v0129309	3.07267	2.44874e-70
				Lj0g3v0162709	2.56347	0.000329269		Lj6g3v0325210	3.07234	0
				Lj0g3v0265059	2.56347	0.000329269		Lj2g3v0045120	3.06491	3.79852e-10
				Lj3g3v0428970	2.56132	2.87052e-101		Lj3g3v0323210	3.06491	1.48544e-07
				Lj0g3v0050699	2.55721	4.45682e-121		Lj1g3v1135210	3.06491	5.89658e-05
				Lj0g3v0130569	2.55486	6.00803e-26		Lj4g3v0679860	3.06491	5.89658e-05
				Lj2g3v1644320	2.55109	2.03851e-61		Lj4g3v2963420	3.06491	5.89658e-05
				Lj1g3v3317360	2.54969	0		Lj0g3v0345049	3.06491	0.00119817
				Lj2g3v0894410	2.54573	5.30395e-262		Lj4g3v2016180	3.06491	0.00119817
				Lj2g3v0743220	2.54461	1.54119e-09		Lj0g3v0008429	3.06491	0.0255746
				Lj2g3v1468100	2.54276	0		Lj0g3v0339119	3.06491	0.0255746
				Lj0g3v0146019	2.54039	5.1517e-24		Lj1g3v4834040	3.06491	0.0255746
				Lj6g3v0214800	2.53372	2.14054e-06		Lj2g3v2661500	3.06491	0.0255746
				Ljchlorog3v0000230	2.53133	1.63925e-305		Lj4g3v1328870	3.06491	0.0255746
				Lj5g3v0087390	2.52479	7.59729e-08		Lj5g3v1208180	3.06491	0.0255746
				Lj5g3v1697150	2.50675	1.54401e-16		Lj6g3v2170720	3.06491	0.0255746
				Ljchlorog3v0000180	2.50214	3.84574e-280		Lj1g3v5020750	3.06491	2.49345e-15
				Lj4g3v0696590	2.49738	7.84116e-50		Lj6g3v1480320	3.04661	2.40228e-44
				Lj4g3v2227880	2.49308	6.20208e-54		Lj4g3v0149070	3.04445	0
				Lj0g3v0046529	2.49308	1.66053e-10		Lj1g3v4777370	3.03389	3.79242e-60
				Lj0g3v0002309	2.49308	0.000107567		Lj1g3v4404410	3.03285	2.17236e-17
				Lj4g3v1221570	2.49308	0.000107567		Lj0g3v0237649	3.03128	6.34747e-40
				Lj2g3v2772290	2.49308	0.000579269		Lj5g3v2112200	3.03017	0
				Lj4g3v0336030	2.49308	0.000579269		Lj4g3v0148990	3.02875	0
				Lj5g3v0088460	2.49308	0.000579269		Lj2g3v1014110	3.02757	7.59607e-155
				Lj0g3v0101099	2.49308	0.00315265		Lj0g3v0050909	3.02006	2.03678e-18
				Lj4g3v0153840	2.49308	0.00315265		Lj0g3v0141349	3.01245	5.4751e-06
				Lj5g3v0962930	2.49308	0.00315265		Lj0g3v0340059	3.00479	1.29419e-09
				Lj0g3v0048259	2.49308	0.0174822		Lj0g3v0281259	3.00441	0
				Lj0g3v0218219	2.49308	0.0174822		Ljchlorog3v0000040	3.0033	0
				Lj0g3v0302769	2.49308	0.0174822		Lj4g3v0336030	2.99452	0.000109612
				Lj0g3v0319799	2.49308	0.0174822		Lj0g3v0027139	2.99239	0
				Lj0g3v0332999	2.49308	0.0174822		Lj1g3v3975870	2.98913	1.41165e-81
				Lj0g3v0345629	2.49308	0.0174822		Lj0g3v0160079	2.98003	5.05855e-07
				Lj1g3v0267460	2.49308	0.0174822		Ljchlorog3v0000230	2.97954	2.4964e-214
				Lj2g3v1633210	2.49308	0.0174822		Lj4g3v0149200	2.97844	0
				Lj3g3v0312120	2.49308	0.0174822		Lj0g3v0146019	2.97542	1.43644e-23
				Lj4g3v0445580	2.49308	0.0174822		Lj4g3v0136680	2.97452	0
				Lj5g3v0108490	2.49308	0.0174822		Lj0g3v0002619	2.96867	0
				Lj6g3v1300850	2.49308	0.0174822		Lj0g3v0054089	2.96046	2.19984e-211
				Lj0g3v0088839	2.47524	4.24351e-128		Lj4g3v2916530	2.9582	0
				Lj0g3v0363519	2.47332	3.79416e-105		Lj0g3v0102859	2.958	1.00927e-05
				Lj0g3v0194239	2.46883	1.956e-26		Lj0g3v0140069	2.958	0.00223209
				Lj5g3v1351980	2.46883	1.53313e-09		Lj0g3v0153739	2.958	0.00223209
				Lj5g3v1073800	2.46279	6.43787e-55		Lj1g3v0395650	2.958	0.00223209
				Lj0g3v0050909	2.46154	6.41911e-27		Lj1g3v1147290	2.958	0.00223209
				Ljmitog3v0000650	2.46066	2.29448e-07		Lj3g3v3651390	2.958	0.00223209
				Lj0g3v0020889	2.45873	6.5805e-84		Lj4g3v1219400	2.958	0.00223209
				Ljchlorog3v0000040	2.45787	0		Ljmitog3v0000450	2.94803	0
				Lj0g3v0174199	2.45333	1.00517e-199		Lj1g3v4276580	2.94406	2.02484e-19
				Lj0g3v0045009	2.45126	6.50503e-06		Lj1g3v4093460	2.94108	0
				Lj0g3v0326369	2.45126	6.50503e-06		Lj0g3v0196449	2.93563	9.30823e-07
				Lj6g3v0509430	2.44097	1.54004e-266		Lj2g3v0045000	2.9356	0
				Lj1g3v4777370	2.44002	4.17025e-50		Lj1g3v1798860	2.93312	1.74716e-21
				Ljmitog3v0000640	2.43597	0		Lj3g3v2054320	2.92741	4.15455e-63
				Lj1g3v4485310	2.43419	0.000186935		Lj0g3v0111599	2.92052	0.00020197
				Lj0g3v0071799	2.42788	8.15302e-59		Lj0g3v0252239	2.91291	3.51194e-12
				Lj1g3v3330000	2.42354	1.68375e-46		Lj4g3v0451010	2.89499	6.92772e-11
				Lj4g3v2604640	2.41908	2.10896e-06		Lj2g3v1199950	2.8904	3.38278e-264
				Lj0g3v0054089	2.41679	5.23739e-287		Lj4g3v3099340	2.88559	2.27085e-72
				Lj6g3v1946360	2.41401	8.31358e-31		Lj1g3v2110610	2.88205	1.96576e-20
				Lj0g3v0034649	2.40819	1.1279e-05		Lj0g3v0085979	2.88205	1.57898e-07
				Lj0g3v0278459	2.4053	0		Lj0g3v0117919	2.88205	1.57898e-07
				Lj5g3v1156330	2.40288	1.33474e-22		Lj0g3v0304789	2.88205	1.57898e-07
				Lj0g3v0054319	2.40021	0		Lj4g3v1464070	2.88205	1.57898e-07
				Lj3g3v1205590	2.39969	7.48796e-273		Lj0g3v0054259	2.87815	1.6971e-22
				Lj4g3v0166320	2.39822	2.34817e-15		Lj0g3v0194779	2.87544	4.03051e-140
				Lj6g3v1077220	2.39822	2.34817e-15		Ljchlorog3v0000180	2.87227	3.70233e-163
				Lj0g3v0124339	2.39813	0		Lj0g3v0242439	2.87227	1.26814e-26
				Lj0g3v0276859	2.39354	6.83543e-07		Lj0g3v0054169	2.86609	2.73769e-269
				Lj0g3v0046179	2.39354	0.00551197		Ljmitog3v0000500	2.86605	0
				Lj0g3v0097809	2.39354	0.00551197		Lj0g3v0218689	2.86439	0
				Lj1g3v0250220	2.39354	0.00551197		Ljchlorog3v0010870	2.85449	5.6549e-22
				Lj2g3v0636390	2.39354	0.00551197		Ljchlorog3v0000370	2.84622	1.85558e-68
				Lj3g3v2168460	2.39354	0.00551197		Ljmitog3v0000310	2.84252	9.56358e-23
				Lj5g3v0975720	2.39354	0.00551197		Lj4g3v1330780	2.84252	1.98936e-12
				Lj5g3v1853430	2.39354	0.00551197		Lj5g3v2013670	2.84252	1.98936e-12
				Lj1g3v1815540	2.39142	1.81592e-63		Lj6g3v1690580	2.84252	3.13294e-06
				Lj0g3v0326489	2.38759	5.54944e-101		Lj0g3v0142189	2.84252	0.000370436
				Lj0g3v0092469	2.38616	5.48809e-19		Lj0g3v0204629	2.84252	0.000370436
				Lj5g3v2063090	2.38299	2.77074e-32		Lj0g3v0226749	2.84252	0.000370436
				Lj2g3v1169960	2.38214	7.0415e-82		Lj0g3v0099059	2.84252	0.00412935
				Lj0g3v0237189	2.3806	2.96676e-11		Lj0g3v0161969	2.84252	0.00412935
				Ljchlorog3v0010940	2.37548	2.42104e-280		Lj1g3v0268510	2.84252	0.00412935
				Lj1g3v3631760	2.373	1.9325e-182		Lj1g3v1786320	2.84252	0.00412935
				Lj0g3v0129309	2.37206	9.16458e-56		Lj2g3v0636390	2.84252	0.00412935
				Lj0g3v0053799	2.36819	9.72724e-27		Lj2g3v1828520	2.84252	0.00412935
				Lj2g3v2485700	2.36524	4.91612e-157		Lj2g3v2380090	2.84252	0.00412935
				Lj0g3v0098579	2.36469	5.21363e-64		Lj0g3v0119349	2.84252	0.0484233
				Lj0g3v0060419	2.3638	1.94229e-05		Lj0g3v0157069	2.84252	0.0484233
				Lj1g3v2983440	2.36161	4.56803e-78		Lj0g3v0167519	2.84252	0.0484233
				Ljmitog3v0000660	2.35806	0		Lj0g3v0271589	2.84252	0.0484233
				Lj4g3v2227820	2.35802	0		Lj0g3v0279949	2.84252	0.0484233
				Lj1g3v2609230	2.3557	0		Lj0g3v0298369	2.84252	0.0484233
				Lj4g3v1880270	2.35149	1.66721e-57		Lj0g3v0307879	2.84252	0.0484233
				Lj3g3v2769310	2.34617	8.93162e-97		Lj1g3v0415960	2.84252	0.0484233
				Ljchlorog3v0016130	2.34108	7.36862e-285		Lj1g3v1548890	2.84252	0.0484233
				Lj5g3v1811360	2.34108	1.42853e-09		Lj2g3v1633210	2.84252	0.0484233
				Lj6g3v0433930	2.34108	0.00175377		Lj3g3v0683880	2.84252	0.0484233
				Lj0g3v0085989	2.34108	0.0308614		Lj5g3v0483810	2.84252	0.0484233
				Lj0g3v0086749	2.34108	0.0308614		Lj5g3v0855730	2.84252	0.0484233
				Lj0g3v0131649	2.34108	0.0308614		Lj5g3v2045630	2.84252	0.0484233
				Lj0g3v0195289	2.34108	0.0308614		Lj6g3v1049000	2.84252	0.0484233
				Lj0g3v0236789	2.34108	0.0308614		Ljchlorog3v0016130	2.83489	8.61448e-228
				Lj0g3v0332679	2.34108	0.0308614		Lj4g3v1332890	2.83296	0
				Lj0g3v0336479	2.34108	0.0308614		Lj0g3v0062479	2.83045	7.70711e-42
				Lj1g3v0247900	2.34108	0.0308614		Ljchlorog3v0010940	2.83028	1.33059e-222
				Lj4g3v1500410	2.34108	0.0308614		Lj0g3v0199449	2.83027	7.33395e-142
				Ljmitog3v0000080	2.34108	0.0308614		Lj0g3v0054319	2.81986	7.71426e-282
				Lj0g3v0229819	2.34097	0		Lj0g3v0079479	2.81249	3.94219e-90
				Lj0g3v0054259	2.3349	2.40318e-32		Ljmitog3v0000230	2.80776	4.85442e-08
				Lj2g3v0738540	2.33249	1.2713e-79		Lj4g3v1332860	2.80154	0
				Lj4g3v1895880	2.32643	1.23374e-07		Lj2g3v2485700	2.79825	1.23907e-180
				Lj0g3v0288689	2.32548	1.61904e-19		Lj5g3v1351980	2.79361	7.09993e-11
				Lj2g3v0739570	2.32539	3.01691e-68		Lj6g3v0509430	2.79198	3.67268e-300
				Lj1g3v1787630	2.32457	1.68395e-76		Lj0g3v0304799	2.78807	7.6285e-10
				Lj0g3v0054169	2.32351	0		Lj4g3v0398310	2.78112	1.50712e-16
				Lj6g3v1946320	2.32315	9.17894e-12		Lj6g3v1930400	2.78112	8.19519e-09
				Ljchlorog3v0000110	2.32038	3.30998e-70		Lj0g3v0104129	2.77856	1.89132e-190
				Lj2g3v1828840	2.31799	5.97844e-30		Lj4g3v2227870	2.77118	7.56346e-74
				Lj0g3v0005269	2.31799	3.3353e-05		Lj0g3v0092469	2.77001	2.53683e-17
				Lj0g3v0226879	2.31799	3.3353e-05		Lj3g3v0681680	2.76785	0
				Lj4g3v2250180	2.31799	3.3353e-05		Lj0g3v0146039	2.76444	1.19567e-166
				Lj1g3v4093460	2.31735	0		Lj2g3v3245790	2.76345	8.48019e-25
				Lj0g3v0196239	2.31723	5.50607e-37		Lj0g3v0134019	2.76006	0.000676445
				Ljmitog3v0000450	2.31669	0		Lj0g3v0311099	2.76006	0.000676445
				Ljmitog3v0000070	2.31554	2.97885e-12		Lj2g3v1414900	2.76006	0.000676445
				Lj0g3v0340059	2.31411	3.99129e-08		Lj3g3v0669230	2.76006	0.000676445
				Lj1g3v0683870	2.31411	3.99129e-08		Lj3g3v0428970	2.75479	1.99208e-107
				Lj0g3v0214249	2.31034	9.91869e-183		Lj0g3v0195679	2.74941	4.94472e-16
				Lj0g3v0180559	2.30865	1.78677e-21		Lj1g3v2776600	2.74827	0
				Lj0g3v0225279	2.30439	0		Lj0g3v0121909	2.74455	9.17712e-32
				Lj1g3v4917500	2.30043	1.07346e-05		Lj2g3v1828840	2.74434	2.09594e-36
				Lj0g3v0113749	2.29668	2.10805e-07		Lj2g3v0917280	2.73561	1.60026e-07
				Lj0g3v0295519	2.29668	2.10805e-07		Lj5g3v0692300	2.7319	1.15552e-129
				Lj0g3v0242109	2.29548	4.51138e-44		Lj6g3v1946320	2.72886	3.9087e-11
				Lj3g3v0720000	2.29489	1.85721e-39		Lj0g3v0174199	2.72837	8.97583e-222
				Lj0g3v0158139	2.29453	4.15646e-09		Lj0g3v0104509	2.72626	0
				Lj2g3v0738560	2.29292	2.2978e-51		Lj6g3v1946360	2.71699	5.83225e-30
				Lj1g3v3330050	2.28796	0		Lj0g3v0010069	2.71699	0.00759049
				Lj0g3v0226749	2.28663	0.000178192		Lj0g3v0256739	2.71699	0.00759049
				Ljchlorog3v0016220	2.28663	0.00958157		Lj0g3v0355589	2.71699	0.00759049
				Lj0g3v0345699	2.28663	0.00958157		Lj2g3v3149220	2.71699	0.00759049
				Lj0g3v0356769	2.28663	0.00958157		Lj3g3v0335680	2.71699	0.00759049
				Lj2g3v0360240	2.28663	0.00958157		Lj5g3v1853430	2.71699	0.00759049
				Lj4g3v0365610	2.28663	0.00958157		Lj5g3v2179700	2.71699	0.00759049
				Lj1g3v4480300	2.27968	4.34024e-10		Lj6g3v0792110	2.71699	0.00759049
				Lj0g3v0251529	2.2779	6.22311e-87		Lj0g3v0247849	2.71491	0
				Lj2g3v1499260	2.27549	2.00721e-51		Lj2g3v2879450	2.70664	1.416e-80
				Lj0g3v0079489	2.27351	1.40185e-10		Ljchlorog3v0000110	2.70178	2.9309e-47
				Lj0g3v0279809	2.27351	1.40185e-10		Lj0g3v0175719	2.69496	1.1894e-11
				Lj1g3v2983450	2.2731	0		Lj5g3v2063090	2.69326	2.19681e-35
				Lj0g3v0231679	2.27069	7.07928e-09		Lj1g3v0912020	2.69224	1.82416e-137
				Lj0g3v0175299	2.27069	5.70249e-05		Lj2g3v3056330	2.69052	1.65605e-62
				Lj0g3v0054159	2.26948	0		Lj0g3v0129629	2.69052	1.86842e-05
				Lj0g3v0062549	2.25941	1.73418e-118		Lj0g3v0229719	2.68973	1.06461e-60
				Lj1g3v1911780	2.25917	0		Lj0g3v0180559	2.68861	1.3994e-25
				Lj5g3v0586540	2.25861	0.00301306		Lj6g3v1077220	2.68755	8.20101e-17
				Lj5g3v0962660	2.25861	0.00301306		Lj6g3v1444510	2.68723	0
				Ljmitog3v0000290	2.25861	0.00301306		Lj4g3v2717110	2.68077	1.27395e-10
				Lj5g3v0692300	2.25392	1.63425e-109		Lj0g3v0190869	2.6726	1.47786e-16
				Lj0g3v0105499	2.25361	7.42503e-29		Lj0g3v0093959	2.6726	0.00123087
				Lj2g3v0776860	2.25281	0		Lj0g3v0198609	2.6726	0.00123087
				Lj0g3v0019929	2.25207	3.72665e-08		Lj0g3v0350189	2.6726	0.00123087
				Lj4g3v0149070	2.24729	0		Lj5g3v1988610	2.6726	0.00123087
				Lj0g3v0071629	2.24154	0.000955157		Lj1g3v3631760	2.66814	1.81757e-209
				Lj0g3v0088289	2.24154	0.000955157		Ljchlorog3v0010790	2.66418	2.04284e-74
				Lj0g3v0345049	2.24154	0.000955157		Lj2g3v1644320	2.66392	2.63767e-63
				Lj5g3v2013550	2.24154	0.000955157		Lj6g3v1837410	2.66355	4.16967e-18
				Lj3g3v0681690	2.24031	4.14433e-121		Lj0g3v0158139	2.66355	1.36358e-09
				Lj4g3v0148990	2.23419	0		Lj0g3v0054159	2.65952	0
				Lj4g3v1108050	2.23005	1.95948e-07		Lj0g3v0053689	2.65601	3.00243e-209
				Lj0g3v0053779	2.23005	0.000303472		Lj0g3v0062489	2.65173	1.2271e-125
				Lj0g3v0070519	2.23005	0.000303472		Lj3g3v2873690	2.64988	4.56113e-48
				Lj0g3v0140119	2.23005	0.000303472		Lj2g3v3320720	2.64988	1.6916e-14
				Lj1g3v1183540	2.23005	0.000303472		Lj0g3v0034649	2.64988	0.000202927
				Lj2g3v2378050	2.23005	0.000303472		Lj4g3v2422660	2.64988	0.000202927
				Lj3g3v1581530	2.23005	0.000303472		Lj0g3v0130569	2.64321	6.8764e-27
				Lj4g3v1332890	2.22694	0		Lj4g3v2603980	2.63607	1.5763e-46
				Lj0g3v0020899	2.22353	0		Lj1g3v3077190	2.63607	3.36392e-05
				Lj5g3v0290430	2.22178	2.03627e-08		Lj3g3v1428120	2.63607	3.36392e-05
				Lj0g3v0204849	2.22178	9.71402e-05		Lj1g3v3330000	2.63412	4.41107e-48
				Lj1g3v1798790	2.22178	9.71402e-05		Lj0g3v0352829	2.63195	2.79228e-23
				Lj3g3v2576940	2.21983	1.02539e-27		Lj3g3v0338910	2.63168	2.54936e-32
				Lj0g3v0176999	2.21846	6.54372e-09		Lj1g3v5020760	2.62679	8.55124e-16
				Lj2g3v0045000	2.21688	0		Lj0g3v0150439	2.62679	5.60978e-06
				Lj4g3v0136680	2.21643	0		Lj3g3v0681690	2.61788	2.06355e-145
				Lj4g3v3015210	2.21634	1.11199e-29		Lj4g3v2227890	2.61511	1.90041e-20
				Lj4g3v0149200	2.21222	0		Lj5g3v0087390	2.6112	2.60843e-08
				Lj0g3v0265049	2.21153	0		Lj5g3v1811360	2.60333	1.23138e-10
				Lj2g3v2879450	2.2112	4.30145e-79		Lj6g3v1177350	2.59925	4.48195e-24
				Lj5g3v0586500	2.21084	9.91472e-131		Lj0g3v0363519	2.59405	5.31484e-110
				Lj0g3v0196449	2.21068	9.94812e-06		Lj5g3v1697150	2.59316	1.28158e-17
				Lj0g3v0027139	2.21024	0		Lj0g3v0066909	2.58964	8.19247e-68
				Lj0g3v0266969	2.21004	1.70797e-95		Lj0g3v0175899	2.58775	1.68673e-137
				Lj5g3v2013690	2.20983	8.24315e-25		Lj2g3v0894410	2.58554	9.72521e-262
				Ljchlorog3v0010770	2.20863	6.19497e-99		Lj0g3v0194239	2.57949	1.13155e-26
				Lj1g3v2893970	2.20733	1.19316e-198		Lj0g3v0122139	2.57949	1.31086e-09
				Lj0g3v0121909	2.20678	4.80245e-37		Lj0g3v0167199	2.57949	4.6539e-08
				Lj5g3v1950920	2.20377	1.67486e-247		Lj0g3v0276859	2.57949	1.67354e-06
				Lj0g3v0002619	2.20207	0		Lj2g3v1828670	2.57949	0.000364433
				Lj4g3v2227830	2.19812	0		Lj0g3v0159809	2.57949	0.00222765
				Lj4g3v1684340	2.19669	3.43074e-08		Lj3g3v0040860	2.57949	0.00222765
				Lj0g3v0251539	2.19261	1.95517e-186		Lj5g3v0615990	2.57949	0.00222765
				Lj0g3v0267299	2.19221	1.14588e-09		Lj0g3v0039009	2.57949	0.0138786
				Lj0g3v0270409	2.19052	5.97339e-57		Lj0g3v0140809	2.57949	0.0138786
				Lj1g3v0651860	2.18745	4.00476e-12		Lj0g3v0180549	2.57949	0.0138786
				Lj1g3v5020750	2.18675	1.29178e-12		Lj0g3v0273819	2.57949	0.0138786
				Lj0g3v0053689	2.18251	1.80542e-253		Lj3g3v1239940	2.57949	0.0138786
				Lj0g3v0324079	2.17323	2.72121e-86		Lj3g3v1581530	2.57949	0.0138786
				Lj1g3v1220240	2.17267	0		Lj3g3v3666580	2.57949	0.0138786
				Ljmitog3v0000500	2.17176	0		Lj5g3v0108490	2.57949	0.0138786
				Lj0g3v0018849	2.17115	0.00162366		Lj6g3v0792100	2.57949	0.0138786
				Lj2g3v1828670	2.17115	0.00162366		Lj6g3v1300850	2.57949	0.0138786
				Lj3g3v0040860	2.17115	0.00162366		Lj6g3v1693750	2.57949	0.0138786
				Ljchlorog3v0013290	2.17115	9.37681e-20		Lj0g3v0270409	2.57459	1.32113e-46
				Lj0g3v0116159	2.17115	6.20741e-10		Lj4g3v1880270	2.57177	8.76268e-59
				Lj0g3v0344659	2.17115	5.76601e-08		Lj1g3v2066520	2.56499	2.44007e-16
				Lj2g3v2876140	2.17115	5.54404e-07		Ljmitog3v0000390	2.56075	2.39139e-95
				Lj3g3v2577080	2.17115	5.23952e-05		Lj5g3v1156330	2.56012	7.5985e-24
				Lj0g3v0056549	2.17115	0.000514292		Lj5g3v1073800	2.55418	4.03726e-53
				Lj0g3v0056569	2.17115	0.000514292		Lj1g3v2609230	2.55029	0
				Lj0g3v0207259	2.17115	0.000514292		Lj4g3v2227880	2.54462	4.56384e-51
				Lj0g3v0081569	2.17115	0.0164556		Ljchlorog3v0015040	2.53501	0
				Lj0g3v0138079	2.17115	0.0164556		Lj0g3v0231679	2.53058	1.78802e-05
				Lj0g3v0175319	2.17115	0.0164556		Lj0g3v0326369	2.53058	1.78802e-05
				Lj0g3v0253379	2.17115	0.0164556		Lj0g3v0339469	2.53058	1.78802e-05
				Lj2g3v2661500	2.17115	0.0164556		Lj5g3v0707740	2.52605	4.14512e-09
				Lj3g3v3028970	2.17115	0.0164556		Lj2g3v1550360	2.52059	5.8089e-12
				Lj4g3v0685340	2.17115	0.0164556		Lj0g3v0066279	2.51301	0
				Lj5g3v0539990	2.17115	0.0164556		Lj4g3v2604640	2.50549	8.82275e-07
				Lj6g3v1094770	2.17115	0.0164556		Lj0g3v0056569	2.50549	0.000650301
				Lj3g3v2054320	2.1628	2.93014e-64		Lj0g3v0226879	2.50549	0.000650301
				Lj5g3v0615430	2.15821	1.27498e-14		Lj3g3v2577090	2.49857	7.32903e-09
				Lj0g3v0011359	2.15748	1.13811e-26		Lj4g3v0214620	2.49202	5.89513e-25
				Lj2g3v1199960	2.15597	4.07719e-93		Lj3g3v2769310	2.48547	4.69629e-105
				Lj0g3v0101529	2.15538	3.11058e-23		Ljmitog3v0000850	2.48369	5.36985e-116
				Lj0g3v0103129	2.15538	3.63443e-12		Lj0g3v0309079	2.48263	0
				Lj0g3v0079479	2.15351	3.03617e-70		Lj0g3v0101529	2.47995	6.18935e-24
				Lj3g3v0461420	2.15345	8.86978e-21		Lj0g3v0002309	2.47995	0.00399486
				Lj2g3v0738550	2.15328	6.98737e-128		Lj1g3v0526560	2.47995	0.00399486
				Lj6g3v1177350	2.14577	1.54877e-21		Lj1g3v4485310	2.47995	0.00399486
				Lj3g3v2744030	2.1438	3.83516e-102		Lj1g3v4790790	2.47995	0.00399486
				Lj1g3v2110610	2.14314	1.42113e-19		Lj4g3v0153840	2.47995	0.00399486
				Lj0g3v0141349	2.14078	9.28704e-07		Lj4g3v3015250	2.47995	0.00399486
				Ljmitog3v0000310	2.13873	2.69811e-22		Lj5g3v1563140	2.47995	0.00399486
				Lj4g3v2227950	2.13798	2.44933e-37		Lj3g3v1205590	2.47895	1.63549e-287
				Lj0g3v0343789	2.13685	2.37049e-196		Lj1g3v4921040	2.4782	0
				Lj4g3v2227840	2.1368	4.842e-41		Lj4g3v0962270	2.47657	3.54976e-43
				Lj0g3v0005109	2.13463	3.71374e-15		Lj0g3v0079489	2.47257	1.08468e-10
				Lj0g3v0079109	2.13463	1.80686e-10		Lj4g3v0166320	2.47055	3.76176e-16
				Lj1g3v3833580	2.13268	7.33812e-19		Lj0g3v0278459	2.46549	0
				Lj0g3v0190869	2.13198	3.55325e-14		Lj3g3v1101620	2.46401	6.44629e-10
				Lj0g3v0306109	2.12668	4.75603e-66		Lj0g3v0274949	2.46238	3.10791e-81
				Lj3g3v2577090	2.12535	1.67919e-08		Lj0g3v0140119	2.45919	0.000191108
				Lj0g3v0195869	2.12461	3.82471e-176		Lj0g3v0171099	2.45919	0.000191108
				Lj0g3v0197659	2.12332	1.013e-11		Lj2g3v1645520	2.44936	0
				Lj0g3v0218689	2.12039	0		Lj4g3v2227820	2.44801	0
				Ljchlorog3v0000130	2.11868	2.22408e-20		Lj0g3v0285759	2.44379	0
				Lj5g3v0841080	2.11868	0.000275388		Lj0g3v0053799	2.44078	5.78847e-17
				Lj0g3v0062489	2.11815	6.4872e-138		Lj0g3v0054079	2.43529	0
				Lj3g3v2769320	2.11544	2.3251e-46		Lj2g3v1169960	2.42951	1.04007e-52
				Lj2g3v0777330	2.11457	4.9951e-07		Lj0g3v0105659	2.42748	2.05589e-15
				Lj0g3v0309079	2.1145	0		Lj3g3v3188430	2.42748	4.11132e-14
				Lj4g3v0214620	2.11407	1.44898e-27		Ljmitog3v0000820	2.42748	1.67075e-11
				Lj0g3v0066909	2.11027	4.72597e-56		Ljmitog3v0000860	2.42748	1.67075e-11
				Ljmitog3v0000030	2.10975	1.94543e-17		Lj0g3v0344659	2.42748	6.73938e-09
				Lj0g3v0301069	2.10975	0.000866103		Lj0g3v0175299	2.42748	5.5897e-05
				Lj1g3v2482470	2.10975	0.000866103		Lj5g3v0841080	2.42748	5.5897e-05
				Lj2g3v0914260	2.10975	0.000866103		Lj0g3v0039219	2.42748	0.00115562
				Lj3g3v0370490	2.10975	0.000866103		Lj4g3v2825530	2.42748	0.00115562
				Lj6g3v1930400	2.10606	9.00861e-09		Lj0g3v0048789	2.42748	0.025101
				Lj0g3v0203109	2.10404	4.83139e-06		Lj0g3v0132959	2.42748	0.025101
				Lj1g3v0526530	2.10404	4.83139e-06		Lj0g3v0195289	2.42748	0.025101
				Ljchlorog3v0010710	2.10212	1.28109e-234		Lj0g3v0218219	2.42748	0.025101
				Lj0g3v0334719	2.10189	2.7946e-08		Lj0g3v0338529	2.42748	0.025101
				Lj0g3v0104129	2.10026	2.39391e-209		Lj1g3v0247900	2.42748	0.025101
				Lj5g3v0411350	2.09715	5.01693e-10		Lj1g3v0395680	2.42748	0.025101
				Lj1g3v0775690	2.09715	0.00273302		Lj3g3v2168460	2.42748	0.025101
				Lj2g3v2902410	2.09715	0.00273302		Lj3g3v2948630	2.42748	0.025101
				Lj4g3v1219400	2.09715	0.00273302		Lj4g3v0445580	2.42748	0.025101
				Lj4g3v1412190	2.09715	0.00273302		Lj4g3v1335620	2.42748	0.025101
				Lj0g3v0172579	2.09703	4.63664e-280		Lj4g3v1500410	2.42748	0.025101
				Lj3g3v2744050	2.09648	5.91766e-52		Lj5g3v0507940	2.42748	0.025101
				Lj2g3v1645520	2.09444	0		Lj6g3v1094770	2.42748	0.025101
				Lj4g3v1332860	2.09175	0		Lj6g3v2232300	2.42748	0.025101
				Lj1g3v5021200	2.08869	5.74373e-21		Lj5g3v1853000	2.424	7.94904e-61
				Lj0g3v0175719	2.08444	2.83953e-14		Lj5g3v2013690	2.42337	2.274e-26
				Lj2g3v1439670	2.08135	8.7844e-14		Lj3g3v3291700	2.41635	1.82874e-103
				Lj0g3v0204629	2.07804	0.000146957		Lj0g3v0326489	2.41362	5.39224e-98
				Lj0g3v0003759	2.07804	0.00868383		Ljchlorog3v0010710	2.41214	1.17675e-162
				Lj0g3v0265969	2.07804	0.00868383		Lj5g3v1681400	2.4078	3.45806e-27
				Lj0g3v0291109	2.07804	0.00868383		Lj0g3v0098579	2.40628	4.72484e-64
				Lj3g3v3651390	2.07804	0.00868383		Lj6g3v1412730	2.406	0
				Lj5g3v0670930	2.07804	0.00868383		Lj0g3v0160289	2.40512	1.13144e-83
				Lj1g3v2776600	2.07672	0		Lj0g3v0196239	2.4044	3.6942e-32
				Lj6g3v0001260	2.07385	4.64234e-11		Lj0g3v0237179	2.40261	1.55619e-17
				Lj2g3v1058070	2.07162	4.70609e-14		Lj1g3v1815540	2.40233	4.68973e-58
				Lj0g3v0116329	2.07039	1.31279e-82		Lj2g3v0738540	2.39612	5.02859e-79
				Lj0g3v0199449	2.07022	9.62621e-145		Lj5g3v0001020	2.39506	2.38268e-07
				Lj2g3v3223960	2.06927	1.01729e-43		Lj0g3v0215499	2.39506	0.000336834
				Lj0g3v0147659	2.06881	4.23664e-100		Lj0g3v0343789	2.39077	1.90468e-125
				Lj1g3v5020760	2.06806	1.45322e-13		Lj2g3v3223910	2.39001	1.2781e-41
				Lj1g3v3384600	2.06732	8.00864e-09		Lj0g3v0087069	2.38684	4.84181e-06
				Lj6g3v0792080	2.06424	0.000459927		Lj0g3v0306109	2.38575	3.06177e-71
				Lj1g3v4693080	2.06192	3.15205e-93		Lj0g3v0280949	2.38531	8.0493e-18
				Lj0g3v0081509	2.06097	9.42643e-81		Lj2g3v2485570	2.38067	9.26869e-55
				Lj0g3v0344979	2.06012	4.57699e-24		Lj2g3v0739570	2.37902	1.88369e-69
				Lj0g3v0054079	2.06008	0		Lj3g3v2768290	2.37304	4.45173e-23
				Lj2g3v3056330	2.05547	7.94098e-63		Lj1g3v1787520	2.37304	2.06671e-08
				Lj1g3v4921040	2.05544	0		Lj0g3v0345699	2.37304	0.00709494
				Lj5g3v0510750	2.05157	2.38194e-10		Lj1g3v0395670	2.37304	0.00709494
				Lj3g3v2995600	2.04947	2.33592e-15		Lj5g3v0975720	2.37304	0.00709494
				Lj3g3v0028550	2.04916	1.30613e-16		Lj6g3v2135290	2.37304	0.00709494
				Lj0g3v0328219	2.04907	1.03488e-96		Lj0g3v0011359	2.37062	4.12727e-29
				Lj0g3v0106409	2.04814	1.21531e-44		Lj0g3v0214249	2.37009	2.36507e-185
				Lj5g3v1174410	2.04562	5.63701e-75		Lj2g3v1499260	2.36876	1.60001e-48
				Lj0g3v0257089	2.04562	0.00144829		Ljchlorog3v0010700	2.36815	8.74894e-112
				Lj0g3v0010069	2.04562	0.0279707		Lj3g3v2744050	2.36447	3.70563e-56
				Lj0g3v0017019	2.04562	0.0279707		Lj1g3v1911780	2.36401	0
				Lj0g3v0032049	2.04562	0.0279707		Lj2g3v1439670	2.36335	5.68054e-15
				Lj0g3v0035289	2.04562	0.0279707		Lj2g3v0738560	2.35877	8.93929e-53
				Lj2g3v1729110	2.04562	0.0279707		Lj0g3v0279809	2.35709	1.79926e-09
				Lj3g3v3513470	2.04562	0.0279707		Lj0g3v0218759	2.35709	2.87994e-05
				Lj3g3v3666580	2.04562	0.0279707		Lj2g3v1499270	2.35709	2.87994e-05
				Lj4g3v0654710	2.04562	0.0279707		Lj2g3v1199960	2.3558	2.28249e-90
				Lj4g3v1335620	2.04562	0.0279707		Ljmitog3v0000550	2.35515	0
				Lj5g3v0110950	2.04562	0.0279707		Lj3g3v2576940	2.35486	8.59526e-27
				Ljchlorog3v0010790	2.04501	8.9284e-91		Lj3g3v1855410	2.35442	1.35237e-22
				Lj1g3v2326740	2.04456	4.52493e-104		Lj3g3v2744030	2.3516	3.46257e-116
				Lj0g3v0054059	2.04329	0		Lj0g3v0160239	2.34651	1.26157e-68
				Lj0g3v0306329	2.04184	7.67726e-160		Lj0g3v0251529	2.34576	3.69697e-69
				Lj1g3v3443900	2.03905	1.19937e-17		Lj2g3v2315050	2.34502	8.45081e-06
				Lj3g3v2995630	2.03622	7.3492e-07		Lj1g3v3976010	2.34323	4.61073e-141
				Lj0g3v0317849	2.02913	0.000243942		Lj1g3v3443900	2.34209	3.71976e-18
				Lj2g3v1277280	2.02913	0.000243942		Lj0g3v0279099	2.33102	5.00597e-40
				Lj0g3v0177619	2.02876	2.26619e-55		Lj0g3v0270369	2.33045	2.04364e-304
				Lj0g3v0143089	2.02742	6.54443e-13		Lj0g3v0054059	2.32818	0
				Lj3g3v0563880	2.02126	3.76306e-47		Lj0g3v0203109	2.32795	7.25666e-07
				Ljchlorog3v0010700	2.01958	9.24899e-151		Lj0g3v0088289	2.32795	0.000590231
				Lj3g3v2564440	2.01915	0.00456523		Lj0g3v0095839	2.32795	0.000590231
				Lj4g3v1399740	2.01883	0		Lj2g3v0777330	2.32795	0.000590231
				Lj1g3v4093410	2.01823	4.21421e-36		Lj3g3v1339070	2.32795	0.000590231
				Lj2g3v1988580	2.01598	1.39505e-31		Lj1g3v2052950	2.32467	6.21396e-86
				Lj0g3v0340269	2.01587	4.61711e-60		Lj1g3v1787630	2.32383	1.54451e-68
				Lj0g3v0160289	2.01482	3.98317e-120		Lj1g3v4480300	2.32365	2.71334e-10
				Lj5g3v1203340	2.01363	0		Lj4g3v1895880	2.32169	2.13217e-07
				Lj0g3v0112839	2.00728	0		Lj1g3v4693080	2.32017	6.89864e-108
				Lj6g3v0086450	2.00588	0		Lj5g3v0615430	2.31896	2.98601e-14
				Lj5g3v1853000	2.00583	2.34439e-51		Lj6g3v1929390	2.31383	4.02621e-26
				Lj1g3v3779370	2.00404	9.87643e-14		Lj0g3v0266969	2.31133	7.93653e-91
				Lj4g3v2270890	2.00227	5.78154e-35		Lj4g3v1987830	2.3112	8.43835e-20
				Lj1g3v3716640	2.00123	3.59038e-08		Lj0g3v0251539	2.30951	2.90767e-171
								Lj4g3v0214160	2.30004	0
								Lj4g3v2227950	2.29764	1.02633e-40
								Lj3g3v2995630	2.29709	4.31344e-06
								Lj0g3v0197959	2.29569	1.14259e-16
								Ljchlorog3v0013290	2.29318	3.51679e-12
								Lj2g3v1877670	2.29318	1.26292e-06
								Lj1g3v3330050	2.2871	0
								Ljchlorog3v0000020	2.28645	1.21412e-246
								Lj3g3v2236870	2.28636	3.26419e-35
								Lj4g3v1684340	2.28309	9.38934e-09
								Lj0g3v0207309	2.28251	1.22468e-24
								Lj5g3v2182430	2.27548	8.31381e-23
								Lj0g3v0160279	2.27411	2.48237e-36
								Lj0g3v0321519	2.27386	5.25657e-13
								Lj0g3v0258459	2.27176	1.17753e-151
								Lj2g3v0738550	2.26505	5.6616e-130
								Lj0g3v0359279	2.26475	6.91396e-28
								Lj0g3v0229819	2.25953	0
								Lj4g3v2227840	2.25756	1.14667e-44
								Lj3g3v0288910	2.25756	1.60526e-25
								Lj1g3v3767130	2.25756	1.40298e-09
								Lj2g3v3058600	2.25756	1.87752e-07
								Lj4g3v1332900	2.25756	6.39795e-07
								Lj6g3v1839440	2.25756	2.54299e-05
								Lj0g3v0045009	2.25756	8.70066e-05
								Lj3g3v2577080	2.25756	8.70066e-05
								Lj0g3v0207259	2.25756	0.000298786
								Lj0g3v0262379	2.25756	0.000298786
								Lj3g3v1789090	2.25756	0.000298786
								Lj0g3v0256719	2.25756	0.00102708
								Lj6g3v0792080	2.25756	0.00102708
								Lj4g3v1188670	2.25756	0.00356896
								Lj4g3v1412190	2.25756	0.00356896
								Lj0g3v0034979	2.25756	0.0125261
								Lj0g3v0106769	2.25756	0.0125261
								Lj0g3v0261359	2.25756	0.0125261
								Lj0g3v0360719	2.25756	0.0125261
								Lj2g3v3106320	2.25756	0.0125261
								Lj3g3v2564440	2.25756	0.0125261
								Lj3g3v3028970	2.25756	0.0125261
								Lj0g3v0006299	2.25756	0.0449807
								Lj0g3v0048259	2.25756	0.0449807
								Lj0g3v0087559	2.25756	0.0449807
								Lj0g3v0097809	2.25756	0.0449807
								Lj0g3v0153169	2.25756	0.0449807
								Lj0g3v0194389	2.25756	0.0449807
								Lj0g3v0221889	2.25756	0.0449807
								Lj0g3v0239499	2.25756	0.0449807
								Lj0g3v0319799	2.25756	0.0449807
								Lj1g3v3767240	2.25756	0.0449807
								Lj1g3v3960360	2.25756	0.0449807
								Lj1g3v4729130	2.25756	0.0449807
								Lj2g3v2584490	2.25756	0.0449807
								Lj3g3v1834250	2.25756	0.0449807
								Lj4g3v3113940	2.25756	0.0449807
								Lj6g3v1995710	2.25756	0.0449807
								Lj4g3v2227830	2.25491	0
								Lj1g3v1220240	2.25375	0
								Lj1g3v2893970	2.2536	1.75299e-194
								Lj5g3v0878310	2.25061	1.77595e-28
								Lj2g3v3223960	2.24851	3.94902e-43
								Lj3g3v0028550	2.24462	1.01414e-15
								Lj2g3v1988580	2.24028	6.32651e-23
								Lj1g3v0117780	2.23816	4.2835e-69
								Lj2g3v0776860	2.23492	0
								Lj0g3v0237189	2.23484	2.41232e-09
								Lj6g3v1078670	2.23223	0
								Lj4g3v1986780	2.22719	1.68436e-19
								Lj0g3v0103129	2.22439	2.68238e-12
								Lj0g3v0295519	2.22439	1.10246e-06
								Lj0g3v0050739	2.22111	9.03403e-236
								Lj0g3v0105499	2.21949	2.08068e-25
								Lj3g3v2995600	2.20865	4.42974e-16
								Lj0g3v0322209	2.20732	5.02813e-85
								Lj0g3v0002079	2.20098	5.87808e-14
								Lj0g3v0203629	2.20007	6.55324e-17
								Lj0g3v0243069	2.19719	3.78826e-31
								Lj2g3v1182640	2.19719	3.78826e-31
								Lj1g3v2372440	2.19616	0.00051466
								Lj2g3v0914260	2.19616	0.00051466
								Lj1g3v1255850	2.19437	2.87651e-18
								Lj0g3v0154459	2.19413	9.24118e-47
								Lj1g3v3779370	2.19399	2.5769e-15
								Ljmitog3v0000110	2.19051	0
								Lj0g3v0116159	2.19044	1.89486e-06
								Lj1g3v1815510	2.19044	1.89486e-06
								Lj0g3v0306329	2.1873	1.50688e-139
								Lj0g3v0271049	2.18601	2.6982e-46
								Lj1g3v4918590	2.18356	9.09972e-11
								Lj0g3v0064219	2.18356	0.00177924
								Lj0g3v0069219	2.18356	0.00177924
								Lj0g3v0192839	2.18356	0.00177924
								Lj4g3v1329570	2.18356	0.00177924
								Lj5g3v2013550	2.18356	0.00177924
								Lj3g3v2769320	2.18201	1.72843e-48
								Lj5g3v0290430	2.17812	8.16792e-08
								Lj2g3v1058070	2.16829	5.83894e-13
								Lj5g3v1174410	2.16508	1.47162e-73
								Lj6g3v1078040	2.16445	7.49211e-05
								Lj0g3v0272739	2.16445	0.00619921
								Lj1g3v0589890	2.16445	0.00619921
								Lj1g3v4590800	2.16445	0.00619921
								Lj3g3v2576820	2.16445	0.00619921
								Lj4g3v0119760	2.16445	0.00619921
								Ljmitog3v0000010	2.16192	2.0134e-288
								Lj5g3v0659610	2.16026	1.01829e-22
								Lj0g3v0298769	2.15986	7.95229e-21
								Lj0g3v0080709	2.15977	1.59247e-49
								Lj0g3v0333639	2.15766	2.26353e-34
								Lj6g3v1605060	2.15347	0
								Lj0g3v0324079	2.15213	1.65865e-70
								Lj6g3v1088860	2.15139	1.85569e-104
								Ljmitog3v0000800	2.15064	4.20193e-27
								Lj0g3v0147659	2.14903	3.5594e-97
								Lj2g3v3223920	2.14821	1.36174e-64
								Lj0g3v0247199	2.14793	4.5905e-20
								Lj0g3v0328219	2.14639	8.88161e-98
								Lj1g3v4408650	2.14508	1.10118e-05
								Lj0g3v0244459	2.14303	8.19601e-45
								Ljchlorog3v0016150	2.13916	6.50562e-119
								Lj0g3v0347839	2.13891	1.79255e-18
								Lj0g3v0244439	2.1368	0
								Lj0g3v0149309	2.13577	6.29564e-97
								Lj0g3v0053709	2.13455	1.37359e-119
								Lj0g3v0160659	2.13203	2.63254e-28
								Lj4g3v2294440	2.13203	3.74254e-05
								Lj0g3v0352809	2.13203	0.000882432
								Lj5g3v0085050	2.13203	0.000882432
								Lj5g3v1853290	2.13203	0.000882432
								Lj0g3v0071629	2.13203	0.0218482
								Lj0g3v0152619	2.13203	0.0218482
								Lj0g3v0291109	2.13203	0.0218482
								Lj2g3v3318720	2.13203	0.0218482
								Lj4g3v0149380	2.13203	0.0218482
								Lj4g3v1645630	2.13203	0.0218482
								Lj0g3v0054069	2.12788	0
								Lj0g3v0117429	2.12679	3.00889e-148
								Lj0g3v0060479	2.12631	3.67159e-32
								Lj2g3v0911860	2.12527	8.67208e-238
								Lj0g3v0265049	2.12495	0
								Lj0g3v0251349	2.1215	6.5019e-102
								Lj3g3v1993840	2.12006	6.59561e-11
								Lj0g3v0331079	2.12006	5.49399e-06
								Lj0g3v0060449	2.11846	2.10997e-31
								Lj0g3v0113749	2.11554	0.000128177
								Lj0g3v0239679	2.11554	0.000128177
								Lj2g3v3320730	2.11554	0.000128177
								Lj5g3v1073770	2.11554	0.000128177
								Lj3g3v0235150	2.11	5.12757e-09
								Ljchlorog3v0010770	2.10753	1.0793e-36
								Lj5g3v1960110	2.10556	1.18085e-07
								Lj4g3v1221570	2.10556	0.00305337
								Lj2g3v0636850	2.10139	1.23257e-93
								Lj0g3v0059519	2.10083	1.73565e-08
								Lj4g3v1108050	2.09886	2.74039e-06
								Lj3g3v2479890	2.09808	9.45613e-20
								Lj1g3v0841370	2.09789	7.80327e-106
								Lj0g3v0005109	2.09406	3.55459e-13
								Lj0g3v0005269	2.09406	0.000437176
								Lj2g3v3109790	2.09406	0.000437176
								Lj4g3v2250180	2.09406	0.000437176
								Lj4g3v2270890	2.08868	5.57883e-38
								Ljchlorog3v0011610	2.08608	1.5597e-75
								Lj1g3v3384600	2.07859	1.99283e-07
								Lj0g3v0184099	2.07742	1.63341e-237
								Lj1g3v0651860	2.0747	6.35784e-10
								Lj0g3v0062419	2.07282	6.28004e-23
								Lj2g3v3224200	2.06491	6.75034e-07
								Lj0g3v0042849	2.06491	4.61821e-06
								Lj0g3v0069039	2.06491	0.00150132
								Lj0g3v0301069	2.06491	0.00150132
								Lj1g3v1147280	2.06491	0.00150132
								Lj0g3v0053779	2.06491	0.0106342
								Lj0g3v0197489	2.06491	0.0106342
								Lj0g3v0200269	2.06491	0.0106342
								Lj0g3v0303209	2.06491	0.0106342
								Lj0g3v0195869	2.06491	1.71613e-98
								Lj2g3v1831990	2.06491	1.07573e-27
								Lj0g3v0285799	2.06477	0
								Lj5g3v0615580	2.06091	2.25359e-86
								Lj1g3v3948170	2.05726	4.35513e-90
								Lj0g3v0054239	2.05342	8.0168e-16
								Lj1g3v0948550	2.05126	1.78061e-75
								Lj0g3v0258389	2.04897	2.29219e-06
								Ljmitog3v0000540	2.04788	0
								Lj3g3v0563880	2.04606	1.02917e-45
								Lj1g3v4093410	2.04515	4.29417e-18
								Lj0g3v0116329	2.04271	2.45217e-65
								Lj5g3v1203340	2.03726	0
								Lj0g3v0257959	2.03517	1.57917e-93
								Lj0g3v0077519	2.03517	1.13488e-06
								Lj0g3v0286149	2.03517	0.000737918
								Lj2g3v1034400	2.03517	0.000737918
								Lj6g3v1078650	2.03064	0
								Lj6g3v1538120	2.0295	0
								Ljmitog3v0000140	2.02918	0
								Lj0g3v0086239	2.02808	1.51992e-14
								Lj0g3v0325749	2.02695	8.89489e-10
								Lj3g3v1074960	2.02309	6.50598e-11
								Lj0g3v0194229	2.02309	5.28369e-05
								Lj2g3v1277280	2.02309	0.00519
								Lj0g3v0336889	2.01877	1.73534e-93
								Lj1g3v0786230	2.01655	3.83956e-06
								Lj6g3v1078560	2.01565	5.56309e-242
								Lj0g3v0174159	2.01559	2.54073e-14
								Lj3g3v0002120	2.01363	1.46913e-18
								Lj0g3v0334719	2.01245	2.78003e-07
								Lj2g3v1984580	2.01245	0.000364051
								Lj0g3v0269609	2.0112	2.20753e-34
								Lj0g3v0279749	2.01079	1.25307e-38
								Lj4g3v0867510	2.0082	2.24545e-25
								Lj1g3v4753450	2.00758	2.61755e-05
								Lj4g3v1330820	2.00758	2.61755e-05
								Lj1g3v2976030	2.00709	9.76575e-63
								Lj0g3v0244399	2.00172	1.00566e-08

## Sheet: Rs JS763 v H2O Dwnreg
CLC genomics workbench				DEGseq				DEGseq
(two 3 dpi, one 1dpi reps)				(two 3 dpi, one 1dpi reps)				(two 3 dpi reps)
Lj v3.0 gene ID	Log₂ FC	FDR p-value		Lj v3.0 gene ID	Log₂ FC	FDR p-value		Lj v3.0 gene ID	Log₂ FC	FDR p-value
Lj0g3v0103099	-9.8	0.01		Lj0g3v0103099	-9.34848	9.32955e-63		Lj5g3v1463430	-9.3123	1.94262e-63
Lj0g3v0026669	-9.46	0.03		Lj0g3v0026669	-8.99877	1.05105e-51		Lj3g3v3386550	-9.2373	1.34629e-240
Lj0g3v0013759	-9.2	0.03		Lj0g3v0013759	-8.76549	2.18959e-45		Lj0g3v0026669	-8.91237	8.57899e-51
Lj0g3v0217509	-8.74	0.05		Lj0g3v0217509	-8.28006	1.7169e-34		Lj0g3v0013759	-8.67908	1.48045e-44
Ljchlorog3v0000430	-8.7	0.04		Ljchlorog3v0000430	-8.27179	2.49268e-34		Lj2g3v1327440	-8.11748	2.2374e-32
Lj6g3v1722680	-6.77	0.00117		Lj2g3v1327440	-8.20389	5.01582e-33		Ljchlorog3v0000430	-7.88199	2.83242e-28
Lj5g3v0112000	-6.47	0.00166		Lj2g3v1253990	-8.1864	1.06514e-32		Lj2g3v3271230	-7.88199	2.83242e-28
Lj2g3v1022380	-5.53	1.41e-10		Lj0g3v0242069	-8.00876	1.54563e-29		Lj5g3v1501480	-7.8299	1.95579e-27
Lj0g3v0066719	-4.96	4.05e-08		Lj3g3v3523850	-7.75959	1.3742e-25		Lj0g3v0242069	-7.77586	1.37427e-26
Lj3g3v3724430	-4.56	0.02		Lj3g3v0838370	-7.72367	4.61776e-25		Lj3g3v0838370	-7.60042	5.16236e-24
Lj0g3v0285319	-4.35	0.00923		Lj0g3v0078579	-7.59703	2.7597e-23		Lj3g3v0339010	-7.41487	1.51031e-21
Lj4g3v1329110	-4.23	0.00967		Lj3g3v0339010	-7.50127	5.05943e-22		Lj0g3v0132699	-7.3718	5.20598e-21
Lj0g3v0364379	-4.03	0.01		Lj0g3v0203469	-7.42876	4.12343e-21		Lj0g3v0103099	-7.35715	7.88131e-21
Lj0g3v0346569	-3.92	0.000155		Lj0g3v0170729	-7.38344	1.46714e-20		Lj0g3v0217509	-7.3274	1.80828e-20
Lj0g3v0302099	-3.78	0.00232		Lj0g3v0157389	-7.36801	2.24415e-20		Lj0g3v0268099	-7.25024	1.46343e-19
Lj0g3v0346339	-3.73	8.78e-08		Lj6g3v1722680	-7.28828	8.52501e-38		Lj0g3v0157389	-7.23429	2.22608e-19
Lj1g3v3329770	-3.73	0.000277		Lj1g3v4452620	-7.25511	4.509e-19		Lj0g3v0120549	-7.15183	1.8451e-18
Lj3g3v3069030	-3.6	0.00121		Lj0g3v0120549	-7.23824	6.94429e-19		Lj3g3v3523850	-7.09999	6.63122e-18
Lj5g3v0670250	-3.56	0.02		Lj0g3v0113959	-7.20389	1.65087e-18		Lj0g3v0270639	-6.89219	7.84952e-16
Lj0g3v0239079	-3.48	0.000276		Lj5g3v0586810	-7.1687	3.94028e-18		Lj1g3v4202340	-6.87172	1.21817e-15
Lj3g3v2948530	-3.47	0.000162		Lj0g3v0313709	-7.15078	6.09936e-18		Lj6g3v1052410	-6.8299	2.94046e-15
Lj1g3v2036590	-3.46	0.02		Lj0g3v0076129	-7.0383	8.62528e-17		Lj0g3v0170729	-6.80853	4.58574e-15
Lj0g3v0078239	-3.43	1.23e-07		Lj5g3v0112000	-6.99877	1.04866e-31		Lj5g3v0112000	-6.77586	1.78117e-28
Lj5g3v1463430	-3.34	0.03		Lj1g3v4202340	-6.95813	5.16627e-16		Lj5g3v1598530	-6.71972	2.73118e-14
Lj1g3v4431060	-3.31	9.88e-12		Lj1g3v3729370	-6.82885	7.78237e-15		Lj5g3v0586810	-6.69664	4.2681e-14
Lj2g3v1985180	-3.16	0.000474		Lj3g3v3056800	-6.6362	3.10914e-13		Lj6g3v1722680	-6.63726	3.95388e-26
Lj0g3v0092569	-3.03	0.000238		Lj6g3v1629690	-6.6362	3.10914e-13		Lj1g3v4997290	-6.62508	1.65273e-13
Lj0g3v0287409	-3.02	0.05		Lj0g3v0246779	-6.58374	7.92403e-13		Lj2g3v3362940	-6.62508	1.65273e-13
Lj3g3v2590370	-2.99	9.04e-06		Lj0g3v0174579	-6.52929	2.03602e-12		Lj0g3v0078579	-6.57533	4.12287e-13
Lj0g3v0158909	-2.94	1.42e-06		Lj0g3v0338549	-6.44356	8.44094e-12		Lj0g3v0076129	-6.5498	6.50836e-13
Lj5g3v1501480	-2.93	0.05		Lj4g3v1785910	-6.44356	8.44094e-12		Lj0g3v0113959	-6.5498	6.50836e-13
Lj2g3v3271230	-2.92	0.05		Lj1g3v3593850	-6.38344	2.18907e-11		Lj6g3v1629690	-6.5238	1.03009e-12
Lj2g3v2051030	-2.9	0.000212		Lj0g3v0113949	-6.25511	1.51803e-10		Lj2g3v0824790	-6.41487	6.551e-12
Lj2g3v1849280	-2.88	0.02		Lj2g3v1647790	-6.15078	6.59814e-10		Lj4g3v2917680	-6.3863	1.04455e-11
Lj1g3v3690110	-2.81	0.00914		Lj0g3v0129829	-6.11425	1.08004e-09		Lj4g3v1785910	-6.35715	1.6646e-11
Lj1g3v3690100	-2.8	0.03		Lj4g3v1686520	-6.07678	1.77275e-09		Lj1g3v3593850	-6.29703	4.24091e-11
Lj1g3v1382030	-2.77	0.00984		Lj0g3v0294509	-5.99877	4.78836e-09		Lj3g3v2875730	-6.29703	4.24091e-11
Lj4g3v2846240	-2.7	0.000305		Lj1g3v3904460	-5.91631	1.31172e-08		Lj0g3v0313709	-6.266	6.80733e-11
Lj5g3v1770440	-2.68	0.00169		Lj1g3v4453650	-5.91631	1.31172e-08		Lj1g3v2052980	-6.23429	1.09297e-10
Lj0g3v0243179	-2.61	9.54e-05		Lj0g3v0195239	-5.87324	2.17498e-08		Lj3g3v3056800	-6.20187	1.75648e-10
Lj0g3v0290469	-2.61	0.00235		Lj0g3v0242939	-5.87324	2.17498e-08		Lj0g3v0066019	-6.16871	2.82525e-10
Lj2g3v0914290	-2.57	9.44e-05		Lj1g3v4303230	-5.87324	2.17498e-08		Lj0g3v0192689	-6.16871	2.82525e-10
Lj4g3v1085060	-2.52	0.000625		Lj2g3v1014420	-5.82885	3.60266e-08		Lj0g3v0203469	-6.16871	2.82525e-10
Lj5g3v1341940	-2.5	0.02		Lj0g3v0326519	-5.78304	5.99653e-08		Lj0g3v0246779	-6.13476	4.55146e-10
Lj1g3v0913340	-2.43	0.00495		Lj3g3v2809170	-5.78304	5.99653e-08		Lj1g3v2404350	-6.12398	4.05684e-144
Lj0g3v0118899	-2.35	0.02		Lj4g3v0484460	-5.68683	1.66821e-07		Lj0g3v0346569	-6.10585	5.17498e-54
Lj3g3v1931840	-2.32	0.03		Lj3g3v3235400	-5.6362	2.78741e-07		Lj1g3v4452620	-6.06437	1.19066e-09
Lj1g3v3690020	-2.3	0.000535		Lj2g3v1022380	-5.62916	1.06605e-136		Lj0g3v0075399	-5.99037	3.12491e-09
Lj5g3v2238680	-2.29	0.03		Lj0g3v0187119	-5.58374	4.67424e-07		Lj0g3v0139469	-5.91237	8.26136e-09
Lj4g3v0136710	-2.26	7.69e-06		Lj0g3v0253569	-5.58374	4.67424e-07		Lj0g3v0248379	-5.91237	8.26136e-09
Lj3g3v0223050	-2.25	0.000284		Lj3g3v3188440	-5.58374	4.67424e-07		Lj0g3v0278789	-5.91237	8.26136e-09
Lj2g3v1804130	-2.24	0.02		Lj3g3v3747880	-5.58374	4.67424e-07		Lj6g3v1412690	-5.91237	8.26136e-09
Lj3g3v3086010	-2.24	0.01		Lj0g3v0015519	-5.52929	7.85584e-07		Lj1g3v3904460	-5.8299	2.20446e-08
Lj1g3v2068760	-2.21	0.000306		Lj0g3v0068249	-5.52929	7.85584e-07		Lj0g3v0113949	-5.78683	3.60867e-08
Lj1g3v3690130	-2.17	0.00353		Lj5g3v0279070	-5.52929	7.85584e-07		Lj4g3v1329110	-5.78683	3.60867e-08
Lj5g3v1537650	-2.15	0.04		Lj5g3v0404780	-5.4727	1.32609e-06		Lj0g3v0180899	-5.74244	7.8638e-15
Lj1g3v3023870	-2.13	0.01		Lj0g3v0280939	-5.41381	2.23991e-06		Lj2g3v1014420	-5.74244	5.9185e-08
Lj1g3v0874320	-2.1	0.000172		Lj0g3v0337519	-5.41381	2.23991e-06		Lj0g3v0097909	-5.69664	9.75616e-08
Lj6g3v2155500	-2.1	0.04		Lj5g3v2060740	-5.35241	3.22878e-11		Lj0g3v0326519	-5.69664	9.75616e-08
Lj0g3v0155789	-2.09	0.000954		Lj1g3v0811910	-5.35241	3.79442e-06		Lj0g3v0338549	-5.69664	9.75616e-08
Lj2g3v2703390	-2.09	0.00618		Lj1g3v5020880	-5.35241	3.79442e-06		Lj1g3v4453650	-5.69664	9.75616e-08
Lj0g3v0265359	-2.08	0.000942		Lj2g3v2304820	-5.35241	3.79442e-06		Lj3g3v2809170	-5.69664	9.75616e-08
Lj0g3v0016749	-2.07	0.02		Lj0g3v0171379	-5.28828	6.46188e-06		Lj0g3v0172559	-5.64933	1.60839e-07
Lj0g3v0078719	-2.06	0.00967		Lj1g3v3077200	-5.28828	6.46188e-06		Lj0g3v0301979	-5.64933	1.60839e-07
Lj0g3v0116649	-2.05	0.01		Lj4g3v1330370	-5.22117	1.10185e-05		Lj0g3v0314129	-5.64933	1.60839e-07
Lj1g3v1386440	-2.03	0.04		Lj2g3v2598830	-5.15078	1.87985e-05		Lj4g3v0484460	-5.60042	2.65127e-07
Lj0g3v0102139	-2.02	5.88e-05		Lj3g3v0409450	-5.15078	1.87985e-05		Lj0g3v0195239	-5.5498	4.39459e-07
Lj3g3v0718740	-2.01	0.03		Lj4g3v0340830	-5.15078	1.87985e-05		Lj2g3v0692470	-5.5498	4.39459e-07
Lj0g3v0081159	-2	0.00267		Lj6g3v1629660	-5.15078	1.87985e-05		Lj0g3v0301119	-5.5238	7.0925e-13
Lj0g3v0298829	-2	0.03		Lj2g3v2974840	-5.07678	3.22347e-05		Lj0g3v0174579	-5.49733	7.27873e-07
				Lj6g3v1690570	-5.07678	3.22347e-05		Lj0g3v0253569	-5.49733	7.27873e-07
				Lj6g3v1954020	-5.07678	3.22347e-05		Lj4g3v1686520	-5.49733	7.27873e-07
				Lj0g3v0066719	-5.07385	1.75681e-108		Lj0g3v0015519	-5.44288	1.21352e-06
				Lj0g3v0268439	-4.99877	5.53894e-05		Lj0g3v0129829	-5.44288	1.21352e-06
				Lj1g3v2093390	-4.99877	5.53894e-05		Lj1g3v3729370	-5.44288	1.21352e-06
				Lj2g3v3339700	-4.99877	5.53894e-05		Lj3g3v3235400	-5.44288	1.21352e-06
				Lj0g3v0044699	-4.91631	9.56052e-05		Lj5g3v0279070	-5.44288	1.21352e-06
				Lj2g3v1586470	-4.91631	9.56052e-05		Lj0g3v0050429	-5.3863	2.02453e-06
				Lj4g3v2095020	-4.91631	9.56052e-05		Lj0g3v0160649	-5.3863	2.02453e-06
				Lj3g3v0797400	-4.82885	5.82512e-08		Lj0g3v0359629	-5.3863	2.02453e-06
				Lj0g3v0078139	-4.82885	0.000164693		Lj0g3v0147469	-5.3274	3.38327e-06
				Lj0g3v0099829	-4.82885	0.000164693		Lj0g3v0242939	-5.3274	3.38327e-06
				Lj0g3v0107019	-4.82885	0.000164693		Lj0g3v0280939	-5.3274	3.38327e-06
				Lj0g3v0239989	-4.82885	0.000164693		Lj0g3v0187119	-5.266	5.65068e-06
				Lj1g3v1183400	-4.82885	0.000164693		Lj2g3v1022380	-5.2167	3.01858e-105
				Lj3g3v2906200	-4.82885	0.000164693		Lj0g3v0075859	-5.20187	9.48064e-06
				Lj4g3v0036520	-4.82885	0.000164693		Lj0g3v0192609	-5.20187	9.48064e-06
				Lj4g3v2096050	-4.82885	0.000164693		Lj0g3v0298029	-5.20187	9.48064e-06
				Lj3g3v3724430	-4.82131	4.4609e-42		Lj0g3v0194729	-5.16871	3.2848e-10
				Lj0g3v0097909	-4.78304	1.00338e-07		Lj0g3v0292949	-5.13476	1.03283e-36
				Lj0g3v0303199	-4.73574	0.000285424		Lj0g3v0032739	-5.13476	1.59337e-05
				Lj0g3v0349369	-4.73574	0.000285424		Lj3g3v1410690	-5.13476	1.59337e-05
				Lj2g3v3089600	-4.73574	0.000285424		Lj3g3v1476900	-5.13476	1.59337e-05
				Lj3g3v2906190	-4.68683	2.98312e-07		Lj0g3v0363409	-5.06437	2.68176e-05
				Lj0g3v0011279	-4.6362	0.000496027		Lj1g3v2979270	-5.06437	2.68176e-05
				Lj0g3v0081769	-4.6362	0.000496027		Lj1g3v5020880	-5.06437	2.68176e-05
				Lj0g3v0117709	-4.6362	0.000496027		Lj3g3v0766030	-5.06437	2.68176e-05
				Lj0g3v0203219	-4.6362	0.000496027		Lj6g3v1629660	-5.06437	2.68176e-05
				Lj1g3v4002590	-4.6362	0.000496027		Lj0g3v0001669	-4.99725	2.15469e-178
				Lj6g3v0819010	-4.58374	8.92644e-07		Lj4g3v0843090	-4.99037	4.52593e-05
				Lj1g3v3318580	-4.52929	0.000864882		Lj5g3v0105990	-4.99037	4.52593e-05
				Lj4g3v2140080	-4.52929	0.000864882		Lj5g3v0404780	-4.99037	4.52593e-05
				Lj5g3v0539630	-4.52929	0.000864882		Lj6g3v1954020	-4.99037	4.52593e-05
				Lj0g3v0285319	-4.45334	7.14658e-32		Lj3g3v3724430	-4.98276	7.06009e-41
				Lj0g3v0057809	-4.41381	0.00151247		Lj0g3v0067289	-4.93227	2.11261e-16
				Lj0g3v0058889	-4.41381	0.00151247		Lj1g3v0811910	-4.91237	7.66253e-05
				Lj0g3v0151149	-4.41381	0.00151247		Lj2g3v1695370	-4.91237	7.66253e-05
				Lj0g3v0242059	-4.41381	0.00151247		Lj0g3v0346339	-4.88345	2.68162e-208
				Lj0g3v0353569	-4.41381	0.00151247		Lj6g3v1880390	-4.87172	2.1331e-08
				Lj2g3v3338890	-4.41381	0.00151247		Lj0g3v0044699	-4.8299	0.00013053
				Lj4g3v0450440	-4.41381	0.00151247		Lj0g3v0268439	-4.8299	0.00013053
				Lj6g3v1949710	-4.41381	0.00151247		Lj2g3v1586470	-4.8299	0.00013053
				Lj0g3v0186539	-4.37317	1.57224e-15		Lj2g3v2598830	-4.8299	0.00013053
				Lj4g3v1329110	-4.35241	5.06661e-20		Lj4g3v0119690	-4.8299	0.00013053
				Lj1g3v3904150	-4.35241	8.13185e-06		Lj4g3v2095020	-4.8299	0.00013053
				Lj0g3v0194729	-4.28828	4.42752e-10		Lj6g3v1984470	-4.8299	0.00013053
				Lj0g3v0149429	-4.28828	0.00264752		Lj0g3v0364379	-4.78683	6.11721e-08
				Lj0g3v0167309	-4.28828	0.00264752		Lj0g3v0078139	-4.74244	0.000222033
				Lj1g3v4863010	-4.28828	0.00264752		Lj0g3v0099829	-4.74244	0.000222033
				Lj2g3v0533530	-4.28828	0.00264752		Lj0g3v0239989	-4.74244	0.000222033
				Lj2g3v1294250	-4.28828	0.00264752		Lj1g3v1183400	-4.74244	0.000222033
				Lj6g3v1463920	-4.28828	0.00264752		Lj5g3v0539650	-4.74244	0.000222033
				Lj0g3v0043139	-4.15078	0.0046504		Lj6g3v0777300	-4.74244	0.000222033
				Lj0g3v0060039	-4.15078	0.0046504		Lj6g3v0819010	-4.74244	0.000222033
				Lj2g3v3139190	-4.15078	0.0046504		Lj0g3v0303199	-4.64933	0.000378547
				Lj3g3v2905150	-4.15078	0.0046504		Lj2g3v2974840	-4.64933	0.000378547
				Lj4g3v0014330	-4.15078	0.0046504		Lj6g3v1690570	-4.64933	0.000378547
				Lj4g3v2215360	-4.15078	0.0046504		Lj6g3v0996850	-4.60042	5.12112e-07
				Lj5g3v1670370	-4.15078	0.0046504		Lj0g3v0066719	-4.5498	2.24317e-75
				Lj6g3v2116830	-4.15078	0.0046504		Lj0g3v0083749	-4.5498	0.000646982
				Lj0g3v0342659	-4.07678	7.52e-05		Lj0g3v0203219	-4.5498	0.000646982
				Lj0g3v0364379	-4.05767	8.48375e-31		Lj6g3v0927830	-4.5498	0.000646982
				Lj0g3v0020329	-3.99877	1.0706e-11		Lj6g3v1880300	-4.5498	0.000646982
				Lj1g3v1966190	-3.99877	0.000131266		Lj4g3v2020620	-4.50798	1.04643e-28
				Lj6g3v0001230	-3.99877	0.000131266		Lj0g3v0302099	-4.49733	1.62417e-17
				Lj0g3v0157919	-3.99877	0.00819945		Lj0g3v0337519	-4.44288	0.00111098
				Lj0g3v0234959	-3.99877	0.00819945		Lj1g3v2093390	-4.44288	0.00111098
				Lj1g3v0592070	-3.99877	0.00819945		Lj1g3v3318580	-4.44288	0.00111098
				Lj4g3v2977960	-3.99877	0.00819945		Lj1g3v4002590	-4.44288	0.00111098
				Lj4g3v2978980	-3.99877	0.00819945		Lj2g3v0253500	-4.44288	0.00111098
				Lj0g3v0346569	-3.93614	4.80018e-58		Lj3g3v0797310	-4.44288	0.00111098
				Lj1g3v3329770	-3.93407	1.46005e-255		Lj3g3v2746100	-4.44288	0.00111098
				Lj0g3v0132199	-3.91631	1.11856e-07		Lj5g3v0539630	-4.44288	0.00111098
				Lj0g3v0332369	-3.91631	0.000228744		Lj4g3v1335260	-4.3863	4.36023e-06
				Lj0g3v0302099	-3.87324	1.74331e-26		Lj0g3v0007739	-4.3274	0.00191517
				Lj4g3v1933410	-3.82885	0.000399545		Lj0g3v0057809	-4.3274	0.00191517
				Lj0g3v0012519	-3.82885	0.014469		Lj0g3v0117709	-4.3274	0.00191517
				Lj0g3v0070639	-3.82885	0.014469		Lj0g3v0172369	-4.3274	0.00191517
				Lj0g3v0124989	-3.82885	0.014469		Lj0g3v0353569	-4.3274	0.00191517
				Lj0g3v0201589	-3.82885	0.014469		Lj2g3v1925700	-4.3274	0.00191517
				Lj0g3v0294119	-3.82885	0.014469		Lj2g3v3338890	-4.3274	0.00191517
				Lj0g3v0316589	-3.82885	0.014469		Lj4g3v0340830	-4.3274	0.00191517
				Lj0g3v0333559	-3.82885	0.014469		Lj4g3v0548820	-4.29703	2.07518e-10
				Lj0g3v0339479	-3.82885	0.014469		Lj0g3v0186539	-4.28676	5.83868e-15
				Lj0g3v0363479	-3.82885	0.014469		Lj6g3v2078200	-4.28676	5.83868e-15
				Lj1g3v2139470	-3.82885	0.014469		Lj0g3v0326629	-4.266	1.2754e-05
				Lj1g3v3194690	-3.82885	0.014469		Lj5g3v0110910	-4.266	1.2754e-05
				Lj1g3v4719640	-3.82885	0.014469		Lj5g3v2060740	-4.266	1.2754e-05
				Lj2g3v0621460	-3.82885	0.014469		Lj1g3v1627510	-4.20187	1.03595e-09
				Lj3g3v2319420	-3.82885	0.014469		Lj0g3v0011279	-4.20187	0.00330219
				Lj3g3v2720240	-3.82885	0.014469		Lj0g3v0081769	-4.20187	0.00330219
				Lj3g3v2769340	-3.82885	0.014469		Lj0g3v0148689	-4.20187	0.00330219
				Lj3g3v2995640	-3.82885	0.014469		Lj0g3v0167309	-4.20187	0.00330219
				Lj5g3v0035290	-3.82885	0.014469		Lj0g3v0167439	-4.20187	0.00330219
				Lj5g3v0404770	-3.82885	0.014469		Lj0g3v0171379	-4.20187	0.00330219
				Lj6g3v1954240	-3.82885	0.014469		Lj0g3v0203049	-4.20187	0.00330219
				Lj0g3v0346339	-3.80247	2.86789e-207		Lj0g3v0244319	-4.20187	0.00330219
				Lj3g3v2737540	-3.78304	5.84818e-07		Lj0g3v0320399	-4.20187	0.00330219
				Lj6g3v0777300	-3.73574	1.01568e-06		Lj1g3v2823880	-4.20187	0.00330219
				Lj5g3v1176790	-3.73574	0.000698932		Lj2g3v0276640	-4.20187	0.00330219
				Lj5g3v0670250	-3.72193	1.46228e-20		Lj2g3v0847980	-4.20187	0.00330219
				Lj3g3v1410690	-3.71149	4.05942e-12		Lj2g3v1294250	-4.20187	0.00330219
				Lj0g3v0254019	-3.67015	4.60986e-09		Lj2g3v3339700	-4.20187	0.00330219
				Lj3g3v3069030	-3.66204	0		Lj0g3v0161769	-4.15748	1.44712e-13
				Lj2g3v1193020	-3.6362	0.00122007		Lj0g3v0160009	-4.15183	1.1955e-17
				Lj2g3v3022780	-3.6362	0.00122007		Lj0g3v0125459	-4.13476	3.02528e-09
				Lj3g3v0462100	-3.6362	0.00122007		Lj0g3v0320669	-4.13476	3.73927e-05
				Lj0g3v0040279	-3.6362	0.0256719		Lj0g3v0022809	-4.07464	2.84371e-28
				Lj0g3v0062579	-3.6362	0.0256719		Lj2g3v0877730	-4.06437	1.75251e-16
				Lj0g3v0065489	-3.6362	0.0256719		Lj0g3v0132199	-4.06437	6.40503e-05
				Lj0g3v0101809	-3.6362	0.0256719		Lj0g3v0010979	-4.06437	0.00572164
				Lj0g3v0191199	-3.6362	0.0256719		Lj0g3v0043139	-4.06437	0.00572164
				Lj0g3v0198029	-3.6362	0.0256719		Lj0g3v0058889	-4.06437	0.00572164
				Lj0g3v0226759	-3.6362	0.0256719		Lj0g3v0059699	-4.06437	0.00572164
				Lj0g3v0254319	-3.6362	0.0256719		Lj0g3v0107019	-4.06437	0.00572164
				Lj0g3v0351019	-3.6362	0.0256719		Lj0g3v0167809	-4.06437	0.00572164
				Lj1g3v2157660	-3.6362	0.0256719		Lj0g3v0174969	-4.06437	0.00572164
				Lj1g3v2546230	-3.6362	0.0256719		Lj1g3v4106930	-4.06437	0.00572164
				Lj1g3v3116640	-3.6362	0.0256719		Lj1g3v4667850	-4.06437	0.00572164
				Lj2g3v1024010	-3.6362	0.0256719		Lj2g3v0743220	-4.06437	0.00572164
				Lj2g3v1253860	-3.6362	0.0256719		Lj3g3v1581520	-4.06437	0.00572164
				Lj2g3v1717620	-3.6362	0.0256719		Lj3g3v3188440	-4.06437	0.00572164
				Lj3g3v3243170	-3.6362	0.0256719		Lj3g3v3527240	-4.06437	0.00572164
				Lj4g3v0732790	-3.6362	0.0256719		Lj4g3v0450440	-4.06437	0.00572164
				Lj4g3v3097120	-3.6362	0.0256719		Lj4g3v2215360	-4.06437	0.00572164
				Lj6g3v0918830	-3.6362	0.0256719		Lj5g3v0296140	-4.06437	0.00572164
				Lj6g3v1418070	-3.6362	0.0256719		Lj5g3v1670370	-4.06437	0.00572164
				Lj0g3v0239079	-3.54092	5.20797e-46		Lj6g3v2116830	-4.06437	0.00572164
				Lj0g3v0078239	-3.53117	2.00379e-139		Lj0g3v0168449	-4.04012	2.12516e-12
				Lj1g3v2036590	-3.52929	8.00808e-27		Lj1g3v3182270	-4.01546	3.63465e-12
				Lj0g3v0330059	-3.52929	8.29802e-20		Lj0g3v0346399	-3.91237	0.000189105
				Lj0g3v0147469	-3.52929	4.14476e-08		Lj6g3v0001230	-3.91237	0.000189105
				Lj0g3v0191669	-3.52929	0.00213063		Lj0g3v0157919	-3.91237	0.00991773
				Lj0g3v0248689	-3.52929	0.00213063		Lj0g3v0234959	-3.91237	0.00991773
				Lj0g3v0318259	-3.52929	0.00213063		Lj0g3v0315379	-3.91237	0.00991773
				Lj1g3v2143310	-3.52929	0.00213063		Lj1g3v0592070	-3.91237	0.00991773
				Lj4g3v0343330	-3.52929	0.00213063		Lj2g3v0287000	-3.91237	0.00991773
				Lj6g3v0919860	-3.52929	0.00213063		Lj3g3v0290160	-3.91237	0.00991773
				Lj3g3v2948530	-3.4987	3.62346e-76		Lj3g3v0409450	-3.91237	0.00991773
				Lj0g3v0160649	-3.4727	1.59388e-05		Lj4g3v0036520	-3.91237	0.00991773
				Lj0g3v0059699	-3.41381	0.00370852		Lj4g3v1330370	-3.91237	0.00991773
				Lj1g3v1137240	-3.41381	0.00370852		Lj4g3v1440960	-3.91237	0.00991773
				Lj1g3v4106930	-3.41381	0.00370852		Lj5g3v2256160	-3.91237	0.00991773
				Lj4g3v0385800	-3.41381	0.00370852		Lj1g3v1382030	-3.9039	5.53027e-65
				Lj5g3v1988630	-3.41381	0.00370852		Lj2g3v2051030	-3.89484	7.64508e-78
				Lj0g3v0075449	-3.41381	0.0456043		Lj3g3v2590370	-3.88759	0
				Lj0g3v0080079	-3.41381	0.0456043		Lj1g3v3329770	-3.87454	7.40891e-241
				Lj0g3v0144799	-3.41381	0.0456043		Lj0g3v0290469	-3.85842	0
				Lj0g3v0172649	-3.41381	0.0456043		Lj5g3v0806320	-3.85097	6.34182e-14
				Lj0g3v0179219	-3.41381	0.0456043		Lj0g3v0287409	-3.84398	3.16009e-20
				Lj0g3v0219609	-3.41381	0.0456043		Lj0g3v0198279	-3.8299	0.000324205
				Lj0g3v0286099	-3.41381	0.0456043		Lj2g3v1265080	-3.8299	0.000324205
				Lj0g3v0329729	-3.41381	0.0456043		Lj6g3v1954170	-3.8299	0.000324205
				Lj0g3v0343269	-3.41381	0.0456043		Lj0g3v0070639	-3.74244	0.017242
				Lj0g3v0347859	-3.41381	0.0456043		Lj0g3v0106459	-3.74244	0.017242
				Lj0g3v0348619	-3.41381	0.0456043		Lj0g3v0124989	-3.74244	0.017242
				Lj1g3v3918140	-3.41381	0.0456043		Lj0g3v0160789	-3.74244	0.017242
				Lj2g3v1925620	-3.41381	0.0456043		Lj0g3v0232029	-3.74244	0.017242
				Lj2g3v2647200	-3.41381	0.0456043		Lj0g3v0260349	-3.74244	0.017242
				Lj3g3v0115970	-3.41381	0.0456043		Lj0g3v0316589	-3.74244	0.017242
				Lj3g3v1680400	-3.41381	0.0456043		Lj0g3v0337069	-3.74244	0.017242
				Lj3g3v2740680	-3.41381	0.0456043		Lj0g3v0360889	-3.74244	0.017242
				Lj3g3v3337400	-3.41381	0.0456043		Lj0g3v0363479	-3.74244	0.017242
				Lj4g3v1212320	-3.41381	0.0456043		Lj1g3v2139470	-3.74244	0.017242
				Lj4g3v1330400	-3.41381	0.0456043		Lj1g3v4863080	-3.74244	0.017242
				Lj5g3v0876050	-3.41381	0.0456043		Lj1g3v5021000	-3.74244	0.017242
				Lj6g3v2204860	-3.41381	0.0456043		Lj2g3v0078830	-3.74244	0.017242
				Lj1g3v4431060	-3.34031	0		Lj2g3v0621460	-3.74244	0.017242
				Lj5g3v1463430	-3.33981	9.30061e-70		Lj3g3v2319420	-3.74244	0.017242
				Lj0g3v0066019	-3.33981	6.63521e-11		Lj3g3v2769340	-3.74244	0.017242
				Lj0g3v0009859	-3.28828	0.00645222		Lj3g3v2995640	-3.74244	0.017242
				Lj0g3v0244089	-3.28828	0.00645222		Lj4g3v0151580	-3.74244	0.017242
				Lj0g3v0283979	-3.28828	0.00645222		Lj4g3v1263390	-3.74244	0.017242
				Lj2g3v1349340	-3.28828	0.00645222		Lj5g3v0085110	-3.74244	0.017242
				Lj2g3v1838170	-3.28828	0.00645222		Lj5g3v0404770	-3.74244	0.017242
				Lj3g3v0290160	-3.28828	0.00645222		Lj5g3v1176790	-3.74244	0.017242
				Lj3g3v3527240	-3.28828	0.00645222		Lj6g3v0927840	-3.74244	0.017242
				Lj1g3v1627510	-3.26181	3.3554e-10		Lj6g3v1949710	-3.74244	0.017242
				Lj2g3v1265080	-3.22117	4.26791e-08		Lj6g3v1954240	-3.74244	0.017242
				Lj4g3v1327420	-3.22117	0.000141061		Lj6g3v2006190	-3.74244	0.017242
				Lj0g3v0326629	-3.19808	3.1738e-06		Lj0g3v0092569	-3.70591	7.82598e-72
				Lj2g3v1985180	-3.18519	3.92833e-50		Lj3g3v3069030	-3.69811	0
				Lj6g3v1954170	-3.17935	1.67925e-09		Lj0g3v0134779	-3.68389	1.38602e-31
				Lj0g3v0261919	-3.15078	0.000241825		Lj3g3v1378350	-3.68104	2.24396e-09
				Lj4g3v1440960	-3.15078	0.000241825		Lj4g3v1389070	-3.67655	2.31146e-20
				Lj0g3v0140389	-3.15078	0.0111843		Lj3g3v0681670	-3.64933	0.000953442
				Lj0g3v0337069	-3.15078	0.0111843		Lj0g3v0239079	-3.60424	1.19289e-34
				Lj0g3v0349189	-3.15078	0.0111843		Lj1g3v4155980	-3.60042	2.90289e-42
				Lj0g3v0363509	-3.15078	0.0111843		Lj5g3v1537650	-3.59403	4.66688e-201
				Lj1g3v4863080	-3.15078	0.0111843		Lj0g3v0020329	-3.58374	1.10786e-08
				Lj6g3v2134260	-3.15078	0.0111843		Lj0g3v0243179	-3.55048	0
				Lj0g3v0287409	-3.1243	1.27934e-18		Lj0g3v0247059	-3.5498	1.88341e-08
				Lj3g3v2862520	-3.12163	4.87329e-09		Lj6g3v1316290	-3.5498	1.88341e-08
				Lj0g3v0131749	-3.11425	2.12543e-07		Lj0g3v0342659	-3.5498	0.00163875
				Lj0g3v0092569	-3.09319	3.68685e-72		Lj2g3v1193020	-3.5498	0.00163875
				Lj1g3v1222520	-3.07678	0.000413757		Lj3g3v1760530	-3.5498	0.00163875
				Lj4g3v0620150	-3.07678	0.000413757		Lj4g3v1933410	-3.5498	0.00163875
				Lj6g3v0927830	-3.07678	0.000413757		Lj0g3v0012519	-3.5498	0.0300324
				Lj2g3v1695370	-3.05124	1.58334e-05		Lj0g3v0040279	-3.5498	0.0300324
				Lj0g3v0158909	-3.02589	1.4163e-119		Lj0g3v0060039	-3.5498	0.0300324
				Lj2g3v1849280	-3.01867	1.68132e-35		Lj0g3v0114079	-3.5498	0.0300324
				Lj3g3v2576770	-2.99877	1.03925e-06		Lj0g3v0151139	-3.5498	0.0300324
				Lj2g3v3164170	-2.99877	0.0193738		Lj0g3v0151149	-3.5498	0.0300324
				Lj4g3v0073620	-2.99877	0.0193738		Lj0g3v0198029	-3.5498	0.0300324
				Lj6g3v1904530	-2.99877	0.0193738		Lj0g3v0226759	-3.5498	0.0300324
				Lj3g3v2590370	-2.98958	0		Lj0g3v0249079	-3.5498	0.0300324
				Lj2g3v2051030	-2.9389	1.56522e-109		Lj0g3v0294119	-3.5498	0.0300324
				Lj0g3v0124769	-2.93319	1.1626e-07		Lj0g3v0332369	-3.5498	0.0300324
				Lj1g3v3690100	-2.92571	7.82783e-13		Lj0g3v0349369	-3.5498	0.0300324
				Lj0g3v0083749	-2.91631	0.0012023		Lj0g3v0351019	-3.5498	0.0300324
				Lj4g3v1896530	-2.91631	0.0012023		Lj1g3v2646140	-3.5498	0.0300324
				Lj5g3v1501480	-2.91316	7.54857e-36		Lj1g3v3077200	-3.5498	0.0300324
				Lj1g3v3690110	-2.9078	1.07171e-26		Lj1g3v3716270	-3.5498	0.0300324
				Lj2g3v3271230	-2.9032	3.24281e-34		Lj1g3v4741450	-3.5498	0.0300324
				Lj2g3v0692470	-2.82885	8.44731e-06		Lj2g3v2304820	-3.5498	0.0300324
				Lj5g3v0110910	-2.82885	8.44731e-06		Lj2g3v3139190	-3.5498	0.0300324
				Lj1g3v3075110	-2.82885	0.00204029		Lj3g3v3243170	-3.5498	0.0300324
				Lj1g3v5020890	-2.82885	0.00204029		Lj4g3v0472910	-3.5498	0.0300324
				Lj2g3v1925700	-2.82885	0.00204029		Lj4g3v0975450	-3.5498	0.0300324
				Lj0g3v0106459	-2.82885	0.0333956		Lj4g3v1332940	-3.5498	0.0300324
				Lj0g3v0107639	-2.82885	0.0333956		Lj4g3v2140080	-3.5498	0.0300324
				Lj0g3v0153219	-2.82885	0.0333956		Lj5g3v2062040	-3.5498	0.0300324
				Lj0g3v0160789	-2.82885	0.0333956		Lj6g3v1418070	-3.5498	0.0300324
				Lj0g3v0186869	-2.82885	0.0333956		Lj6g3v1463920	-3.5498	0.0300324
				Lj0g3v0260349	-2.82885	0.0333956		Lj6g3v1904530	-3.5498	0.0300324
				Lj0g3v0276089	-2.82885	0.0333956		Lj5g3v0670250	-3.535	4.71767e-18
				Lj0g3v0293439	-2.82885	0.0333956		Lj2g3v1985180	-3.53094	1.17452e-27
				Lj0g3v0360889	-2.82885	0.0333956		Lj4g3v3071590	-3.5238	1.11763e-10
				Lj2g3v1549740	-2.82885	0.0333956		Lj3g3v1383560	-3.51503	3.19752e-08
				Lj4g3v2819920	-2.82885	0.0333956		Lj6g3v0815550	-3.50719	5.87345e-65
				Lj0g3v0268099	-2.79667	1.82708e-20		Lj4g3v1933430	-3.47036	3.21894e-10
				Lj1g3v1382030	-2.78399	3.53392e-56		Lj0g3v0016749	-3.46491	2.57902e-126
				Lj5g3v1770440	-2.77075	3.26649e-43		Lj5g3v0109830	-3.44288	1.58644e-05
				Lj0g3v0216789	-2.75485	1.54753e-06		Lj0g3v0248689	-3.44288	0.00280999
				Lj4g3v2846240	-2.75189	9.3129e-85		Lj1g3v1966190	-3.44288	0.00280999
				Lj0g3v0143659	-2.73574	0.00343669		Lj4g3v0343330	-3.44288	0.00280999
				Lj0g3v0172369	-2.73574	0.00343669		Lj5g3v2241450	-3.44288	0.00280999
				Lj0g3v0097119	-2.72697	9.94818e-13		Lj5g3v1235710	-3.40273	0
				Lj6g3v0779760	-2.72367	5.88302e-18		Lj3g3v2948530	-3.3863	7.90706e-52
				Lj0g3v0359379	-2.71637	2.57814e-06		Lj0g3v0131749	-3.3863	2.68806e-05
				Lj2g3v2969650	-2.71637	2.57814e-06		Lj0g3v0217109	-3.3863	2.68806e-05
				Lj0g3v0193259	-2.70332	0.000365351		Lj6g3v1707230	-3.37471	1.57152e-11
				Lj6g3v2078200	-2.69135	2.75172e-12		Lj1g3v3444020	-3.33829	2.67345e-23
				Lj0g3v0359629	-2.68683	3.95026e-05		Lj3g3v3086010	-3.33046	0
				Lj5g3v1062460	-2.67434	4.4706e-17		Lj0g3v0267409	-3.3274	4.48196e-09
				Lj0g3v0170189	-2.67015	5.0139e-13		Lj3g3v2576770	-3.3274	4.55462e-05
				Lj4g3v2917680	-2.65892	6.22461e-10		Lj1g3v0318690	-3.3274	0.00480217
				Lj0g3v0328919	-2.65482	1.34131e-22		Lj1g3v2143310	-3.3274	0.00480217
				Lj2g3v0914290	-2.6362	1.34459e-80		Lj3g3v3363470	-3.3274	0.00480217
				Lj0g3v0229569	-2.6362	1.0295e-09		Lj3g3v3711300	-3.3274	0.00480217
				Lj3g3v2807990	-2.6362	9.39082e-09		Lj4g3v0385800	-3.3274	0.00480217
				Lj0g3v0181479	-2.6362	0.00575801		Lj5g3v1853190	-3.3274	0.00480217
				Lj2g3v1471910	-2.6362	0.00575801		Lj5g3v1341940	-3.29454	7.67256e-73
				Lj2g3v2449300	-2.6362	0.00575801		Lj1g3v4431060	-3.29148	2.30468e-237
				Lj4g3v3017400	-2.6362	0.00575801		Lj4g3v0985600	-3.27849	1.28003e-10
				Lj0g3v0243179	-2.6137	0		Lj0g3v0285319	-3.2534	2.15955e-10
				Lj6g3v0779770	-2.61312	1.70195e-09		Lj0g3v0158909	-3.23785	2.68664e-100
				Lj0g3v0290469	-2.59618	0		Lj6g3v2017610	-3.23429	2.14966e-08
				Lj0g3v0245069	-2.59438	1.18096e-05		Lj3g3v1407350	-3.22552	6.1879e-121
				Lj0g3v0094799	-2.58374	6.17089e-12		Lj3g3v1378370	-3.21637	2.93904e-17
				Lj0g3v0258489	-2.58374	0.000109045		Lj3g3v0669220	-3.20605	0
				Lj0g3v0284099	-2.58374	0.000109045		Lj0g3v0245069	-3.20187	2.16682e-06
				Lj1g3v0128860	-2.58374	0.000109045		Lj0g3v0258489	-3.20187	0.00013062
				Lj4g3v2120510	-2.57301	6.0337e-19		Lj1g3v2623740	-3.20187	0.00013062
				Lj0g3v0163639	-2.56581	0.00101381		Lj0g3v0244089	-3.20187	0.00820392
				Lj0g3v0167809	-2.56581	0.00101381		Lj2g3v1838170	-3.20187	0.00820392
				Lj0g3v0196399	-2.56581	0.00101381		Lj3g3v0462100	-3.20187	0.00820392
				Lj3g3v2691780	-2.56581	0.00101381		Lj3g3v0755150	-3.20187	0.00820392
				Lj0g3v0159399	-2.55131	8.35e-10		Lj3g3v2906190	-3.20187	0.00820392
				Lj3g3v1729080	-2.54506	3.82334e-07		Lj3g3v2986090	-3.20187	0.00820392
				Lj4g3v1085060	-2.53856	0		Lj6g3v0919860	-3.20187	0.00820392
				Lj0g3v0247059	-2.52929	1.3732e-09		Lj4g3v0134630	-3.19398	4.0991e-89
				Lj0g3v0310429	-2.52929	3.48472e-06		Lj3g3v1931840	-3.15985	2.09023e-33
				Lj1g3v1732380	-2.52929	0.00961703		Lj6g3v0855550	-3.15748	1.89798e-21
				Lj4g3v2628730	-2.52929	0.00961703		Lj0g3v0159399	-3.14843	1.72694e-09
				Lj5g3v2241450	-2.52929	0.00961703		Lj0g3v0110759	-3.14454	2.80616e-36
				Lj5g3v2256160	-2.52929	0.00961703		Lj5g3v1117160	-3.13697	1.11832e-52
				Lj1g3v0913340	-2.5169	8.7898e-39		Lj4g3v1512510	-3.13476	0.000220182
				Lj3g3v1378350	-2.5169	1.24812e-08		Lj3g3v0797430	-3.12247	5.94304e-121
				Lj4g3v0985600	-2.4987	4.05584e-10		Lj3g3v0537460	-3.11748	3.90686e-14
				Lj5g3v1341940	-2.49434	1.44724e-74		Lj4g3v2846240	-3.11563	1.05664e-77
				Lj0g3v0214039	-2.49181	0.00167587		Lj4g3v1037540	-3.09608	3.12671e-44
				Lj0g3v0352419	-2.49181	0.00167587		Lj6g3v0217080	-3.09294	4.84645e-09
				Lj1g3v2313070	-2.49181	0.00167587		Lj0g3v0260239	-3.08348	9.57538e-25
				Lj6g3v2275120	-2.47794	6.61944e-10		Lj0g3v0359399	-3.06437	6.50099e-12
				Lj4g3v0015340	-2.46112	5.24676e-05		Lj0g3v0160829	-3.06437	1.02702e-05
				Lj5g3v2288920	-2.45334	9.36338e-06		Lj0g3v0114559	-3.06437	0.000369847
				Lj5g3v0539540	-2.44224	1.39742e-52		Lj0g3v0095149	-3.06437	0.0139779
				Lj0g3v0210249	-2.44028	5.42772e-08		Lj1g3v1137240	-3.06437	0.0139779
				Lj3g3v0223050	-2.42646	0		Lj1g3v4763590	-3.06437	0.0139779
				Lj0g3v0139469	-2.41381	2.85281e-09		Lj2g3v1758510	-3.06437	0.0139779
				Lj0g3v0085839	-2.41381	1.59061e-08		Lj3g3v2737540	-3.06437	0.0139779
				Lj0g3v0171159	-2.41381	0.000482858		Lj2g3v1804130	-3.06142	8.99739e-77
				Lj4g3v0254300	-2.41381	0.000482858		Lj0g3v0345599	-3.05835	5.36634e-112
				Lj0g3v0007739	-2.41381	0.0159298		Lj3g3v1929790	-3.0556	9.62022e-52
				Lj0g3v0148689	-2.41381	0.0159298		Lj5g3v2288930	-3.02459	5.77939e-171
				Lj1g3v0415790	-2.41381	0.0159298		Lj0g3v0077489	-3.02255	1.81299e-11
				Lj1g3v3716270	-2.41381	0.0159298		Lj0g3v0023049	-3.01546	1.7163e-05
				Lj2g3v1828430	-2.41381	0.0159298		Lj0g3v0254019	-3.01546	1.7163e-05
				Lj3g3v2986090	-2.41381	0.0159298		Lj2g3v0636070	-3.01546	1.7163e-05
				Lj4g3v1216100	-2.41381	0.0159298		Lj5g3v2288920	-3.01546	1.7163e-05
				Lj0g3v0160009	-2.4011	5.20797e-15		Lj2g3v2958550	-3.01067	2.07177e-77
				Lj6g3v0855550	-2.38466	4.7454e-19		Lj2g3v0914290	-3.00923	1.95597e-71
				Lj3g3v1931840	-2.37729	1.43244e-29		Lj0g3v0328919	-3.00923	1.63846e-24
				Lj3g3v3386550	-2.36373	4.41235e-210		Lj0g3v0341699	-3.00548	2.25698e-08
				Lj0g3v0118899	-2.3526	0		Lj1g3v3690100	-3.00548	2.25698e-08
				Lj0g3v0168449	-2.35241	2.17977e-09		Lj3g3v2862520	-2.99037	8.01144e-07
				Lj0g3v0170199	-2.34822	1.00681e-21		Lj2g3v1199890	-2.99037	0.000620209
				Lj0g3v0192689	-2.3467	1.21265e-08		Lj0g3v0116649	-2.97821	4.1493e-99
				Lj0g3v0082149	-2.34342	7.17076e-06		Lj4g3v2604280	-2.9751	3.17154e-15
				Lj0g3v0084469	-2.34342	7.17076e-06		Lj5g3v1585220	-2.97126	1.26603e-23
				Lj4g3v0136710	-2.33283	0		Lj6g3v0779770	-2.96483	2.86341e-05
				Lj4g3v1512510	-2.33135	4.00821e-05		Lj0g3v0118899	-2.95334	0
				Lj2g3v3018620	-2.31428	0.000225131		Lj6g3v0057910	-2.92464	1.52879e-18
				Lj1g3v3690020	-2.30549	0		Lj1g3v3476140	-2.9215	6.67952e-142
				Lj3g3v0537460	-2.28828	1.30999e-12		Lj1g3v3690110	-2.91237	5.36134e-17
				Lj0g3v0064269	-2.28828	0.0262302		Lj0g3v0165449	-2.91237	2.31023e-10
				Lj0g3v0080619	-2.28828	0.0262302		Lj0g3v0081559	-2.91237	4.76407e-05
				Lj0g3v0268679	-2.28828	0.0262302		Lj0g3v0209819	-2.91237	4.76407e-05
				Lj6g3v0927840	-2.28828	0.0262302		Lj0g3v0305759	-2.91237	4.76407e-05
				Lj5g3v2238680	-2.26976	2.30824e-139		Lj1g3v2809370	-2.91237	0.00103598
				Lj0g3v0207289	-2.26942	1.85777e-05		Lj0g3v0191669	-2.91237	0.0237365
				Lj6g3v1880390	-2.26942	1.85777e-05		Lj0g3v0317239	-2.91237	0.0237365
				Lj1g3v4836230	-2.26181	0.000362232		Lj1g3v0415790	-2.91237	0.0237365
				Lj6g3v1918310	-2.26181	0.000362232		Lj1g3v3904150	-2.91237	0.0237365
				Lj3g3v2058530	-2.25602	7.69381e-24		Lj2g3v2016210	-2.91237	0.0237365
				Lj3g3v2768200	-2.24145	1.95788e-23		Lj2g3v3022780	-2.91237	0.0237365
				Lj4g3v0336250	-2.23095	2.97802e-05		Lj2g3v3164170	-2.91237	0.0237365
				Lj2g3v1804130	-2.23014	1.89519e-87		Lj3g3v0300700	-2.91237	0.0237365
				Lj1g3v3690130	-2.22846	6.05721e-57		Lj3g3v0464730	-2.91237	0.0237365
				Lj3g3v3086010	-2.22505	0		Lj6g3v1966570	-2.90343	9.78113e-25
				Lj0g3v0117029	-2.22117	0.0020529		Lj0g3v0155789	-2.90279	1.54842e-111
				Lj3g3v0211970	-2.22117	0.0020529		Lj3g3v0381710	-2.89998	4.20615e-18
				Lj6g3v1629670	-2.22117	0.0020529		Lj2g3v3339380	-2.89772	2.16155e-260
				Lj3g3v2735180	-2.20736	0.000581763		Lj0g3v0241819	-2.89054	4.41389e-49
				Lj1g3v2068760	-2.20339	0		Lj2g3v1849280	-2.86993	2.83303e-30
				Lj0g3v0076049	-2.19808	0.00016587		Lj0g3v0320959	-2.86084	5.75218e-25
				Lj0g3v0364179	-2.19808	0.00016587		Lj0g3v0200679	-2.85921	3.76608e-109
				Lj1g3v3458590	-2.19682	3.18051e-22		Lj0g3v0267029	-2.85792	2.32561e-12
				Lj2g3v2703390	-2.19614	2.78293e-83		Lj1g3v4836230	-2.85792	7.90733e-05
				Lj6g3v2155500	-2.1873	4.21903e-23		Lj0g3v0154969	-2.84678	1.80478e-13
				Lj0g3v0077489	-2.18433	1.18373e-10		Lj4g3v0136710	-2.83924	0
				Lj0g3v0208039	-2.1762	3.91327e-26		Lj3g3v3120810	-2.83304	4.70738e-34
				Lj0g3v0081239	-2.16142	7.70241e-16		Lj0g3v0355939	-2.8299	1.10391e-15
				Lj0g3v0006719	-2.16137	0		Lj0g3v0102079	-2.8299	0.00173259
				Lj1g3v3023870	-2.1571	1.62573e-50		Lj0g3v0196399	-2.8299	0.00173259
				Lj0g3v0265359	-2.15078	3.35738e-181		Lj3g3v0828280	-2.8299	0.00173259
				Lj2g3v1849250	-2.15078	8.27237e-46		Lj4g3v1896530	-2.8299	0.00173259
				Lj4g3v0575620	-2.15078	2.47031e-11		Lj4g3v2512810	-2.82217	3.15268e-54
				Lj0g3v0075399	-2.15078	1.78105e-06		Lj1g3v2068760	-2.82121	0
				Lj5g3v0110900	-2.15078	6.20239e-06		Lj0g3v0078239	-2.80853	3.11545e-58
				Lj0g3v0314129	-2.15078	7.55596e-05		Lj0g3v0097119	-2.80853	1.34729e-10
				Lj2g3v3337340	-2.15078	0.00092877		Lj2g3v2002970	-2.78551	2.06124e-39
				Lj3g3v3527060	-2.15078	0.0116971		Lj0g3v0151249	-2.77219	6.01416e-08
				Lj0g3v0010979	-2.15078	0.0428165		Lj3g3v0669210	-2.76481	1.96928e-37
				Lj0g3v0080809	-2.15078	0.0428165		Lj0g3v0267039	-2.76036	5.79907e-69
				Lj0g3v0130779	-2.15078	0.0428165		Lj0g3v0309479	-2.74244	0.00287647
				Lj0g3v0174969	-2.15078	0.0428165		Lj1g3v4290120	-2.74244	0.00287647
				Lj0g3v0231199	-2.15078	0.0428165		Lj3g3v2875880	-2.74244	0.00287647
				Lj1g3v3646440	-2.15078	0.0428165		Lj0g3v0064269	-2.74244	0.040208
				Lj2g3v1389150	-2.15078	0.0428165		Lj0g3v0080809	-2.74244	0.040208
				Lj2g3v1536210	-2.15078	0.0428165		Lj0g3v0107639	-2.74244	0.040208
				Lj3g3v2887040	-2.15078	0.0428165		Lj0g3v0129359	-2.74244	0.040208
				Lj4g3v0151580	-2.15078	0.0428165		Lj0g3v0140389	-2.74244	0.040208
				Lj4g3v2881970	-2.15078	0.0428165		Lj0g3v0143659	-2.74244	0.040208
				Lj6g3v2006190	-2.15078	0.0428165		Lj0g3v0231199	-2.74244	0.040208
				Lj0g3v0155789	-2.14263	1.03668e-114		Lj0g3v0276089	-2.74244	0.040208
				Lj3g3v0381710	-2.13318	1.7682e-18		Lj2g3v2855890	-2.74244	0.040208
				Lj5g3v1235710	-2.12975	0		Lj3g3v1980120	-2.74244	0.040208
				Lj5g3v1537650	-2.12833	2.18406e-150		Lj3g3v2691780	-2.74244	0.040208
				Lj6g3v1316290	-2.12653	2.33965e-07		Lj3g3v2737370	-2.74244	0.040208
				Lj0g3v0078719	-2.12593	6.93845e-44		Lj3g3v3678730	-2.74244	0.040208
				Lj4g3v0685360	-2.1243	8.09703e-07		Lj4g3v2819920	-2.74244	0.040208
				Lj1g3v0874320	-2.11872	1.28428e-236		Lj5g3v0780770	-2.74244	0.040208
				Lj0g3v0305759	-2.11425	3.4132e-05		Lj5g3v1000950	-2.74244	0.040208
				Lj1g3v3948080	-2.11088	2.35055e-12		Lj5g3v1988630	-2.74244	0.040208
				Lj4g3v2020620	-2.10896	2.16599e-15		Lj0g3v0083289	-2.73938	4.02011e-197
				Lj2g3v0636070	-2.10896	0.000119489		Lj3g3v2849060	-2.7285	2.79583e-15
				Lj3g3v0718770	-2.10187	7.09033e-68		Lj0g3v0265359	-2.72516	3.04101e-207
				Lj0g3v0324199	-2.10187	0.000417656		Lj6g3v2275120	-2.70591	2.10472e-06
				Lj4g3v0119710	-2.10038	9.30035e-69		Lj2g3v0499030	-2.7018	1.25248e-10
				Lj0g3v0016749	-2.09992	1.92505e-91		Lj1g3v0911980	-2.68997	2.06379e-08
				Lj6g3v0815550	-2.09584	9.10806e-47		Lj1g3v2264900	-2.68104	7.23658e-23
				Lj3g3v1011000	-2.09188	0.0014734		Lj0g3v0232099	-2.68104	0.000355962
				Lj5g3v2099560	-2.09188	0.0014734		Lj4g3v0445330	-2.68104	0.000355962
				Lj4g3v1389070	-2.08183	7.02402e-16		Lj0g3v0077289	-2.67318	2.62803e-09
				Lj0g3v0116649	-2.07913	3.52402e-80		Lj0g3v0134769	-2.66844	1.98911e-16
				Lj0g3v0355939	-2.07678	7.58188e-13		Lj5g3v1573150	-2.66301	2.55212e-15
				Lj6g3v2116890	-2.07678	5.38243e-05		Lj3g3v2768200	-2.64933	4.08103e-19
				Lj0g3v0338779	-2.07678	0.00520701		Lj0g3v0300119	-2.64933	4.29214e-09
				Lj0g3v0081159	-2.076	5.19607e-193		Lj0g3v0097779	-2.64933	4.34744e-07
				Lj1g3v1386440	-2.07572	9.08318e-177		Lj1g3v1034290	-2.64933	4.45726e-05
				Lj0g3v0298829	-2.07529	5.14531e-26		Lj0g3v0131589	-2.64933	0.00474868
				Lj0g3v0161769	-2.06986	9.04617e-12		Lj0g3v0261919	-2.64933	0.00474868
				Lj4g3v2963520	-2.06671	1.06009e-26		Lj0g3v0261939	-2.64933	0.00474868
				Lj0g3v0001669	-2.0662	7.46624e-137		Lj4g3v0620150	-2.64933	0.00474868
				Lj1g3v4776300	-2.06589	0.000187806		Lj0g3v0150549	-2.64056	5.39624e-12
				Lj5g3v0586830	-2.06381	6.21618e-123		Lj6g3v1914550	-2.63772	0
				Lj5g3v1585220	-2.06151	2.73463e-20		Lj3g3v0349320	-2.63553	5.49376e-08
				Lj4g3v2092570	-2.05124	3.4194e-08		Lj0g3v0166469	-2.62997	5.62664e-06
				Lj0g3v0043049	-2.05124	9.03326e-07		Lj2g3v2969650	-2.62997	5.62664e-06
				Lj0g3v0250019	-2.05124	9.03326e-07		Lj0g3v0224239	-2.60751	1.79459e-14
				Lj4g3v3059290	-2.05124	9.03326e-07		Lj2g3v1378750	-2.60751	8.96054e-08
				Lj1g3v2623740	-2.05124	0.000658496		Lj2g3v0824780	-2.60666	1.14005e-191
				Lj6g3v0779840	-2.05124	0.000658496		Lj6g3v0779760	-2.60042	1.13623e-08
				Lj0g3v0206159	-2.05124	0.0186785		Lj5g3v1314580	-2.60042	7.26699e-05
				Lj2g3v1168860	-2.05124	0.0186785		Lj3g3v1193490	-2.59805	5.86162e-21
				Lj4g3v3071550	-2.05124	0.0186785		Lj0g3v0237709	-2.59488	1.44266e-09
				Lj3g3v2532270	-2.04608	2.6423e-29		Lj1g3v0913340	-2.59419	3.0388e-31
				Lj0g3v0254249	-2.04184	5.97057e-32		Lj0g3v0124769	-2.59044	9.16068e-06
				Lj0g3v0102139	-2.04121	0		Lj4g3v2120510	-2.58793	4.69592e-16
				Lj3g3v0349320	-2.04035	5.82611e-10		Lj3g3v3752130	-2.57026	1.30701e-28
				Lj2g3v2365850	-2.03558	5.72275e-41		Lj1g3v4372190	-2.57026	1.97937e-19
				Lj4g3v3071590	-2.0353	4.07929e-07		Lj4g3v0119710	-2.56394	2.03382e-80
				Lj0g3v0354859	-2.03238	2.47783e-16		Lj3g3v2809690	-2.55481	4.3283e-75
				Lj3g3v3375770	-2.03048	1.08994e-05		Lj2g3v1415390	-2.5498	4.08653e-18
				Lj0g3v0198279	-2.03048	0.00232086		Lj0g3v0258069	-2.5498	6.09716e-11
				Lj0g3v0341699	-2.01327	4.88706e-06		Lj0g3v0085839	-2.5498	2.9828e-08
				Lj2g3v1154110	-2.00942	8.29923e-08		Lj0g3v0266099	-2.5498	1.48714e-05
				Lj3g3v0718740	-2.00752	8.33043e-181		Lj4g3v2754320	-2.5498	1.48714e-05
				Lj3g3v3155110	-2.00266	2.62081e-202		Lj0g3v0201439	-2.5498	0.000950821
								Lj0g3v0273249	-2.5498	0.000950821
								Lj2g3v0913110	-2.5498	0.000950821
								Lj4g3v0254300	-2.5498	0.000950821
								Lj6g3v1415840	-2.5498	0.00779935
								Lj0g3v0207779	-2.54228	5.28667e-50
								Lj0g3v0278049	-2.53849	3.07125e-212
								Lj5g3v0962490	-2.53762	4.10031e-16
								Lj6g3v1065970	-2.53473	1.38582e-49
								Lj0g3v0015879	-2.53385	1.5843e-12
								Lj4g3v1982170	-2.53252	3.5001e-22
								Lj3g3v0115990	-2.52534	1.79651e-164
								Lj3g3v0339160	-2.52319	5.76643e-76
								Lj4g3v1085060	-2.52141	0
								Lj0g3v0265749	-2.52005	3.81549e-07
								Lj2g3v2017630	-2.51773	2.57001e-57
								Lj5g3v2017090	-2.50798	1.25568e-09
								Lj1g3v0874320	-2.50667	3.84103e-196
								Lj1g3v5032350	-2.50325	2.19037e-16
								Lj2g3v2794500	-2.50218	6.86385e-76
								Lj4g3v1736130	-2.50218	9.18075e-20
								Lj0g3v0208039	-2.49733	9.9137e-25
								Lj0g3v0081239	-2.49451	4.46806e-17
								Lj3g3v3246330	-2.49391	1.52518e-159
								Lj2g3v1196550	-2.49341	1.47282e-35
								Lj2g3v3337340	-2.47941	0.0015466
								Lj6g3v2116890	-2.47941	0.0015466
								Lj0g3v0343589	-2.47154	8.27946e-39
								Lj0g3v0170189	-2.47036	1.25561e-07
								Lj0g3v0229569	-2.47036	1.25561e-07
								Lj5g3v0308790	-2.47036	1.25561e-07
								Lj4g3v2092570	-2.46491	3.24953e-09
								Lj0g3v0216789	-2.46491	3.87585e-05
								Lj6g3v1693040	-2.45669	5.6287e-14
								Lj3g3v0339020	-2.44614	3.00559e-55
								Lj5g3v1062460	-2.44288	2.01665e-07
								Lj2g3v0320640	-2.44288	7.87111e-06
								Lj0g3v0060649	-2.44288	0.0127647
								Lj0g3v0117029	-2.44288	0.0127647
								Lj0g3v0361489	-2.44288	0.0127647
								Lj1g3v0426790	-2.44288	0.0127647
								Lj4g3v2628730	-2.44288	0.0127647
								Lj5g3v2099560	-2.44288	0.0127647
								Lj6g3v2274730	-2.44288	0.0127647
								Lj4g3v0189800	-2.44132	5.00025e-170
								Lj0g3v0081159	-2.44075	5.06242e-208
								Lj5g3v0586830	-2.4379	7.18806e-107
								Lj5g3v1604480	-2.43612	9.77717e-144
								Lj1g3v2068840	-2.43395	4.2254e-148
								Lj6g3v1077640	-2.43135	1.7481e-46
								Lj0g3v0089759	-2.4305	3.46914e-22
								Lj1g3v3023870	-2.42992	1.12605e-34
								Lj2g3v3019660	-2.42426	5.09345e-29
								Lj1g3v2978130	-2.41487	3.22739e-07
								Lj0g3v0272849	-2.40541	0.00250233
								Lj0g3v0352419	-2.40541	0.00250233
								Lj1g3v0416410	-2.40541	0.00250233
								Lj0g3v0265379	-2.39644	1.29086e-26
								Lj6g3v1126350	-2.3863	0.000497197
								Lj0g3v0082119	-2.38185	1.12851e-10
								Lj6g3v1162900	-2.37471	0.00010002
								Lj5g3v2099550	-2.3718	9.46456e-13
								Lj0g3v0131419	-2.37133	1.4279e-91
								Lj0g3v0309389	-2.36693	8.83445e-10
								Lj3g3v2807990	-2.36693	2.01653e-05
								Lj0g3v0133669	-2.36135	4.087e-06
								Lj3g3v2058530	-2.35911	7.44265e-12
								Lj3g3v0718760	-2.35388	1.67373e-07
								Lj1g3v3690000	-2.34846	2.42937e-49
								Lj2g3v2365850	-2.34787	6.86364e-26
								Lj0g3v0021039	-2.3473	1.40529e-09
								Lj0g3v0320969	-2.34199	7.73931e-59
								Lj4g3v0680900	-2.33628	0
								Lj1g3v3948080	-2.3274	9.24337e-11
								Lj6g3v1880420	-2.3274	2.65681e-07
								Lj0g3v0330059	-2.3274	1.31433e-06
								Lj0g3v0236369	-2.3274	6.49375e-06
								Lj0g3v0307059	-2.3274	3.21016e-05
								Lj1g3v3716200	-2.3274	0.000159576
								Lj6g3v2218690	-2.3274	0.000795262
								Lj0g3v0117239	-2.3274	0.00401976
								Lj0g3v0197739	-2.3274	0.00401976
								Lj0g3v0312319	-2.3274	0.00401976
								Lj2g3v1168810	-2.3274	0.00401976
								Lj0g3v0090399	-2.3274	0.0207038
								Lj0g3v0137809	-2.3274	0.0207038
								Lj0g3v0245509	-2.3274	0.0207038
								Lj0g3v0262189	-2.3274	0.0207038
								Lj1g3v1464150	-2.3274	0.0207038
								Lj1g3v3075110	-2.3274	0.0207038
								Lj1g3v4104780	-2.3274	0.0207038
								Lj5g3v2045080	-2.3274	0.0207038
								Lj4g3v0986770	-2.32703	0
								Lj1g3v4848410	-2.31643	3.80575e-46
								Lj1g3v3690020	-2.3161	0
								Lj0g3v0298829	-2.30948	2.36436e-19
								Lj1g3v4691640	-2.30698	2.01688e-169
								Lj0g3v0076119	-2.30538	1.73799e-08
								Lj0g3v0112969	-2.30044	2.66002e-49
								Lj0g3v0241389	-2.29859	1.68303e-40
								Lj0g3v0235239	-2.29703	4.43312e-17
								Lj0g3v0078719	-2.28951	8.30345e-31
								Lj5g3v0110900	-2.28676	5.09197e-05
								Lj1g3v2264910	-2.28029	2.51305e-55
								Lj3g3v2807940	-2.27985	0
								Lj0g3v0285709	-2.27849	6.84208e-24
								Lj3g3v0618090	-2.27849	0.000253248
								Lj0g3v0170199	-2.27587	2.00213e-13
								Lj0g3v0090239	-2.27494	1.87275e-128
								Lj1g3v3902600	-2.27296	2.21896e-59
								Lj1g3v1686670	-2.266	2.5994e-47
								Lj4g3v2215350	-2.266	8.83227e-09
								Lj0g3v0175209	-2.266	0.00126666
								Lj1g3v0128860	-2.266	0.00126666
								Lj2g3v2002440	-2.26505	1.47115e-127
								Lj1g3v3642200	-2.25856	0
								Lj2g3v1090830	-2.2523	2.00894e-248
								Lj0g3v0127129	-2.24494	0.00642073
								Lj0g3v0192099	-2.24494	0.00642073
								Lj1g3v0130130	-2.24494	0.00642073
								Lj4g3v2118270	-2.24494	0.00642073
								Lj0g3v0070029	-2.23429	5.21128e-06
								Lj1g3v3944840	-2.22907	1.89629e-27
								Lj4g3v0014180	-2.22787	0.000400642
								Lj6g3v2044530	-2.22787	0.000400642
								Lj0g3v0241719	-2.22049	2.56777e-05
								Lj3g3v2809710	-2.21892	9.74602e-187
								Lj0g3v0200579	-2.21059	4.68533e-19
								Lj2g3v0981460	-2.21059	4.57343e-10
								Lj6g3v1421150	-2.20561	6.38441e-22
								Lj4g3v2616100	-2.20434	1.3591e-32
								Lj6g3v1444600	-2.20187	0.000127398
								Lj0g3v0076049	-2.20187	0.00200695
								Lj3g3v3363290	-2.20187	0.00200695
								Lj6g3v1880260	-2.20187	0.00200695
								Lj0g3v0080619	-2.20187	0.0333696
								Lj0g3v0106399	-2.20187	0.0333696
								Lj0g3v0161499	-2.20187	0.0333696
								Lj0g3v0268679	-2.20187	0.0333696
								Lj1g3v1732380	-2.20187	0.0333696
								Lj3g3v1340540	-2.20187	0.0333696
								Lj4g3v1329140	-2.20187	0.0333696
								Lj4g3v1535120	-2.20187	0.0333696
								Lj4g3v2092530	-2.20187	0.0333696
								Lj0g3v0343309	-2.1931	7.1672e-10
								Lj0g3v0266399	-2.19247	1.75961e-17
								Lj2g3v1985190	-2.19202	0
								Lj2g3v1862450	-2.19175	1.09823e-08
								Lj3g3v2664360	-2.19175	1.09823e-08
								Lj2g3v0777030	-2.191	7.38087e-65
								Lj5g3v2060670	-2.19065	0
								Lj1g3v2011920	-2.1899	1.68808e-07
								Lj3g3v0028570	-2.1899	1.68808e-07
								Lj3g3v3363270	-2.18824	5.64833e-18
								Lj2g3v0918410	-2.18605	1.32553e-15
								Lj6g3v0440060	-2.177	1.06e-135
								Lj0g3v0210249	-2.1754	0.000630808
								Lj6g3v0528520	-2.16871	1.28247e-05
								Lj2g3v2002450	-2.16775	1.23841e-80
								Lj0g3v0102139	-2.16628	0
								Lj5g3v2044990	-2.15748	6.86234e-18
								Lj1g3v3765040	-2.15748	0.000199522
								Lj0g3v0111349	-2.15748	0.0101872
								Lj0g3v0284099	-2.15748	0.0101872
								Lj1g3v4958880	-2.15748	0.0101872
								Lj6g3v1093540	-2.15748	0.0101872
								Lj1g3v5061260	-2.15447	2.40375e-51
								Lj0g3v0362339	-2.15303	5.2596e-239
								Lj1g3v1991500	-2.15183	6.9971e-19
								Lj1g3v0117770	-2.14454	6.29668e-05
								Lj0g3v0192339	-2.13978	1.61207e-68
								Lj1g3v4776300	-2.13476	0.0031626
								Lj4g3v0388280	-2.13101	1.4985e-90
								Lj0g3v0075529	-2.12946	3.90213e-15
								Lj0g3v0124359	-2.12946	4.16624e-08
								Lj0g3v0254389	-2.1285	5.86063e-13
								Lj0g3v0210279	-2.12763	2.29434e-32
								Lj0g3v0008709	-2.1271	2.46821e-25
								Lj0g3v0123959	-2.1271	1.75546e-20
								Lj6g3v2274900	-2.12225	2.77007e-208
								Lj1g3v4528450	-2.12119	0
								Lj4g3v1345670	-2.12095	1.90066e-14
								Lj0g3v0172359	-2.12095	0.000987314
								Lj0g3v0359379	-2.12095	0.000987314
								Lj3g3v2735180	-2.12095	0.000987314
								Lj6g3v1931740	-2.12095	0.000987314
								Lj1g3v4726850	-2.12017	5.31131e-77
								Lj0g3v0270629	-2.11405	9.39178e-74
								Lj5g3v2246130	-2.11167	2.03735e-07
								Lj0g3v0310429	-2.11167	0.000311286
								Lj6g3v1587700	-2.11167	0.000311286
								Lj0g3v0128069	-2.11042	1.34984e-20
								Lj1g3v1008910	-2.10809	9.40066e-15
								Lj0g3v0343819	-2.10744	2.03065e-18
								Lj5g3v0380040	-2.10585	4.07647e-127
								Lj1g3v4875650	-2.10545	0
								Lj0g3v0006719	-2.10498	0
								Lj0g3v0346259	-2.09999	1.42992e-13
								Lj0g3v0337789	-2.09999	3.11196e-05
								Lj1g3v4728950	-2.09999	3.11196e-05
								Lj6g3v1946290	-2.09893	2.19765e-35
								Lj3g3v2442080	-2.09814	1.50621e-40
								Lj4g3v3016310	-2.09792	1.49539e-27
								Lj2g3v1988790	-2.09608	1.86777e-150
								Lj0g3v0134809	-2.09496	4.91106e-30
								Lj3g3v2148260	-2.09151	1.76618e-82
								Lj2g3v1757260	-2.08697	1.60083e-20
								Lj0g3v0362349	-2.08666	1.4068e-86
								Lj3g3v0463690	-2.08391	1.67529e-23
								Lj2g3v2411410	-2.08332	3.88669e-248
								Lj2g3v2017860	-2.08287	1.23121e-32
								Lj1g3v2215380	-2.0828	8.62593e-287
								Lj1g3v4405480	-2.08076	7.64532e-19
								Lj0g3v0139619	-2.08031	2.43921e-19
								Lj1g3v5060610	-2.08031	2.43921e-19
								Lj5g3v1988640	-2.07598	4.86562e-51
								Lj6g3v2155500	-2.07502	1.11171e-14
								Lj3g3v3614670	-2.06437	9.15155e-54
								Lj0g3v0011459	-2.06437	0.00154139
								Lj4g3v2093600	-2.06437	0.00494508
								Lj0g3v0163199	-2.06437	0.0160663
								Lj6g3v1442300	-2.06437	0.0160663
								Lj0g3v0284719	-2.06162	4.44057e-53
								Lj2g3v1849250	-2.06012	1.12902e-34
								Lj1g3v3381390	-2.0593	2.27577e-57
								Lj2g3v1649160	-2.05364	2.65075e-14
								Lj3g3v2902980	-2.05056	2.53621e-11
								Lj4g3v2120580	-2.04157	4.01748e-229
								Lj0g3v0165029	-2.0379	2.38471e-06
								Lj3g3v0787250	-2.03522	7.49821e-06
								Lj5g3v1303330	-2.03522	7.49821e-06
								Lj0g3v0333259	-2.03367	2.06722e-46
								Lj0g3v0017249	-2.03195	3.28337e-18
								Lj4g3v3059290	-2.03195	2.36183e-05
								Lj1g3v3466030	-2.02784	5.90718e-39
								Lj4g3v2641090	-2.02643	0
								Lj0g3v0292149	-2.02255	3.07761e-14
								Lj0g3v0082149	-2.02255	0.000235941
								Lj0g3v0084469	-2.02255	0.000235941
								Lj6g3v1201220	-2.02043	1.89042e-10
								Lj1g3v1785920	-2.01986	4.4013e-38
								Lj0g3v0356039	-2.01857	4.88062e-16
								Lj0g3v0273919	-2.01808	5.92338e-10
								Lj0g3v0236899	-2.01546	0.000747197
								Lj1g3v2127320	-2.01546	0.000747197
								Lj2g3v1744980	-2.01546	0.000747197
								Lj3g3v2027440	-2.01274	2.0444e-154
								Lj1g3v4699740	-2.01093	4.17174e-57
								Lj1g3v2036590	-2.01093	3.66583e-06
								Lj3g3v3363100	-2.00833	9.24425e-11
								Lj0g3v0160969	-2.00548	0.00239016
								Lj0g3v0324199	-2.00548	0.00239016
								Lj1g3v4204460	-2.00454	1.92865e-30
								Lj1g3v1989460	-2.00349	0
								Lj0g3v0250979	-2.00183	3.6636e-16
								Lj0g3v0272319	-2.00118	1.80308e-07
