# Supplementary material for: Distinct Lotus japonicus Transcriptomic Responses to a Spectrum of Bacteria Ranging From Symbiotic to Pathogenic
Source: Front Plant Sci. 2018 Aug 20;9:1218. doi: 10.3389/fpls.2018.01218 (PMC6110179; doi:10.3389/fpls.2018.01218)
Supplement: Supplementary file 9 [file Data_Sheet_3.xlsx]

## Sheet: Sheet1
Supplemental data file 3. RsJS763 differentially expressed genes
Name	Gene annotation	Rs JS763	FDR p-value
Ljchlorog3v0015200	hypothetical protein	12.76	0.000144
Lj1g3v2392240	exportin-7-B-like, partial	11.37	0.000444
Lj5g3v1974400	alpha-1,6-mannosyl-glycoprotein 2-beta-N-acetylglucosaminyltransferase-like	10.6	0.00163
Lj6g3v0574840	hypothetical protein	10.36	0.0058
Lj5g3v1511500	topless-related protein 3-like	10.33	0.00781
Lj1g3v2953710	pyrophosphate--fructose 6-phosphate 1-phosphotransferase subunit	9.42	0.02
Lj0g3v0066979	60s ribosomal protein L28-2	9.27	0.02
Lj6g3v0859150	ted2	9.27	0.03
Lj4g3v2096030	hypothetical protein	8.92	0.04
Lj3g3v3430220	F-box protein	8.88	0.03
Lj1g3v3022480	non-structural maintenance of chromosomes element 1 homolog	8.78	0.03
Lj0g3v0265689	Heat-shock protein	8.76	0.04
Lj1g3v4515780	protein BREAST CANCER SUSCEPTIBILITY 1 homolog	8.58	0.04
Lj4g3v2336890	NADH dehydrogenase subunit	8.14	0.04
Lj1g3v4669290	Thaumatin-like protein	6.84	2.13e-07
Lj3g3v2027230	multifunctional beta-amyrin synthase	6.75	0.000737
Lj6g3v2085690	Uncharacterized protein	6.58	0.000331
Lj6g3v2170740	pathogenesis-related protein 1a	6.48	2.12e-12
Lj1g3v3052610	hypothetical protein	5.77	0.00923
Lj4g3v2573860	vacuolar amino acid transporter 1-like	5.45	0.000157
Lj0g3v0174139	pathogen-inducible trypsin-inhibitor-like protein	5.38	0.000208
Lj5g3v1961260	chitinase	5.2	0
Lj6g3v1995800	xylem cysteine proteinase 1-like	5.2	0.03
Lj3g3v2330900	U-box domain-containing protein 33-like	5.19	0.04
Lj0g3v0102749	subtilisin-like serine protease	5.17	0.00232
Lj0g3v0358409	aspartate--tRNA ligase, cytoplasmic-like	5.13	0.02
Lj0g3v0112379	ATFP4-like protein	4.92	1.09e-05
Lj0g3v0311669	Short-chain dehydrogenase/reductase	4.87	0.000331
Lj0g3v0013909	Epstein-Barr nuclear antigen 2	4.77	0.05
Lj6g3v0585660	Short-chain dehydrogenase/reductase	4.74	0.00117
Lj0g3v0306569	linalool synthase	4.72	0.03
Lj0g3v0236739	ribosomal protein S3 (mitochondrion)	4.69	1.14e-05
Lj6g3v0000210	hypothetical protein	4.66	0.02
Lj0g3v0174109	pathogen-inducible trypsin-inhibitor-like protein	4.62	8.01e-06
Lj4g3v2253780	serpin-ZX-like	4.56	0.01
Lj2g3v1022160	cytochrome P450 82A4-like	4.54	0.000238
Lj6g3v0933470	4-coumarate--CoA ligase 2-like isoform X1	4.54	7.79e-05
Lj0g3v0011379	zeatin O-glucosyltransferase-like	4.52	0.000961
Lj6g3v1249630	FAD linked oxidase, N-terminal	4.49	0.000122
Lj0g3v0057799	proteasome-activating nucleotidase-like	4.41	0.03
Lj2g3v2017510	nucleotide binding protein	4.38	0.00209
Lj1g3v3137920	ribosomal protein S3	4.31	1.15e-06
Lj2g3v2843610	Hypoxia-responsive family protein	4.3	0.00209
Lj0g3v0074419	WRKY transcription factor	4.27	0.000145
Lj0g3v0258029	protein kinase-related protein precursor	4.27	0.000898
Lj0g3v0218119	Uncharacterized protein	4.24	0.01
Lj3g3v2990310	NAC domain-containing protein 90-like	4.03	0.00445
Lj6g3v1088850	family 2 glycosyl transferase	4.02	0.00163
Lj2g3v1201220	protein SRG1-like	3.97	0.02
Lj3g3v3082370	bifunctional monodehydroascorbate reductase	3.87	0.00943
Lj0g3v0359369	cytochrome P450 71A1-like	3.85	0.0061
Lj0g3v0054209	ribosomal protein S4	3.83	4.05e-06
Lj2g3v2904870	CM0545.400.nc	3.83	0.00298
Lj2g3v0604160	protease inhibitor	3.82	2.05e-08
Lj0g3v0119739	gdsl esterase/lipase	3.8	2.55e-08
Lj0g3v0207369	MiaB family RNA modification protein	3.72	0.00664
Lj6g3v1078030	hypothetical protein	3.71	0.02
Lj0g3v0095839	receptor-like protein 12-like	3.7	0.03
Lj5g3v0101610	GYF domain-containing protein	3.7	0.000549
Lj0g3v0317599	Uncharacterized protein	3.69	0.0024
Lj0g3v0318449	hypothetical protein	3.67	0.04
Lj0g3v0079529	desiccation-related protein	3.62	0.000208
Lj0g3v0326219	GDSL esterase/lipase	3.57	9.11e-06
Lj4g3v0793380	probable indole-3-acetic acid-amido synthetase	3.55	1.32e-09
Lj0g3v0348309	3-oxoacyl-[acyl-carrier-protein]	3.52	0.03
Lj0g3v0270389	Cytochrome c biogenesis	3.48	0.02
Lj5g3v2013720	Receptor-like protein kinase	3.48	0.00232
Lj4g3v0588840	ferredoxin-nitrite reductase	3.4	0.02
Lj4g3v1855730	early nodulin 93-like protein	3.39	0.00131
Lj0g3v0363729	Hypoxia-responsive family protein	3.36	0.03
Lj5g3v0878320	zeatin O-glucosyltransferase-like	3.35	0.02
Lj5g3v2013700	receptor-like protein kinase	3.34	0.000242
Lj5g3v1414150	MtN26 protein	3.3	0.000942
Lj3g3v3600520	ABC transporter G family member 15-like isoform X1	3.29	0.04
Lj0g3v0324289	Myb family protein-like protein	3.27	0.0028
Lj4g3v0037540	hypothetical protein	3.27	0.02
Lj0g3v0285809	hypothetical protein	3.24	1.49e-10
Lj6g3v1468290	aromatic amino acid aminotransferase	3.24	5.32e-10
Ljmitog3v0000040	Uncharacterized protein	3.24	0.00245
Lj0g3v0113819	ibosomal protein S3	3.23	0.02
Lj2g3v1560730	probable LRR receptor-like serine/threonine-protein kinase At3g47570-like	3.19	0.000175
Lj0g3v0279669	homeobox-leucine zipper protein ATHB-22	3.17	0.02
Lj2g3v1014110	quinone oxidoreductase-like protein At1g23740, chloroplastic-like	3.16	0.00638
Lj6g3v1078040	histidine decarboxylase-like	3.15	0.03
Lj0g3v0281259	3-isopropylmalate dehydratase-like	3.12	0.02
Lj0g3v0160079	transcription repressor MYB6-like	3.11	0.02
Lj0g3v0261479	NF-X1-type zinc finger protein NFXL1-like	3.1	0.02
Lj0g3v0356659	myb-related protein Zm1-like	3.09	0.03
Lj0g3v0050869	NADH dehydrogenase subunit 6	3.07	0.00103
Lj0g3v0198629	serine carboxypeptidase-like 31-like	3.04	5.82e-06
Lj4g3v0409550	peptidoglycan-binding protein	3.04	0.03
Lj0g3v0286359	disease resistance response protein DRRG49-C-like	3.03	0.008
Lj4g3v2916530	thaumatin-like pathogenesis-related protein 4-like	3.03	0.04
Lj5g3v2112200	PRp27-like protein	3.03	0.000276
Lj0g3v0054269	NADH dehydrogenase subunit K	3.01	0.00018
Lj4g3v0450330	serine carboxypeptidase-like 31-like	3.01	0.000543
Lj2g3v1199950	Uncharacterized protein	3	0.000276
Lj2g3v1879750	transcription factor HEC1-like	3	0.03
Lj0g3v0237649	Uncharacterized protein	2.97	0.000192
Lj2g3v1831990	two-component response regulator ARR1	2.94	0.00468
Lj5g3v2013670	Receptor protein kinase-like protein partial	2.93	0.02
Lj0g3v0244249	hypothetical protein	2.9	4.12e-06
Lj1g3v3975870	O-sialoglycoprotein endopeptidase	2.9	0.008
Lj6g3v0325210	lipid transfer protein precursor	2.89	1.15e-06
Lj6g3v1480320	Uncharacterized protein	2.89	0.000503
Ljmitog3v0000680	ribulose-1,5-bisphosphate carboxylase/oxygenase large subunit	2.89	0.00351
Lj2g3v3223910	receptor-like protein 12-like	2.88	0.00858
Lj5g3v0707740	glucomannan 4-beta-mannosyltransferase 9-like	2.88	0.03
Lj0g3v0252239	tonoplast dicarboxylate transporter	2.87	0.03
Lj4g3v0398310	lectin receptor-like kinase Tg-20	2.85	0.03
Lj0g3v0195079	preprotein translocase subunit SecD	2.84	0.05
Lj0g3v0054189	hypothetical protein	2.83	1.33e-07
Lj4g3v1330780	ycf2	2.83	0.01
Lj0g3v0229719	alpha/beta hydrolase	2.82	0.000565
Lj4g3v3099340	MYB transcription factor	2.8	0.00915
Lj3g3v0681680	2-nonaprenyl-3-methyl-6-methoxy-14-benzoquinol hydroxylase	2.79	0.02
Lj0g3v0192559	senescence-associated protein	2.77	1.92e-05
Lj1g3v3316260	RuBisCO small subunit 3A	2.77	1.53e-06
Lj2g3v1644320	Disease resistance response protein	2.74	0.03
Ljchlorog3v0000370	RNA polymerase beta subunit	2.73	5.79e-05
Lj0g3v0146039	Tyrosine-protein kinase ABL	2.72	0.000253
Lj0g3v0130759	expansin-like B1-like	2.7	0.000184
Lj1g3v0912020	2-oxoisovalerate dehydrogenase subunit alpha, mitochondrial-like	2.7	8.98e-07
Lj1g3v2066520	carotenoid 9,10(9',10')-cleavage dioxygenase-like	2.7	0.02
Lj3g3v0428970	tyrosine aminotransferase	2.7	0.00623
Lj2g3v0894410	inositol oxygenase 2-like	2.68	0.04
Lj1g3v1798860	ankyrin repeat domain-containing protein	2.67	0.04
Lj0g3v0146019	Tyrosine-protein kinase ABL	2.66	0.02
Lj0g3v0066279	guanine deaminase-like isoform X1	2.65	4.12e-06
Lj2g3v1468100	F-box protein	2.65	2.55e-08
Lj1g3v4777370	cam-binding protein 60-like G	2.64	0.02
Lj4g3v0696590	transcription factor RAX3-like	2.64	0.0052
Lj4g3v2227880	ABC transporter B family member 21-like isoform X2	2.63	0.02
Lj0g3v0050699	maturase K	2.62	0.000253
Lj0g3v0194239	probable receptor-like protein kinase At5g39020-like	2.61	0.04
Lj1g3v3330000	probable flavin-containing monooxygenase 1	2.6	0.01
Lj6g3v1946360	Uncharacterized protein	2.6	0.03
Ljchlorog3v0000230	hypothetical protein	2.59	9.03e-08
Lj0g3v0088839	ATP synthase subunit a-like	2.59	0.000175
Lj1g3v3317360	RuBisCO small subunit 3A	2.58	5.33e-06
Lj5g3v1073800	G-type lectin S-receptor-like serine/threonine-protein kinase RLK1-like	2.58	0.01
Lj0g3v0129309	Serine-rich protein-related	2.56	0.03
Lj1g3v1815540	probable WRKY transcription factor 40-like	2.56	0.04
Lj3g3v2466450	probable polyadenylate-binding protein	2.56	0.04
Lj2g3v2485700	DNA-binding protein	2.55	0.00178
Lj0g3v0174199	miraculin-like	2.54	0.04
Lj6g3v0509430	salicylate O-methyltransferase-like	2.54	0.000926
Ljchlorog3v0000180	photosystem I P700 chlorophyll a apoprotein A1	2.53	2.94e-05
Lj0g3v0229819	probable carboxylesterase 6-like	2.53	0.04
Lj0g3v0071799	ribosomal protein L5	2.52	0.00144
Lj1g3v2609230	BON1-associated protein 2-like	2.52	1.76e-05
Lj5g3v2063090	cysteine-rich receptor-like protein kinase 29-like	2.52	0.02
Lj0g3v0020889	hypothetical protein	2.51	0.000162
Lj0g3v0050909	cytochrome c biogenesis protein	2.51	0.02
Ljmitog3v0000640	cytochrome b	2.51	1.44e-06
Lj0g3v0278459	beta-1,3-glucanase	2.5	0.00275
Lj1g3v1787630	probable WRKY transcription factor 50-like	2.49	0.01
Ljchlorog3v0000040	ribulose-1,5-bisphosphate carboxylase/oxygenase large subunit	2.48	9.19e-06
Lj0g3v0092469	Replication factor A protein	2.48	0.02
Lj0g3v0054089	hypothetical protein	2.47	1.42e-06
Lj0g3v0124339	ATPase subunit 1 (mitochondrion)	2.47	1.68e-06
Lj2g3v1169960	maturase K	2.47	4.98e-05
Ljchlorog3v0010940	hypothetical protein	2.46	1.15e-06
Lj2g3v0776860	sst1 protein	2.46	0.01
Lj4g3v1880270	G-type lectin S-receptor-like serine/threonine-protein kinase RLK1-like	2.46	0.01
Ljmitog3v0000660	Cytochrome c oxidase subunit 3	2.46	6.14e-07
Lj0g3v0053799	ycf2	2.44	0.00923
Lj0g3v0054319	ribulose-1,5-bisphosphate carboxylase/oxygenase large subunit	2.44	1.53e-06
Lj2g3v1499260	probable receptor-like protein kinase At5g39030-like isoform X2	2.44	0.01
Lj0g3v0225279	hypothetical protein	2.43	0.000186
Lj2g3v0738540	beta-galactosidase	2.43	0.04
Lj3g3v0681690	2-nonaprenyl-3-methyl-6-methoxy-14-benzoquinol hydroxylase	2.43	0.02
Lj5g3v0692300	cytokinin dehydrogenase 3-like	2.43	0.00294
Ljchlorog3v0016130	hypothetical protein	2.42	3.01e-06
Lj0g3v0196239	transcription factor HY5-like	2.42	0.00351
Lj1g3v4093460	hypothetical protein	2.41	0.000114
Lj1g3v2983440	hypothetical protein	2.4	0.000254
Lj0g3v0054259	NADH dehydrogenase subunit J	2.39	0.02
Lj1g3v1911780	kinase-like protein	2.39	0.02
Ljmitog3v0000450	ATPase subunit 1 (mitochondrion)	2.39	8.82e-07
Ljchlorog3v0000110	ribosomal protein S4	2.38	0.000514
Lj0g3v0251539	NADP-dependent malic enzyme-like	2.37	0.000969
Lj0g3v0266969	receptor-like kinase	2.37	0.00287
Lj1g3v2893970	leucine-rich repeat receptor-like protein	2.37	0.04
Lj4g3v0149070	transcript antisense to ribosomal rna protein	2.37	0.000242
Lj5g3v0586500	flowering-promoting factor 1-like protein 2-like	2.37	0.02
Lj0g3v0054169	photosystem I P700 chlorophyll a apoprotein A1	2.36	5.14e-06
Lj0g3v0062549	mitochondrial cytochrome c oxidase subunit II (mitochondrion)	2.36	0.00107
Lj0g3v0079479	GTP-binding protein	2.35	0.03
Lj4g3v0148990	hypothetical protein	2.35	0.000242
Lj1g3v1220240	probable WRKY transcription factor 51	2.34	0.00223
Lj0g3v0265049	Kunitz-type trypsin inhibitor-like 2 protein	2.33	0.01
Lj2g3v0045000	huntingtin-like	2.33	4.91e-06
Lj4g3v0136680	hypothetical protein	2.33	0.000212
Lj4g3v1332890	hypothetical protein	2.33	8.92e-06
Lj0g3v0027139	hypothetical protein	2.32	0.000284
Lj0g3v0121909	photosystem I assembly protein	2.32	0.01
Lj1g3v2983450	Uncharacterized protein	2.32	5.88e-05
Lj4g3v0149200	hypothetical protein	2.32	0.000262
Lj4g3v3015210	phospholipase A2-alpha-like	2.32	0.02
Lj0g3v0002619	senescence-associated protein	2.31	0.000255
Lj2g3v1199960	C4-dicarboxylate ABC transporter	2.31	0.00387
Lj2g3v2879450	Nuclear factor NF-kappa-B p105 subunit	2.31	0.00137
Lj0g3v0324079	heavy metal transport/detoxification superfamily protein isoform 1	2.3	0.00216
Lj0g3v0054159	photosystem I P700 chlorophyll a apoprotein A2	2.28	0.000305
Lj0g3v0101529	Uncharacterized protein	2.28	0.03
Lj0g3v0270409	hypothetical protein	2.28	0.00117
Ljmitog3v0000500	hypothetical protein	2.28	0.000364
Lj0g3v0020899	hypothetical protein	2.27	5.81e-05
Lj0g3v0053689	hypothetical protein	2.26	1.92e-05
Lj0g3v0306109	receptor-like protein kinase	2.26	0.01
Lj4g3v0214620	hypothetical protein	2.26	0.03
Lj2g3v1645520	phosphoserine aminotransferase, chloroplastic-like	2.25	5.98e-05
Lj3g3v2054320	cytochrome oxidase subunit III	2.25	0.00248
Lj0g3v0309079	cytochrome b-like	2.24	7.37e-06
Lj3g3v2744050	Wound-responsive family protein	2.24	0.02
Ljchlorog3v0013290	cytochrome c biogenesis protein	2.23	0.04
Lj0g3v0147659	Uncharacterized protein	2.23	0.03
Lj2g3v3223960	receptor-like protein 12-like	2.23	0.02
Ljmitog3v0000310	hypothetical protein	2.23	0.03
Ljchlorog3v0010770	cytochrome b6, partial (chloroplast)	2.22	0.00456
Lj0g3v0062489	cytochrome c biogenesis C (mitochondrion)	2.22	0.000169
Lj0g3v0218689	RRNA intron-encoded homing endonuclease	2.22	0.00042
Lj0g3v0116329	receptor-like protein 12-like	2.2	0.00287
Lj0g3v0306329	trehalose-phosphate phosphatase-like	2.2	0.000324
Lj5g3v1174410	protease inhibitor	2.2	0.01
Lj0g3v0066909	expansin-like B1-like	2.19	0.04
Lj0g3v0195869	hypothetical protein	2.19	1.22e-05
Lj0g3v0328219	zinc finger protein ZAT11-like	2.19	0.05
Lj1g3v2326740	leucoanthocyanidin dioxygenase-like	2.19	0.0092
Lj5g3v1950920	fructose-1,6-bisphosphatase	2.19	0.008
Lj0g3v0343789	photosystem II protein K	2.18	1.95e-05
Lj4g3v1332860	RNAase	2.18	4.98e-05
Lj0g3v0184099	cytochrome P450	2.17	0.03
Lj1g3v2776600	FACT complex subunit	2.17	0.000409
Lj6g3v1605060	amino acid ABC transporter	2.17	0.01
Ljchlorog3v0010710	ATP-dependent Clp protease proteolytic subunit	2.16	9.11e-06
Lj0g3v0199449	ribosomal protein S4, mitochondrial-like	2.16	0.00131
Lj0g3v0244459	hydroquinone glucosyltransferase	2.16	0.03
Lj2g3v3056330	hypothetical protein	2.15	0.00214
Lj2g3v2485570	DNA-binding protein	2.14	0.02
Lj0g3v0104129	photosystem Q(B) protein	2.13	0.000439
Lj0g3v0244439	transcription factor WRKY	2.13	0.000757
Lj0g3v0251349	ADPATP carrier protein mitochondrial-like	2.13	0.03
Lj5g3v1853000	Uncharacterized protein	2.13	0.03
Lj0g3v0106409	cucumisin-like	2.12	0.00536
Lj5g3v1203340	basic 7S globulin-like	2.12	0.02
Lj6g3v1078670	chitinase-related agglutinin	2.12	0.000152
Lj0g3v0081509	Uncharacterized protein	2.1	0.00149
Lj0g3v0172579	Uncharacterized protein	2.1	0.01
Lj6g3v1538120	beta-D-xylosidase 1-like	2.1	9.83e-05
Ljchlorog3v0010700	ATP-dependent Clp protease proteolytic subunit	2.09	0.000214
Lj0g3v0054079	photosystem II CP43 protein	2.09	4.54e-05
Lj2g3v1988580	hypothetical protein	2.09	0.00914
Lj6g3v1444510	Flowering promoting factor 1	2.09	0.00169
Ljchlorog3v0010790	cytochrome b6/f complex subunit IV (chloroplast)	2.08	0.00261
Lj0g3v0054059	photosystem II protein D2	2.07	9.83e-05
Lj0g3v0112839	bowman-Birk type protease inhibitor-like precursor	2.07	1.42e-06
Ljchlorog3v0015040	hypothetical protein	2.06	7.72e-05
Lj0g3v0160289	hypothetical protein	2.06	0.00131
Lj0g3v0274949	Uncharacterized protein	2.06	0.00348
Lj1g3v4093410	cytochrome f	2.06	0.03
Lj2g3v0911860	1-aminocyclopropane-1-carboxylate oxidase 1-like	2.06	0.03
Lj1g3v3948170	transcriptional factor NAC11	2.05	0.03
Lj6g3v0086450	1-aminocyclopropane-1-carboxylate oxidase homolog 1-like	2.05	9.83e-05
Lj1g3v2052950	Uncharacterized protein	2.04	0.01
Lj0g3v0222859	Protease inhibitor	2.03	0.03
Lj4g3v1399740	hypothetical protein	2.03	0.00129
Lj0g3v0243069	transcription factor	2.02	0.04
Lj4g3v2290310	Uncharacterized protein	2.02	0.03
Lj5g3v2182430	probable serine/threonine-protein kinase At1g18390-like	2.02	0.03
Lj6g3v1078650	acidic mammalian chitinase-like	2.02	0.01
Lj0g3v0247849	Uncharacterized protein	2.01	0.00025
Lj0g3v0333639	universal stress protein A-like protein-like	2.01	0.02
Lj0g3v0336889	cationic peroxidase 1-like	2.01	0.03
Lj6g3v0933520	hypothetical protein	2	0.000204
Lj6g3v1093740	transmembrane 9 superfamily member 3	2	0.02
Lj0g3v0081159	acyl carrier protein 5	-2	0.00267
Lj0g3v0298829	indole-3-acetic acid inducible	-2	0.03
Lj3g3v0718740	cytochrome P450 82C2-like	-2.01	0.03
Lj0g3v0102139	Uncharacterized protein	-2.02	5.88e-05
Lj1g3v1386440	reduced leaflet 1	-2.03	0.04
Lj0g3v0116649	21 kDa seed protein	-2.05	0.01
Lj0g3v0078719	mitochondrial uncoupling protein 1-like	-2.06	0.00967
Lj0g3v0016749	probable pectate lyase 5-like partial	-2.07	0.02
Lj0g3v0265359	4 kDa proline-rich protein DC2.15-like	-2.08	0.000942
Lj0g3v0155789	gibberellin 20 oxidase 3-like	-2.09	0.000954
Lj2g3v2703390	aquaporin protein PIP11	-2.09	0.00618
Lj1g3v0874320	amino acid permease	-2.1	0.000172
Lj6g3v2155500	lachrymatory-factor synthase-like	-2.1	0.04
Lj1g3v3023870	agmatine coumaroyltransferase-like	-2.13	0.01
Lj5g3v1537650	alpha-expansin	-2.15	0.04
Lj1g3v3690130	protein ZINC INDUCED FACILITATOR-LIKE 1-like	-2.17	0.00353
Lj1g3v2068760	dioxygenase RAMOSUS1	-2.21	0.000306
Lj2g3v1804130	geranylgeranyl pyrophosphate synthase, chloroplastic-like	-2.24	0.02
Lj3g3v3086010	Late embryogenesis abundant (LEA) protein-related	-2.24	0.01
Lj3g3v0223050	solute carrier family 25 (Mitochondrial carrier ornithine transporter) member	-2.25	0.000284
Lj4g3v0136710	L-ascorbate oxidase homolog	-2.26	7.69e-06
Lj5g3v2238680	cytokinin dehydrogenase 5-like	-2.29	0.03
Lj1g3v3690020	homocitrate synthase	-2.3	0.000535
Lj3g3v1931840	tir-nbs resistance protein	-2.32	0.03
Lj0g3v0118899	UDP-glycosyltransferase 85A3-like, partial	-2.35	0.02
Lj1g3v0913340	WAT1-related protein At1g70260-like	-2.43	0.00495
Lj5g3v1341940	phosphoenolpyruvate carboxylase kinase	-2.5	0.02
Lj4g3v1085060	high affinity nitrate transporter 2.5-like	-2.52	0.000625
Lj2g3v0914290	sodium transporter HKT1-like	-2.57	9.44e-05
Lj0g3v0243179	probable polygalacturonase At3g15720-like	-2.61	9.54e-05
Lj0g3v0290469	L-ascorbate oxidase homolog isoform 2	-2.61	0.00235
Lj5g3v1770440	Cytochrome P450 77A3	-2.68	0.00169
Lj4g3v2846240	ammonium transporter 3 member	-2.7	0.000305
Lj1g3v1382030	defensin-like protein 6-like	-2.77	0.00984
Lj1g3v3690100	ZINC INDUCED FACILITATOR-LIKE 1-like	-2.8	0.03
Lj1g3v3690110	ZINC INDUCED FACILITATOR-LIKE 1-like	-2.81	0.00914
Lj2g3v1849280	glutathione ABC transporter ATP-binding protein	-2.88	0.02
Lj2g3v2051030	hypothetical protein	-2.9	0.000212
Lj2g3v3271230	serine acetyltransferase	-2.92	0.05
Lj5g3v1501480	probable protein phosphatase 2C 73-like	-2.93	0.05
Lj0g3v0158909	Oligopeptide transporter	-2.94	1.42e-06
Lj3g3v2590370	germin-like protein	-2.99	9.04e-06
Lj0g3v0287409	expansin-A12-like	-3.02	0.05
Lj0g3v0092569	type IIIa membrane protein cp-wap11	-3.03	0.000238
Lj2g3v1985180	ent-kaurenoic acid oxidase 2-like	-3.16	0.000474
Lj1g3v4431060	aluminum-activated malate transporter 2-like	-3.31	9.88e-12
Lj5g3v1463430	serine/threonine-protein kinase PBS1-like	-3.34	0.03
Lj0g3v0078239	aluminum-activated malate transporter 13	-3.43	1.23e-07
Lj1g3v2036590	DNA binding protein	-3.46	0.02
Lj3g3v2948530	aluminum-activated malate transporter 2-like	-3.47	0.000162
Lj0g3v0239079	oligopeptide transporter 7-like	-3.48	0.000276
Lj5g3v0670250	RimK domain-containing protein ATP-grasp	-3.56	0.02
Lj3g3v3069030	membrane transporter	-3.6	0.00121
Lj0g3v0346339	14 kDa proline-rich protein DC2.15	-3.73	8.78e-08
Lj1g3v3329770	bidirectional sugar transporter N3-like	-3.73	0.000277
Lj0g3v0302099	cytochrome P450 71D9-like	-3.78	0.00232
Lj0g3v0346569	Late embryogenesis abundant (LEA) protein-related	-3.92	0.000155
Lj0g3v0364379	p90 autoantigen	-4.03	0.01
Lj4g3v1329110	protein HOTHEAD-like	-4.23	0.00967
Lj0g3v0285319	probable 2-oxoglutarate/Fe(II)-dependent dioxygenase-like	-4.35	0.00923
Lj3g3v3724430	xyloglucan endotransglucosylase/hydrolase protein 2-like	-4.56	0.02
Lj0g3v0066719	peroxidase 1 precursor	-4.96	4.05e-08
Lj2g3v1022380	hypothetical protein	-5.53	1.41e-10
Lj5g3v0112000	phosphatidylinositol transfer family protein	-6.47	0.00166
Lj6g3v1722680	pentatricopeptide repeat-containing protein At4g16390, chloroplastic-like	-6.77	0.00117
Ljchlorog3v0000430	atph (chloroplast)	-8.7	0.04
Lj0g3v0217509	NASP-related protein sim3-like	-8.74	0.05
Lj0g3v0013759	zinc finger CCCH domain-containing protein	-9.2	0.03
Lj0g3v0026669	hypothetical protein	-9.46	0.03
Lj0g3v0103099	Bromo-adjacent homology (BAH) domain-containing protein	-9.8	0.01
Values represent log2 fold changes compared to H2O controls
