# Supplementary material for: Distinct Lotus japonicus Transcriptomic Responses to a Spectrum of Bacteria Ranging From Symbiotic to Pathogenic
Source: Front Plant Sci. 2018 Aug 20;9:1218. doi: 10.3389/fpls.2018.01218 (PMC6110179; doi:10.3389/fpls.2018.01218)
Supplement: Supplementary file 10 [file Data_Sheet_4.xlsx]

## Sheet: Kouchie_Log2
Supplemental data file 4. Log2 fold-change of potential defence related genes identified by Kouchi et al. 2004.
Name	Gene annotation	Ml R7A	Sh HH103	Be USDA61	Ps DC3000	Rs JS763	Root_R7A_3dpi	Shoot_R7A_3dpi	Primordia	Nodule	RH_R7A_1dpi	RH_R7A_3dpi	RH_NF	RH_R7AnodC_1dpi	Kouchi_2dpi	Kouchi_4dpi	Kouchi_7dpi	Kouchi_12dpi
Lj6g3v1126270	S-adenosylmethionine synthetase	-0.15056	-0.0426443	0	0.124328	-0.0143553	0.226509	-0.62293	-0.704872	0.31034	0.124328	-0.356144	0.137504	0.0143553	3.05311	4.01792	1.20163	1.88753
Lj2g3v2748840	codeine O-demethylase-like	0.111031	-0.163499	-0.111031	0.0426443	0.963474	0.0285692	0	-0.238787	-0.555816	0.250962	0.773996	-0.344828	0.400538	3.59694	3.05311	0	0.263034
Lj3g3v1957940	benzyl alcohol O-benzoyltransferase-like	0.475085	1.52105	1.52105	1.0072	0.9855	0.389567	0	0.0703893	-0.286881	0.83996	0.765535	0.378512	-0.263034	3.87774	2.03562	0.263034	0.263034
Lj5g3v1203340	basic 7S globulin-like	1.21412	-0.0840643	-0.454176	0.389567	2.1177	-0.0840643	-0.678072	0.15056	-0.895303	-0.411426	-0.137504	0.214125	0.333424	2.29278	3.01792	0.137504	-0.321928
Lj0g3v0111159	LRR-repeat containing disease resistance protein	0.344828	0.124328	0.176323	0.214125	0.286881	-0.111031	-0.0426443	-0.516015	-1.15056	-0.0976108	-0.0565835	-0.0840643	0.15056	2.10434	2.37851	0.137504	-0.321928
Lj0g3v0359219	putative PAR1 protein	0.298658	0.367371	0.15056	0.275007	1.32769	0.201634	-1.26303	1.66448	-5.12267	0.356144	-0.124328	0.475085	0.0565835	2.53605	1.926	-0.152003	0.925999
Lj5g3v2237580	syringolide-induced protein 1-3-1B	0.201634	-0.0143553	0.0840643	-0.0703893	0.536053	-0.0565835	-0.275007	-0.594549	0.963474	-0.201634	-0.0285692	-0.298658	0.0143553	2.40599	2.03562	-0.514573	-0.321928
Lj0g3v0075119	12-oxophytodienoate reductase 3-like	-0.903038	-1.54597	-0.748461	0.238787	1.83592	0.713696	-1.70044	-0.545968	2.76553	-0.536053	-0.321928	-0.321928	0	2.58496	1.63227	-0.514573	0.485427
Lj2g3v1168900	allene oxide cyclase 4, chloroplastic-like	0.0976108	0.137504	0.0426443	0.163499	0.226509	-0.0426443	-0.111031	0.411426	0.163499	-0.137504	0	-0.111031	-0.201634	2.43296	1.76553	0.678072	0.137504
Lj5g3v0279060	4-coumarate--CoA ligase-like 5-like	0.275007	0.263034	0.536053	0.226509	0.536053	-0.124328	-0.226509	-1.12433	-1.75275	-0.298658	-0.15056	0.485427	-1.07039	2.82782	1.32193	-0.152003	0.137504
Lj3g3v1182300	glucan endo-1,3-beta-glucosidase 14-like	0	-0.0703893	0	0.137504	0.137504	-0.176323	-0.895303	-1.87184	-3.81455	0.0426443	0.124328	-0.298658	0.238787	2.43296	1.43296	-0.736966	-1.32193
Lj6g3v1549190	respiratory burst oxidase homolog protein B-like isoform 1	0.356144	0.214125	0.15056	0.250962	0.475085	0.0565835	-0.443607	1.05658	-0.137504	0.263034	0.0703893	0.176323	0.124328	2	1.848	0.263034	0.263034
Lj0g3v0276689	class II chitinase	0.604071	0.545968	0.584963	0.344828	0.443607	-1.29866	-1.20163	-2.97453	-2.90497	-0.485427	-0.584963	0.163499	-0.263034	1	2.29278	1.26303	1.1375
Lj3g3v0602630	phenylalanine ammonia-lyase	0.695994	1.11103	0.536053	0.378512	1.1177	0.111031	0.0565835	-0.575312	-2.17951	-6.14262	0.226509	-0.464668	-2.52607	2.32193	0.925999	-0.514573	-1.32193
Lj0g3v0247829	polygalacturonase inhibitor	0.389567	-0.678072	-0.111031	1.66903	0.773996	-0.650765	0.731183	5.84097	4.0063	1.91456	1.7866	1.67356	0	2.32193	0.765535	-1	-1.32193
Lj1g3v4729270	late embryogenesis abundant protein	-0.0703893	0.263034	-0.0976108	0.0976108	0.454176	-0.0426443	-0.124328	0.176323	-1.51602	-0.389567	-0.432959	-0.575312	-0.0426443	1.26303	1.76553	0	0.925999
Lj0g3v0362889	peroxidase	0.238787	0.176323	0.0426443	0.0703893	-0.0426443	0.0840643	0.632268	1.76553	-1.61824	1.1177	0.765535	1.9782	0.0285692	1.48543	1.53605	0.137504	-0.736966
Lj0g3v0229819	probable carboxylesterase 6-like	0.0565835	-0.526069	0	0.722466	2.53107	-0.163499	-1.44361	-0.536053	-2.69153	1.04264	1.09761	1.78241	-1.10434	0.925999	2.03562	-0.152003	0.378512
Lj2g3v0909590	1-aminocyclopropane-1-carboxylate synthase 7-like	-0.0426443	0.176323	-0.765535	0.214125	0.226509	0.505891	0	-1.29278	-2.15056	0.263034	0.422233	0.516015	-0.0565835	1.63227	1.1375	-0.152003	-0.152003
Lj1g3v0115350	12-oxophytodienoate reductase	-0.367371	-0.378512	-0.111031	-0.536053	0.189034	0.505891	-0.443607	-1.46467	-4.24108	-0.344828	-0.176323	0.739848	-0.545968	0.678072	2.03562	1	0.378512
Lj2g3v3339360	polyketide reductase	0.356144	0.15056	0.226509	0.0143553	0.201634	0.879706	-0.83996	-0.226509	-1.57531	1.9782	1.43296	1.01436	-0.163499	1.43296	1.07039	-1	-1.73697
Lj3g3v0339050	peroxisomal membrane protein	0.0143553	-0.0426443	0.0285692	-0.0426443	0.201634	0.0703893	-0.0565835	-0.31034	0.815575	0.0840643	0.0840643	-0.0285692	0.124328	1.80735	0.378512	-0.152003	0.584963
Lj1g3v4590850	phenylalanine ammonia-lyase	0.214125	0.378512	0.356144	0.367371	0.62293	0.344828	-0.773996	-0.895303	-0.565597	0.298658	-0.0840643	0.495695	-0.495695	0.485427	1.53605	0.485427	1.53605
Lj5g3v0529330	lipid transfer protein	0.695994	1.01436	0.575312	1.57531	0.31034	-0.748461	0.0840643	0.367371	-1.51096	0.137504	-0.15056	-0.137504	-0.0426443	0	1.96347	0.678072	0.263034
Lj1g3v4202380	triacylglycerol lipase SDP1-like	0.378512	0	-0.0703893	-0.443607	0.695994	0.124328	0.773996	0.782409	1.74846	-0.0565835	-0.137504	-0.356144	0.238787	1.43296	0.485427	-0.152003	0.584963
Lj1g3v0933360	50S ribosomal protein	0.0285692	-0.111031	0.0565835	0.0285692	0.226509	-0.124328	-0.0565835	-0.713696	0.0976108	-0.0703893	-0.111031	-0.163499	0.0976108	1.48543	0.137504	-1	-1.73697
Lj0g3v0147699	unknown function DUF1421 domain	-0.0285692	-0.0703893	-0.111031	0.124328	-0.0143553	0.0565835	0	-0.847997	-0.495695	-0.565597	-0.111031	-0.214125	-0.411426	1.53605	0	-0.321928	-1.32193
Lj3g3v2310050	dof zinc finger protein DOF2.1-like	-0.189034	-0.31034	-0.15056	0.321928	0.678072	-0.0840643	0.0143553	0.124328	-1.60407	-0.344828	-0.505891	0.526069	-0.0143553	0.137504	0.847997	1.43296	-0.736966
Lj2g3v2879510	glucan endo-1,3-beta-glucosidase 12-like isoform X2	-0.0840643	-0.0143553	-0.0976108	-0.0565835	-0.526069	0	-0.189034	3.08746	1.9855	0.0976108	0.0703893	0.713696	-0.485427	-0.321928	1	1.37851	0.765535
Lj5g3v0525260	acidic mammalian chitinase-like	0.275007	0.226509	0.0285692	0.0426443	-0.286881	0.748461	-3.46205	3.16832	3.68818	1.62761	1.13093	-0.263034	0.933573	-1.32193	1.76553	1.848	1
Values represent log2 fold changes compared to H2O controls
